# Supplementary material for: Subgingival microbiome of experimental gingivitis: shifts associated with the use of chlorhexidine and N-acetyl cysteine mouthwashes
Source: J Oral Microbiol. 2019 Jun 24;11(1):1608141. doi: 10.1080/20002297.2019.1608141 (PMC6598494; doi:10.1080/20002297.2019.1608141)
Supplement: Supplemental Material [file ZJOM_A_1608141_SM2983.zip]

Archive with 8 entries (8 files):
- supplemental data/S1.Sequencing and data preprocessing statistics.xlsx
- supplemental data/S2.Phylum  abundances and frequencies - prevention study.xlsx
- supplemental data/S3.Genus abundances and frequencies - prevention study.xlsx
- supplemental data/S4.Species abundances and frequencies - prevention study.xlsx
- supplemental data/S5.Phylum abundance and frequencies - Treatment study.xlsx
- supplemental data/S6.Genus abundance and frequencies - Treatment study.xlsx
- supplemental data/S7.Species abundance and frequencies - Treatment study.xlsx
- supplemental data/Suppl. figures and tables - R1.docx
