# Supplementary material for: Subgingival microbiome of experimental gingivitis: shifts associated with the use of chlorhexidine and N-acetyl cysteine mouthwashes
Source: J Oral Microbiol. 2019 Jun 24;11(1):1608141. doi: 10.1080/20002297.2019.1608141 (PMC6598494; doi:10.1080/20002297.2019.1608141)
Supplement: Supplemental Material [file ZJOM_A_1608141_SM2983.zip › supplemental data/S1.Sequencing and data preprocessing statistics.xlsx]

## Sheet: Sheet1
sample_ID	fasta count	Assembled reads	% assembled reads	#post quality filteration	% post quality filteration	# Well-aligned	% Well-aligned	# after chimera removal	% after chimera removal	# after removing contaminant lineages	% after removing contaminant lineages	# After bacteria_unclassified removed	% after Bacteria_unclassified removed
A.2.0	186833	183563	0.982498	75134	0.402145	70666	0.378231	33243	0.177929	33067	0.176987	32675	0.174889
A.3.0	196105	191873	0.97842	78497	0.40028	74918	0.38203	45692	0.232998	40995	0.209046	40814	0.208123
A.5.0	219972	216492	0.98418	89739	0.407956	83954	0.381658	45881	0.208577	45518	0.206926	44973	0.204449
A.9.0	211988	207017	0.976551	81544	0.384663	74648	0.352133	44055	0.207818	43636	0.205842	42518	0.200568
A.10.0	149182	146701	0.983369	60066	0.402636	57425	0.384932	29302	0.196418	22479	0.150682	22423	0.150306
A.14.0	240851	233981	0.971476	94729	0.39331	89025	0.369627	60097	0.249519	58284	0.241992	57813	0.240036
A.15.0	235245	231494	0.984055	96112	0.408561	85399	0.363022	52194	0.221871	51962	0.220885	49899	0.212115
A.16.0	101202	99402	0.982214	41356	0.408648	39847	0.393737	32511	0.321249	27911	0.275795	27793	0.274629
A.18.0	88599	87110	0.983194	33623	0.379496	32869	0.370986	22922	0.258716	21956	0.247813	21917	0.247373
A.19.0	114590	112566	0.982337	44553	0.388804	39683	0.346304	26466	0.230963	25951	0.226468	25271	0.220534
A.2.21	100696	98912	0.982283	35367	0.351225	32577	0.323518	16794	0.166779	16602	0.164872	16141	0.160294
A.3.21	106334	101623	0.955696	40588	0.381703	35729	0.336007	23649	0.222403	23602	0.221961	23023	0.216516
A.5.21	123180	119004	0.966098	48280	0.391947	42141	0.342109	26567	0.215676	26195	0.212656	25316	0.20552
A.9.21	93310	88094	0.9441	28686	0.307427	23836	0.25545	15285	0.163809	15123	0.162073	14558	0.156018
A.10.21	99838	97657	0.978155	19624	0.196558	17298	0.173261	10935	0.109527	10793	0.108105	10423	0.104399
A.14.21	156236	152800	0.978008	61106	0.391113	53956	0.345349	32378	0.207238	31589	0.202188	30477	0.19507
A.15.21	146746	143920	0.980742	63889	0.435371	55266	0.37661	35030	0.238712	34902	0.23784	33651	0.229315
A.16.21	145720	142044	0.974774	52547	0.360603	45280	0.310733	28586	0.196171	28289	0.194133	27286	0.18725
A.18.21	162975	159810	0.98058	66154	0.405915	58490	0.358889	40183	0.246559	39501	0.242375	38397	0.235601
A.19.21	138872	135939	0.97888	45734	0.329325	38060	0.274065	26121	0.188094	25783	0.18566	24954	0.179691
B.1.0	66689	65730	0.98562	28716	0.430596	27417	0.411117	16404	0.245978	10055	0.150774	10038	0.15052
B.2.0	96300	94618	0.982534	35186	0.365379	33252	0.345296	24448	0.253873	23280	0.241745	23062	0.239481
B.3.0	103891	102328	0.984955	43960	0.423136	40463	0.389476	23124	0.222579	22984	0.221232	22557	0.217122
B.4.0	95669	93870	0.981196	33780	0.353092	31238	0.326522	17053	0.17825	15244	0.159341	15129	0.158139
B.5.0	108564	106917	0.984829	41966	0.386555	39619	0.364937	23556	0.216978	22935	0.211258	22647	0.208605
B.6.0	95939	94087	0.980696	32910	0.34303	31059	0.323737	22215	0.231553	22140	0.230772	21976	0.229062
B.7.0	130755	128125	0.979886	52974	0.405139	48130	0.368093	30651	0.234416	29614	0.226485	29104	0.222584
B.8.0	91417	90000	0.9845	38274	0.418675	36120	0.395113	26391	0.288688	24055	0.263135	24013	0.262675
B.9.0	107522	106022	0.986049	43770	0.407079	40597	0.377569	27289	0.253799	25038	0.232864	24671	0.229451
B.12.0	178735	175589	0.982399	69889	0.39102	64263	0.359543	39118	0.21886	36490	0.204157	35571	0.199015
B.1.21	164325	159092	0.968155	64429	0.392083	57666	0.350927	31164	0.189649	30918	0.188152	29678	0.180606
B.2.21	158734	154542	0.973591	51126	0.322086	45457	0.286372	29915	0.18846	28764	0.181209	28162	0.177416
B.3.21	139746	136100	0.97391	42812	0.306356	36139	0.258605	21768	0.155768	21475	0.153672	21085	0.150881
B.4.21	215109	209825	0.975436	82845	0.38513	70251	0.326583	46726	0.21722	44016	0.204622	42563	0.197867
B.5.21	153218	150683	0.983455	63885	0.416955	56446	0.368403	38434	0.250845	37579	0.245265	36695	0.239495
B.6.21	152737	149636	0.979697	55204	0.361432	48432	0.317094	34233	0.22413	33957	0.222323	32920	0.215534
B.7.21	139714	137195	0.98197	62078	0.444322	54057	0.386912	34520	0.247076	33721	0.241357	32828	0.234966
B.8.21	116869	114699	0.981432	48819	0.417724	43882	0.37548	25850	0.221188	24334	0.208216	23734	0.203082
B.9.21	131396	129201	0.983295	53031	0.403597	45754	0.348215	27485	0.209177	27468	0.209047	26343	0.200486
B.12.21	138402	135688	0.98039	53343	0.385421	48084	0.347423	31296	0.226124	30304	0.218956	29523	0.213313
C.1.0	108628	107008	0.985087	42822	0.394208	39542	0.364013	22333	0.205592	22174	0.204128	21671	0.199497
C.2.0	150414	147048	0.977622	67158	0.446488	64038	0.425745	49937	0.331997	46398	0.308469	46260	0.307551
C.4.0	134640	132640	0.985146	54830	0.407234	48323	0.358905	29365	0.2181	28961	0.2151	28413	0.211029
C.7.0	85143	84047	0.987128	38988	0.457912	38712	0.45467	36294	0.426271	17702	0.207909	17698	0.207862
C.9.0	105149	103362	0.983005	44525	0.423447	42723	0.406309	28422	0.270302	27156	0.258262	27015	0.256921
C.13.0	85990	83916	0.975881	36228	0.421305	35045	0.407547	24932	0.289941	23412	0.272264	23319	0.271183
C.14.0	118355	116357	0.983119	48110	0.406489	44236	0.373757	29012	0.245127	27958	0.236222	27446	0.231896
C.16.0	100266	98053	0.977929	31798	0.317136	28820	0.287435	12839	0.128049	12155	0.121228	12067	0.12035
C.17.0	123094	120645	0.980105	48327	0.392602	43796	0.355793	29449	0.23924	28123	0.228468	27666	0.224755
C.18.0	140349	137263	0.978012	50420	0.359247	45931	0.327263	27299	0.194508	27160	0.193518	26718	0.190368
C.1.21	136773	134753	0.985231	60466	0.44209	57171	0.417999	45905	0.335629	43231	0.316078	42983	0.314265
C.2.21	133513	131460	0.984623	49833	0.373245	47436	0.355291	24262	0.18172	23871	0.178792	23442	0.175578
C.4.21	158958	156771	0.986242	64724	0.407177	63128	0.397136	44916	0.282565	43061	0.270895	42923	0.270027
C.7.21	221732	206211	0.930001	89561	0.403916	81542	0.36775	45032	0.203092	44292	0.199755	43652	0.196868
C.9.21	185958	183289	0.985647	69657	0.374585	66332	0.356704	44353	0.238511	41585	0.223626	41073	0.220872
C.13.21	209650	204601	0.975917	85441	0.407541	79266	0.378087	48996	0.233704	47783	0.227918	47151	0.224903
C.14.21	190893	184858	0.968385	57571	0.301588	50177	0.262854	33745	0.176774	33132	0.173563	32415	0.169807
C.16.21	182111	179421	0.985229	78562	0.431396	74509	0.409141	50549	0.277572	49979	0.274443	49800	0.27346
C.17.21	154279	151719	0.983407	69551	0.450813	65915	0.427245	47959	0.310859	42097	0.272863	41703	0.270309
C.18.21	162014	159796	0.98631	67432	0.416211	61865	0.38185	43678	0.269594	43068	0.265829	42593	0.262897
A.1.21	162747	159718	0.981388	63524	0.390324	54060	0.332172	33397	0.205208	33366	0.205018	32182	0.197743
A.4.21	129212	125047	0.967766	48038	0.371777	41929	0.324498	27399	0.212047	23953	0.185378	23121	0.178938
A.6.21	100062	98286	0.982251	39357	0.393326	35708	0.356859	22064	0.220503	21932	0.219184	21257	0.212438
A.7.21	119654	116905	0.977025	41162	0.344009	37611	0.314331	21077	0.17615	20760	0.1735	20222	0.169004
A.8.21	113883	112278	0.985907	47300	0.415339	43197	0.37931	26837	0.235654	26772	0.235083	26212	0.230166
A.11.21	126742	123950	0.977971	50800	0.400814	42136	0.332455	28454	0.224503	28395	0.224038	27430	0.216424
A.12.21	134163	130922	0.975843	54816	0.408578	46045	0.343202	24793	0.184798	24665	0.183844	23785	0.177284
A.13.21	106487	104616	0.98243	43923	0.412473	37497	0.352127	19712	0.185112	19694	0.184943	19068	0.179064
A.17.21	115485	112321	0.972603	41899	0.362809	35008	0.303139	20032	0.17346	19577	0.16952	19043	0.164896
A.20.21	102702	100519	0.978744	39413	0.383761	34651	0.337394	18585	0.18096	18413	0.179286	17825	0.17356
A1.2.35	94658	93000	0.982484	40193	0.424613	35831	0.378531	22503	0.23773	22162	0.234127	21425	0.226341
A1.3.35	145299	141677	0.975072	61944	0.426321	55469	0.381758	39985	0.275191	39662	0.272968	38883	0.267607
A1.4.35	104793	101129	0.965036	35800	0.341626	31832	0.303761	23615	0.225349	22598	0.215644	22567	0.215348
A1.7.35	134954	131387	0.973569	46462	0.34428	42871	0.317671	23425	0.173578	22980	0.17028	22629	0.167679
A1.11.35	96659	93669	0.969067	43464	0.449663	39816	0.411922	29202	0.302114	27980	0.289471	27733	0.286916
A1.12.35	107598	104929	0.975195	47329	0.439869	43761	0.406708	31233	0.290275	30667	0.285015	30322	0.281808
A1.14.35	128593	126670	0.985046	57687	0.448601	53931	0.419393	41483	0.322591	40334	0.313656	40040	0.31137
A1.16.35	135680	132580	0.977152	53009	0.390691	47656	0.351238	28667	0.211284	28287	0.208483	27566	0.203169
A1.18.35	153653	150537	0.979721	63055	0.410373	57908	0.376875	39437	0.256663	36994	0.240763	36325	0.236409
A1.19.35	126143	123667	0.980371	46112	0.365553	40049	0.317489	27774	0.220179	27684	0.219465	27400	0.217214
A2.1.35	97974	96049	0.980352	33114	0.337988	28999	0.295987	19211	0.196083	19016	0.194092	18668	0.19054
A2.5.35	136937	133678	0.976201	56871	0.415308	49728	0.363145	33015	0.241096	32473	0.237138	31850	0.232589
A2.6.35	104815	102363	0.976606	39907	0.380737	36682	0.349969	24277	0.231618	23620	0.225349	23376	0.223022
A2.8.35	123976	122446	0.987659	53764	0.433665	48679	0.392649	33931	0.27369	33379	0.269238	32739	0.264075
A2.9.35	107106	101779	0.950264	41915	0.391341	38081	0.355545	23550	0.219876	21859	0.204088	21289	0.198766
A2.10.35	108501	106847	0.984756	51072	0.470705	45588	0.420162	31380	0.289214	30437	0.280523	29569	0.272523
A2.13.35	103295	100922	0.977027	42663	0.413021	37460	0.362651	23306	0.225626	22917	0.22186	22588	0.218675
A2.15.35	87905	85957	0.97784	37327	0.424629	32326	0.367738	19340	0.22001	18990	0.216029	18588	0.211456
A2.17.35	97609	91913	0.941645	39755	0.407288	33007	0.338155	20958	0.214714	20372	0.20871	19818	0.203035
A2.20.35	98979	96732	0.977298	42407	0.428444	37661	0.380495	24016	0.242637	23945	0.24192	23539	0.237818
TOTAL	11998378	11729660	0.977604	4716411	0.393087	4273077	0.356138	2741466	0.228486	2625690	0.218837	2575688	0.21467
