# Supplementary material for: Subgingival microbiome of experimental gingivitis: shifts associated with the use of chlorhexidine and N-acetyl cysteine mouthwashes
Source: J Oral Microbiol. 2019 Jun 24;11(1):1608141. doi: 10.1080/20002297.2019.1608141 (PMC6598494; doi:10.1080/20002297.2019.1608141)
Supplement: Supplemental Material [file ZJOM_A_1608141_SM2983.zip › supplemental data/S2.Phylum abundances and frequencies - prevention study.xlsx]

## Sheet: Abundances
Group	Day 0	Day 0	Day 0	Day 0	Day 0	Day 0	Day 0	Day 0	Day 0	Day 0	Placebo-Day 21	Placebo-Day 21	Placebo-Day 21	Placebo-Day 21	Placebo-Day 21	Placebo-Day 21	Placebo-Day 21	Placebo-Day 21	Placebo-Day 21	Placebo-Day 21	Day 0	Day 0	Day 0	Day 0	Day 0	Day 0	Day 0	Day 0	Day 0	Day 0	NAC-Day 21	NAC-Day 21	NAC-Day 21	NAC-Day 21	NAC-Day 21	NAC-Day 21	NAC-Day 21	NAC-Day 21	NAC-Day 21	NAC-Day 21	Day 0	Day 0	Day 0	Day 0	Day 0	Day 0	Day 0	Day 0	Day 0
Status ID	A.2.0	A.3.0	A.5.0	A.9.0	A.10.0	A.14.0	A.15.0	A.16.0	A.18.0	A.19.0	A.2.21	A.3.21	A.5.21	A.9.21	A.10.21	A.14.21	A.15.21	A.16.21	A.18.21	A.19.21	B.1.0	B.2.0	B.3.0	B.4.0	B.5.0	B.6.0	B.7.0	B.8.0	B.9.0	B.12.0	B.1.21	B.2.21	B.3.21	B.4.21	B.5.21	B.6.21	B.7.21	B.8.21	B.9.21	B.12.21	C.1.0	C.2.0	C.4.0	C.7.0	C.9.0	C.13.0	C.14.0	C.16.0	C.17.0
Firmicutes	0.445811	0.619062	0.501831	0.25914	0.393042	0.436411	0.26824	0.382566	0.312897	0.162211	0.424352	0.225941	0.294343	0.290046	0.235031	0.412583	0.133928	0.229835	0.131117	0.223195	0.108475	0.584587	0.399241	0.325996	0.434761	0.254647	0.363724	0.144898	0.351276	0.343874	0.299984	0.240365	0.310966	0.245974	0.16958	0.158335	0.190781	0.328177	0.397149	0.187676	0.341051	0.125465	0.411445	0.222044	0.249103	0.204414	0.28619	0.379015	0.144063
Fusobacteria	0.101081	0.151553	0.155037	0.384971	0.206303	0.152911	0.337684	0.325825	0.0404069	0.378492	0.195936	0.429039	0.32121	0.274136	0.448973	0.0956372	0.436792	0.338222	0.568541	0.340155	0.00112994	0.0948079	0.211387	0.194936	0.133103	0.260329	0.333295	0.279762	0.446624	0.274589	0.253596	0.325746	0.261597	0.219903	0.55713	0.48333	0.338132	0.225098	0.298678	0.234267	0.182895	0.679974	0.156105	0.594389	0.28957	0.229229	0.397689	0.101647	0.279313
Proteobacteria	0.186143	0.0485093	0.184684	0.0965097	0.0217331	0.131677	0.107573	0.0858599	0.482783	0.0770583	0.108996	0.0114462	0.108837	0.105873	0.0864292	0.0204106	0.0717018	0.0527617	0.094376	0.0795107	0.568464	0.0603958	0.168421	0.209394	0.188348	0.140181	0.116466	0.265478	0.0660901	0.0824681	0.168296	0.226025	0.230335	0.157258	0.0620975	0.0197962	0.213197	0.232238	0.12586	0.15623	0.338566	0.00181124	0.103965	0.0632121	0.138696	0.186334	0.177075	0.28938	0.321225
Actinobacteria	0.0730046	0.139994	0.0772048	0.0768286	0.340209	0.181135	0.121247	0.0846232	0.116648	0.0925069	0.0840698	0.0514596	0.101115	0.124531	0.0676355	0.0841286	0.0707025	0.112032	0.0484345	0.113667	0.321315	0.0522468	0.0732287	0.238167	0.0678403	0.160455	0.0939527	0.225825	0.0479756	0.112579	0.131849	0.0871066	0.0679555	0.113951	0.124747	0.103783	0.0768099	0.105062	0.0455723	0.143936	0.0653346	0.11986	0.0881217	0.036931	0.221387	0.238313	0.0757719	0.192556	0.117708
Bacteroidetes	0.168491	0.0383213	0.051821	0.175955	0.0136582	0.0826305	0.125096	0.08571	0.0445129	0.265587	0.0769696	0.0858462	0.155305	0.128863	0.0862107	0.165009	0.157944	0.140843	0.134827	0.164808	0.000513611	0.121164	0.139018	0.0251043	0.175655	0.134691	0.0694702	0.0557333	0.087862	0.172393	0.130879	0.0919139	0.0955424	0.0727713	0.0488194	0.192296	0.154566	0.0722892	0.113752	0.124591	0.061053	0.049907	0.116182	0.0831377	0.0711995	0.0548146	0.058052	0.034671	0.063012
Saccharibacteria(TM7)	0.0194586	0.00183591	0.0244306	0.00170908	0.0161499	0.00744031	0.0152037	0.0134543	0.00223964	0.0241443	0.104993	0.19295	0.00612264	0.0749688	0.0655594	0.179565	0.0932709	0.101054	0.0108621	0.0786638	0	0.00032596	0.00116397	0.00417206	0.000291786	0.0477704	0.0135156	0.025413	0.00017211	0.0102888	0.00367706	0.0125729	0.0270544	0.16356	0.0368292	0.0410088	0.0155511	0.0330706	0.0189885	0.14964	0.00348874	0.0192873	0.118704	0.000114515	0.0143926	0.00327912	0.00394688	0.002548	0.0226314
Spirochaetes	0.00559436	0.000439583	0.00416374	0.00341816	0.00881322	0.00363582	0.0232358	0.0158903	0.000233296	0	0.00135962	0.000913769	0.00246733	0.000749688	0.00196678	0.0208517	0.012404	0.0213477	0.00465945	0	0.000102722	0.0512689	0	0.00172637	0	0.00110758	0.00057924	0.00245367	0	0.00232836	0.00101018	0.00488947	0.000532566	0.00888769	0.000183993	0.000656417	0.0018213	0.00114036	0	0.00119465	0.0040702	0.00347562	0.0033893	0.000171772	0	0.0440023	0.00074004	0.000182	0.00537857
Synergistetes	0.000104243	2.58578e-05	0.000576904	0	4.61425e-05	0.0019491	0.00102792	0.00599633	0.000233296	0	0.000377672	0.00192372	0	0	0	0.0160799	0.0144713	0.00130169	0.00059356	0	0	0.0307334	0	0.000215796	0	0	3.8616e-05	8.76309e-05	0	3.14644e-05	0	0.00834087	0.00047931	0.00980339	0	0	3.5025e-05	0.000793297	0	0	0.000317158	7.34286e-05	0.000315283	0	0	0.0395267	0.000328907	0	0.000910219
SR1	0.000312728	0.000258578	0.000250828	0.00146874	4.61425e-05	0.00217399	0.000525913	0	0	0	0.00294584	0.000336652	0.00900119	0.000832986	0.00557255	0.00549362	0.00823485	0.00186575	0.00403621	0	0	0.000372526	0.00754049	0.000215796	0	0.000481556	0.0089203	0.000350524	0	0	0.0107079	0.00127373	0.00500612	0.0058982	0.000613309	0.000725514	0.00907149	0.00138827	0	0.00053952	0.00253727	0.000146857	0.00177347	0	0.0136291	4.43125e-05	0.00012334	0	0.0124948
Gracilibacteria(GN02)	0	0	0	0	0	3.74827e-05	0.000167336	7.49541e-05	4.66592e-05	0	0	0.000144279	0.0015992	0	0.00262238	0.000240597	0.000551287	0.000737623	0.00255231	0	0	0	0	7.19321e-05	0	0	3.8616e-05	0	0	0.00144736	0	0.00143808	0.000532566	0.00196607	0	0	3.5025e-05	0.000743716	0	0.00192686	0.000687176	0	0	0	0.00202336	4.43125e-05	0	0	0.0332644
Chloroflexi	0	0	0	0	0	0	0	0	0	0	0	0	0	0	0	0	0	0	0	0	0	0.00409779	0	0	0	0.000337089	0	0	0	0	0	0.000328704	0	2.69324e-05	0	6.90966e-05	0	0	0	0	0	0	0	0	0	0	8.22267e-05	0	0
[truncated: 16 more columns]

## Sheet: Frequencies
Group	Day 0	Day 0	Day 0	Day 0	Day 0	Day 0	Day 0	Day 0	Day 0	Day 0	Placebo-Day 21	Placebo-Day 21	Placebo-Day 21	Placebo-Day 21	Placebo-Day 21	Placebo-Day 21	Placebo-Day 21	Placebo-Day 21	Placebo-Day 21	Placebo-Day 21	Day 0	Day 0	Day 0	Day 0	Day 0	Day 0	Day 0	Day 0	Day 0	Day 0	NAC-Day 21	NAC-Day 21	NAC-Day 21	NAC-Day 21	NAC-Day 21	NAC-Day 21	NAC-Day 21	NAC-Day 21	NAC-Day 21	NAC-Day 21	Day 0	Day 0	Day 0	Day 0	Day 0	Day 0	Day 0	Day 0	Day 0
Status ID	A.2.0	A.3.0	A.5.0	A.9.0	A.10.0	A.14.0	A.15.0	A.16.0	A.18.0	A.19.0	A.2.21	A.3.21	A.5.21	A.9.21	A.10.21	A.14.21	A.15.21	A.16.21	A.18.21	A.19.21	B.1.0	B.2.0	B.3.0	B.4.0	B.5.0	B.6.0	B.7.0	B.8.0	B.9.0	B.12.0	B.1.21	B.2.21	B.3.21	B.4.21	B.5.21	B.6.21	B.7.21	B.8.21	B.9.21	B.12.21	C.1.0	C.2.0	C.4.0	C.7.0	C.9.0	C.13.0	C.14.0	C.16.0	C.17.0
Firmicutes	1	1	1	1	1	1	1	1	1	1	1	1	1	1	1	1	1	1	1	1	1	1	1	1	1	1	1	1	1	1	1	1	1	1	1	1	1	1	1	1	1	1	1	1	1	1	1	1	1
Fusobacteria	1	1	1	1	1	1	1	1	1	1	1	1	1	1	1	1	1	1	1	1	1	1	1	1	1	1	1	1	1	1	1	1	1	1	1	1	1	1	1	1	1	1	1	1	1	1	1	1	1
Proteobacteria	1	1	1	1	1	1	1	1	1	1	1	1	1	1	1	1	1	1	1	1	1	1	1	1	1	1	1	1	1	1	1	1	1	1	1	1	1	1	1	1	1	1	1	1	1	1	1	1	1
Actinobacteria	1	1	1	1	1	1	1	1	1	1	1	1	1	1	1	1	1	1	1	1	1	1	1	1	1	1	1	1	1	1	1	1	1	1	1	1	1	1	1	1	1	1	1	1	1	1	1	1	1
Bacteroidetes	1	1	1	1	1	1	1	1	1	1	1	1	1	1	1	1	1	1	1	1	1	1	1	1	1	1	1	1	1	1	1	1	1	1	1	1	1	1	1	1	1	1	1	1	1	1	1	1	1
Saccharibacteria(TM7)	1	1	1	1	1	1	1	1	1	1	1	1	1	1	1	1	1	1	1	1	0	1	1	1	1	1	1	1	1	1	1	1	1	1	1	1	1	1	1	1	1	1	1	1	1	1	1	1	1
Spirochaetes	1	1	1	1	1	1	1	1	1	0	1	1	1	1	1	1	1	1	1	0	1	1	0	1	0	1	1	1	0	1	1	1	1	1	1	1	1	1	0	1	1	1	1	1	0	1	1	1	1
SR1	1	1	1	1	1	1	1	0	0	0	1	1	1	1	1	1	1	1	1	0	0	1	1	1	0	1	1	1	0	0	1	1	1	1	1	1	1	1	0	1	1	1	1	0	1	1	1	0	1
Synergistetes	1	1	1	0	1	1	1	1	1	0	1	1	0	0	0	1	1	1	1	0	0	1	0	1	0	0	1	1	0	1	0	1	1	1	0	0	1	1	0	0	1	1	1	0	0	1	1	0	1
Gracilibacteria(GN02)	0	0	0	0	0	1	1	1	1	0	0	1	1	0	1	1	1	1	1	0	0	0	0	1	0	0	1	0	0	1	0	1	1	1	0	0	1	1	0	1	1	0	0	0	1	1	0	0	1
Chloroflexi	0	0	0	0	0	0	0	0	0	0	0	0	0	0	0	0	0	0	0	0	0	1	0	0	0	1	0	0	0	0	0	1	0	1	0	1	0	0	0	0	0	0	0	0	0	0	1	0	0
#Phylum identified	9	9	9	8	9	10	10	9	9	6	9	10	9	8	9	10	10	10	10	6	6	10	7	10	6	9	10	9	6	9	8	11	10	11	8	9	10	10	6	9	10	9	9	7	8	10	10	7	10
[truncated: 16 more columns]
