# Supplementary material for: Subgingival microbiome of experimental gingivitis: shifts associated with the use of chlorhexidine and N-acetyl cysteine mouthwashes
Source: J Oral Microbiol. 2019 Jun 24;11(1):1608141. doi: 10.1080/20002297.2019.1608141 (PMC6598494; doi:10.1080/20002297.2019.1608141)
Supplement: Supplemental Material [file ZJOM_A_1608141_SM2983.zip › supplemental data/S3.Genus abundances and frequencies - prevention study.xlsx]

## Sheet: abundance
Group	Day 0	Day 0	Day 0	Day 0	Day 0	Day 0	Day 0	Day 0	Day 0	Day 0	Placebo-Day 21	Placebo-Day 21	Placebo-Day 21	Placebo-Day 21	Placebo-Day 21	Placebo-Day 21	Placebo-Day 21	Placebo-Day 21	Placebo-Day 21	Placebo-Day 21	Day 0	Day 0	Day 0	Day 0	Day 0	Day 0	Day 0	Day 0	Day 0	Day 0	NAC-Day 21	NAC-Day 21	NAC-Day 21	NAC-Day 21	NAC-Day 21	NAC-Day 21	NAC-Day 21	NAC-Day 21	NAC-Day 21	NAC-Day 21	Day 0	Day 0	Day 0	Day 0	Day 0	Day 0	Day 0	Day 0	Day 0
Status ID	A.2.0	A.3.0	A.5.0	A.9.0	A.10.0	A.14.0	A.15.0	A.16.0	A.18.0	A.19.0	A.2.21	A.3.21	A.5.21	A.9.21	A.10.21	A.14.21	A.15.21	A.16.21	A.18.21	A.19.21	B.1.0	B.2.0	B.3.0	B.4.0	B.5.0	B.6.0	B.7.0	B.8.0	B.9.0	B.12.0	B.1.21	B.2.21	B.3.21	B.4.21	B.5.21	B.6.21	B.7.21	B.8.21	B.9.21	B.12.21	C.1.0	C.2.0	C.4.0	C.7.0	C.9.0	C.13.0	C.14.0	C.16.0	C.17.0
Fusobacterium	0.0448938	0.106353	0.126242	0.163484	0.185954	0.0211964	0.254159	0.261477	0.0324281	0.2358	0.137699	0.422931	0.26734	0.183923	0.33785	0.0269468	0.404507	0.22094	0.510165	0.215855	0.00102722	0.0635623	0.162247	0.0659617	0.126976	0.236155	0.148672	0.121106	0.065918	0.177333	0.107281	0.271879	0.225648	0.189658	0.507544	0.467576	0.263178	0.173335	0.193906	0.151181	0.077228	0.67689	0.0314889	0.555053	0.0441704	0.200292	0.384574	0.0697971	0.180389
Streptococcus	0.224434	0.337471	0.247717	0.119022	0.206488	0.246561	0.15218	0.191957	0.246547	0.0305273	0.180678	0.0923388	0.117975	0.0687214	0.153409	0.178763	0.0326637	0.0627414	0.0343968	0.0738179	0.0835131	0.100023	0.270445	0.175155	0.269902	0.108061	0.233086	0.0723831	0.251581	0.2385	0.145385	0.102556	0.185706	0.119203	0.0223858	0.0262912	0.0849007	0.174674	0.166473	0.0596169	0.281319	0.024158	0.142272	0.190724	0.143201	0.0442239	0.10192	0.204113	0.0382706
Leptotrichia	0.0561868	0.0451995	0.028795	0.221486	0.0203488	0.131714	0.0835246	0.0643481	0.00797872	0.142692	0.058237	0.00610782	0.0538701	0.0902124	0.111123	0.0686904	0.0322847	0.117282	0.0583766	0.1243	0.000102722	0.0312456	0.0491397	0.128974	0.00612751	0.0241741	0.184623	0.158656	0.380707	0.0972563	0.146315	0.0538664	0.0359482	0.0302451	0.049586	0.015754	0.0749536	0.0517626	0.104772	0.0830861	0.105667	0.003084	0.124616	0.0393358	0.2454	0.0289361	0.0131152	0.03185	0.0989243
Veillonella	0.0506272	0.168102	0.0887429	0.0566401	0.0148579	0.0321601	0.0560098	0.109883	0.0350877	0.0358927	0.0644308	0.0148127	0.035822	0.0695544	0.034965	0.0304756	0.00499604	0.0112379	0.0203888	0.0505293	0.0230098	0.264121	0.0571356	0.0896274	0.046005	0.0433882	0.0446401	0.0254568	0.078439	0.0367189	0.0264264	0.00369792	0.0309954	0.0245893	0.058847	0.00556227	0.0259185	0.0170063	0.137834	0.0533354	0.0126335	0.00264343	0.0921416	0.0121958	0.0495915	0.0820224	0.12371	0.121212	0.00546132
Haemophilus	0.0144202	0.00661961	0.11972	0.00331135	0.00110742	0.0242325	0.0469019	0.0096316	0.356896	0.00448659	0.00823325	0	0.00123367	0.00133278	0	0.000120298	0.00110257	0.000520675	0.0074195	0.000141143	0.544838	0.0217928	0.0342105	0.0714286	0.0789768	0.0151209	0.000849552	0.000832494	0.000387247	0.0270593	0.0044044	0.00168461	0.0305161	0.000511716	0.00242257	0	0.000980701	0.00981705	0.00513806	7.70743e-05	0.181097	2.44762e-05	0.00926145	0.0123103	0.00263419	0.0138698	0.0641368	0.0728001	0.000372362
Capnocytophaga	0.0282845	0.0106276	0.00772549	0.0479344	0.00595238	0.0577795	0.0643526	0.0264213	0.0355543	0.129325	0.0211496	0.00144279	0.0109202	0.013661	0.0558348	0.0113882	0.0106467	0.0283334	0.0184597	0.0358033	0.000102722	0.0105704	0.111134	0.0192778	0.100958	0.00731966	0.0156009	0.0413618	0.0620455	0.0314014	0.0541054	0.030816	0.0184268	0.0186103	0.00558111	0.00224564	0.0563203	0.0383261	0.0445	0.0122163	0.0310286	0.000220286	0.0513518	0.0782136	0.057036	0.00997031	0.0162809	0.026117	0.0405875
Actinomyces	0.0238021	0.0855894	0.00955654	0.0399498	0.110096	0.0327973	0.0172834	0.0499194	0.027109	0.0426457	0.0508347	0.0280864	0.011834	0.027905	0.0191215	0.0283102	0.0154016	0.0510262	0.0232972	0.0509527	0.110221	0.0351106	0.0271255	0.170191	0.0398288	0.036502	0.0537535	0.0572668	0.0365303	0.025612	0.0476402	0.0285151	0.0439367	0.0154861	0.0301135	0.0507169	0.0262338	0.0249393	0.0201948	0.0509846	0.0148536	0.0328715	0.0514306	0.019124	0.0336718	0.0308858	0.034823	0.027937	0.0121638
Lautropia	0.0318288	0.0294004	0.0250577	0.0472401	9.2285e-05	0.0567113	0.0267738	0.00655848	0.0794606	0.00901943	0.0263615	0.00355889	0.0274148	0.00691379	0.00721154	0.00124308	0.00120594	0.00190914	0.0301825	0.00602211	0.00873138	0.00614668	0.100658	0.0256798	0.0491173	0.104546	0.0666512	0.199711	0.0317112	0.0109181	0.0270729	0.0179144	0.0229536	0.00506329	0.0119902	0.000380031	0.00973696	0.0489861	0.0237691	0.000578057	0.0312929	0.000171333	0.0374399	0.0189522	0.0345881	0.0545487	0.0505283	0.147147	0.167729
Granulicatella	0.0934014	0.06511	0.0505669	0.016263	0.0666759	0.0252258	0.00525913	0.0118053	0.00620567	0.00185014	0.101971	0.00274131	0.012428	0.0228238	0.00535402	0.00653621	0.00534059	0.00663861	0.00424395	0.00178781	0.000308166	0.0223516	0.0293016	0.0320817	0.0330691	0.00828277	0.0177634	0.00828112	0.00955208	0.0197281	0.0498626	0.0048073	0.0313682	0.00307029	0.00515179	0.00169287	0.0246226	0.0571669	0.0548208	0.0150295	0.00586743	7.34286e-05	0.0569086	0.0026911	0.0100786	0.0129392	0.0242569	0.04186	0.00430285
Propionibacterium	0.00125091	0.00941225	0.0304756	0.0104948	0.0103821	0.0465535	0.0152276	0.0137541	0.0343878	0.00721554	0.00823325	0.0140432	0.0854884	0.0340691	0.00961538	0.0230572	0.0353168	0.0220419	0.0209823	0.0273347	0.000205444	0.003539	0.00435223	0.00187023	0.00213977	0.0104498	0.026645	0.126101	0.000817521	0.0266188	0.0153952	0.042033	0.00729616	0.0139779	0.0349279	0.0131629	0.0375468	0.0537458	0.00335091	0.0307526	0.00227297	0.00178676	0.0161583	0.00280561	0.148316	0.170958	0.00916828	0.00591501	0.0954903
TM7_[G-1]	0.00785295	0.00175833	0.0207184	0.00144204	0.0131506	0.00618464	0.0151559	0.0112431	0.0010265	0.0191489	0.0996299	0.192565	0.00534588	0.0738026	0.0644668	0.115326	0.0479964	0.0775806	0.00905179	0.061115	0	0.000232829	0.000506073	0.00302115	0.000145893	0.0471444	0.0133225	0.0253253	0.00017211	0.0102574	0.00230322	0.0116279	0.0125153	0.134177	0.0360932	0.040456	0.0143252	0.0328722	0.0185417	0.124629	0.00290728	0.0178921	0.118428	0.000114515	0.0143544	0.002836	0.00300127	0.002548	0.02259
Prevotella	0.0258869	0.0171696	0.0119143	0.0804871	0.0040144	0.00296113	0.0240725	0.0371398	0.00410601	0.0783996	0.0262104	0.0341942	0.0392031	0.0540608	0.00600962	0.0410217	0.0641216	0.070161	0.0527378	0.0126088	0.000308166	0.0171362	0.0158907	0.0020141	0.00607888	0.0978041	0.0205051	0.00223459	0.00107569	0.0601284	0.0219008	0.0175446	0.0258827	0.0327498	0.0198099	0.0821558	0.0403488	0.0067926	0.0102314	0.0313307	0.0192409	0.00651067	0.00898558	0.00314916	0.00103077	0.00819781	0.00102783	0.000364	0.00190319
Rothia	0.0385698	0.0380627	0.0331343	0.00461986	0.191537	0.0940815	0.0798671	0.0116554	0.0505786	0.00161887	0.00543848	0.00105805	0.000776752	0.00199917	0.0323427	0.00308766	0.00258416	0.00711589	0.0014839	0.000658669	0.210272	0.00782305	0.0254049	0.058265	0.0240237	0.00264856	0.0077232	0.0334312	0.00456091	0.0455289	0.0547519	0.0030816	0.00111839	0.00212766	0.00196259	0.000345483	0.00420301	0.0127423	0.00647842	0.0163397	0.0171265	0.00168886	0.0168677	0.00772975	0.0295106	0.0254797	0.0249969	0.152243	0.00422011
Cardiobacterium	0.00194586	0.000232721	0.000928063	0.0084653	0.00055371	0.0116384	0.0175225	0.0182513	0.00111982	0.000693802	0.0145026	0.00389554	0.0526364	0.0538942	0.0220717	0.00485203	0.0284602	0.0322385	0.0355246	0.0464832	0	0.00107101	0.00465587	0.00704935	0	0.000674179	0.0221656	0.0259387	0.00808915	0.00956516	0.105019	0.138836	0.0320072	0.0843253	0.0196565	0.0115737	0.0359007	0.115078	0.0206416	0.0372654	0.0163337	0	0.00185229	0.00200401	0.0131328	0.0444454	0.00698927	0.015652	0.0556889
Neisseria	0.101428	0.00310294	0.0135447	0.0171442	0.000138427	0.00404813	0.00164945	0.000861972	0.0158641	0.0167438	0.0104993	0	0.000913826	0.00749688	0.000218531	0.000240597	0.0122317	0.000824402	0.00151358	0.00475182	0.00195172	0.007078	0.00738866	0.0489138	0.0217381	0.0146875	0.000849552	0.0233974	0.00167807	0.00943931	0.00044448	0.00834087	0.0153379	0.0019122	0.000919963	0.000138193	0.0002802	0.0124944	0.0044232	0.00246638	0.0672376	0	0.0480019	0.0101918	0.0358479	0.0162184	0.0080171	0.033761	0.0432354
Porphyromonas	0.0874944	0.00605073	0.0195395	0.0212834	0.000784422	0.00704674	0.023953	0.00172394	0.000279955	0.0293247	0.0169952	0.0371279	0.069131	0.00474802	0.00950612	0.0639987	0.0394859	0.0173558	0.0215462	0.0327923	0	0.0631898	0.00921053	0.000215796	0.0581141	0.0155061	0.0128205	0.000219077	0.00430274	0.0103832	0.0381041	0.0306927	0.0337647	0.00530568	0.0101196	0.078321	0.0147806	0.012544	0.0357877	0.0216193	0.00343588	0.00567848	0.0359423	0.00103063	0.00419943	0.00088625	0.000328907	0.001365	0.00384775
Campylobacter	0.00941659	0.00390453	0.0061202	0.00777098	0.0149502	0.00442295	0.00647829	0.0319304	0.00181971	0.0345976	0.0368608	0.00250084	0.00639678	0.0299042	0.048514	0.00308766	0.0228784	0.0127565	0.00952664	0.0162315	0	0.00623981	0.00263158	0.00438786	0.00252881	0.00211885	0.00467254	0.00924506	0.00890667	0.00594676	0.0247697	0.0460597	0.105555	0.0574737	0.0209752	0.00690966	0.147596	0.0247905	0.0349388	0.104782	0.00470451	0.00107695	0.000867029	0.00360721	0.00358861	0.025524	0.00456358	0.000910001	0.00806785
Gemella	0.0125439	0.0112223	0.0837765	0.00870564	0.066076	0.0780014	0.00590457	0.00577146	0.00830534	0.000693802	0.00710023	0.0110133	0.0299278	0.0115785	0.00983392	0.0310771	0.00761465	0.015924	0.0132661	0.00301106	0.000102722	0.0279395	0.0245951	0.0150338	0.0581141	0.00418954	0.0225131	0.00162117	0.000301192	0.0044994	0.0247293	0.00817651	0.0110774	0.0100189	0.00469181	0.00867162	0.0194039	0.0131886	0.00696989	0.00859378	0.00777038	0.000367143	0.00772444	0.00160321	0.0220661	0.0088625	0.00444024	0.004186	0.00786098
Tannerella	0.00688002	0.000232721	0.00205679	0.013913	0.00244555	0.00487275	0.00578504	0.00846981	0.00116648	0.0269658	0.0114812	0.00336652	0.0341314	0.0487297	0.0143138	0.0319994	0.0151259	0.0215646	0.0089034	0.0720301	0	0.0203027	0.000303644	0.000791253	4.8631e-05	0.00288934	0.0200417	0.00788678	0.017211	0.024731	0.0121222	0.0105596	0.0108644	0.00969566	0.0101503	0.00756607	0.04189	0.0109078	0.0215352	0.0482485	0.00333016	0.0341198	0.0160006	5.72574e-05	0.0044285	0.0118314	0.0116762	0.002912	0.00330989
Atopobium	0.00298829	0.00382696	0.00178088	0.00341816	0.0210871	0.000224896	0.000239051	0.00172394	0.00181971	0.00948196	0.00407886	0.00524215	0.00146212	0.0446481	0.0034965	0.0111075	0.00137822	0.0075064	5.9356e-05	0.0199482	0	0.00172293	0.00531377	0.00208603	0.00126441	0.105798	0.00057924	0.000569601	0.00017211	0.00881002	0.000121222	0.00180787	0.0102785	0.0674118	0.0552285	0.0359302	0.000455326	0.00094204	0.00656778	0.0242013	0.000475737	0.0410466	0.000630567	0	0.00221425	0.00412106	0.000781154	0	0.000786098
Selenomonas	0.00507314	0.00289608	0.000125414	0.00656928	0.00433739	0.0106263	0.0154188	0.00622119	0.000419933	0.0459759	0.00823325	0.0296254	0.0170885	0.0330696	0.00174825	0.0333627	0.0245323	0.0114549	0.00320522	0.0572571	0	0.00628638	0.00055668	0.00294922	0.000145893	0.0136762	0.00374575	0.00372431	0.00283981	0.0117047	0.0049701	0.0121621	0.00628428	0.0165634	0.0048758	0.017205	0.00479843	0.00664386	0.00576356	0.00932599	0.00465165	0.00305953	0.00977378	0.000286287	0.00057265	0.00584925	0.000164453	0.001638	0.00641291
Aggregatibacter	0.0221342	0.000413725	0.0157771	0.00688974	4.61425e-05	0.0181041	0.00181679	0	0.0138111	0.00240518	0.00536294	0.000288559	0.0189619	0.00274885	0.000109266	0.00990456	0.00251525	0.000477286	0.00329426	0.00127029	0	0.00568102	0.00774291	0.0130916	0.0239265	0.00221516	0.0122413	0.000306708	0.00649714	0.00116418	0.00299014	0.00246528	0.0191724	0.00258551	0.00165593	6.90966e-05	0.0101573	0.0142298	0.0323474	0.00142587	0.0337774	0	0.00386222	0	0.0068718	0.000487437	0.0298483	0.000182	0.00959868
Bacteroidales_[G-2]	0	0.00193934	0.00333601	0.00899939	0	0.00344841	0.00470931	0.00700821	0.000279955	0.000462535	0	0.00928197	0.00141643	0.00674719	0.000327797	0.0109471	0.0174344	0.00134508	0.0281941	0.010868	0	0.00153667	0	0.000287728	0	0.0104016	0	0.002848	0	0.0439557	0	0.000986112	0.0056452	0.00560194	0.00119595	0.0219036	0.000840601	0.00327235	0.00111697	0.0110216	0.00185009	9.79048e-05	0.00145819	0	0	0.0204281	0.0249558	9.10001e-05	0.00521307
TM7_[G-5]	0.0108412	0	0.00351159	0	0.00286083	0.00121819	2.39051e-05	0.00221115	0.000979843	0.00494912	0.00513634	0	0.000182765	0	0.000983392	0.0636779	0.0451022	0.0226928	0.0014839	0.0175018	0	4.65658e-05	0	0.00115091	0.000145893	0	0	0	0	3.14644e-05	0	0.000328704	0.0135804	0.0282521	9.19963e-05	0	0	0	0	0.0250106	0.000581457	2.44762e-05	0.000236463	0	0	0.000443125	0.000904494	0	0
Treponema	0.00559436	0.000439583	0.00416374	0.00341816	0.00881322	0.00363582	0.0232358	0.0158903	0.000233296	0	0.00135962	0.000913769	0.00246733	0.000749688	0.00196678	0.0208517	0.012404	0.0213477	0.00465945	0	0.000102722	0.0489872	0	0.00172637	0	0.00110758	0.00057924	0.00245367	0	0.00232836	0.00101018	0.00484839	0.000532566	0.00888769	0.000183993	0.000656417	0.0018213	0.00114036	0	0.00119465	0.0040702	0.00347562	0.0033893	0.000171772	0	0.0423627	0.00074004	0.000182	0.00537857
Abiotrophia	0.0351298	0.0042924	0.00682251	0.013913	0.00558324	0.000131189	0	7.49541e-05	0.00998507	0.000323774	0.00747791	0.00120233	0.0194188	0.00516451	0.000546329	0.00264656	0.00186059	0.000867792	0.00305683	0.000564573	0	0.00102445	0.00516194	0.000503525	0.0202305	0.00240778	0.00513593	0.00674758	0.00344219	6.29287e-05	0.0218199	0.0110116	0.00607126	0.00207379	0.00631708	3.45483e-05	0.00147105	0.0254847	0.00348494	0	0	2.44762e-05	7.88208e-05	0	0.0169886	0.0117871	0	0.000273	0.00711626
Oribacterium	0.00319678	0.00382696	0.00117889	0.00678292	0.000830565	0.00028112	0.00088449	0.00299816	0.000699888	0	0.0154846	0.0133699	4.56913e-05	0.00266556	0.000983392	0.00292726	0.000447921	0.0479455	0.00281941	0	0	0.00237485	0.000101215	0.000215796	0.000243155	0.00341905	0.00135156	0.00249748	4.30274e-05	0.000881002	0.00125263	0.0136001	0.00047931	0.00395906	0.0092303	0.0116428	0.0029421	0.00456146	0.00174247	0.00123319	5.28597e-05	0.00734286	0.00157642	0.000572574	0.000992594	0.00146231	0.00024668	0.001365	0.000537857
Corynebacterium	0.0035095	0.00183591	0.0007274	0.0141266	0.00286083	0.00633457	0.00611972	0.00389761	0.000373274	0.010592	0.00498527	0.00283749	0.0010509	0.00316535	0.00229458	0.00196487	0.0112325	0.0131037	0.00127615	0.00898612	0.000102722	0.000465658	0.0097166	0.00510718	0.000194524	0.00125205	0.0050587	0.00683521	0.00567962	0.00160468	0.0127687	0.00517709	0.0035682	0.00619445	0.000521312	0.00114009	0.00381773	0.010412	0.00728264	0.00142587	0.0283857	0.000391619	0.00236463	0.00200401	0.00454303	0.00491869	0.00505694	0.00646101	0.00215143
Parvimonas	6.94951e-05	0.00493885	0.00719876	0.000106818	0.00166113	0.000318603	0.000119526	0.00168647	0.000186637	0	0.000302138	0.00538643	0.0010509	0.00208247	0.0126748	0.000962387	0.00217069	0.0114115	0.0082208	0.000470478	0.000102722	0.000465658	0.00177126	0	0	0.0046711	0.000502008	0.000131446	0	0.000377572	0.00270729	0.00242419	0.0108644	0.00156208	0.000981294	0.00331663	0.00287205	0.00709009	0.000134036	0.000154149	0.00105719	0.0131437	0.000236463	0.00807329	0	0.00194975	0.0168154	0	0.00194456
Eikenella	0.000555961	0.00100846	0.00180596	0.00264374	0.00110742	0.00588478	0.00176898	0.00464715	0.00984509	0.00582794	0.00664703	0.00120233	0.000548296	0.00341524	0.00699301	0.000521293	0.00241188	0.000867792	0.00329426	0.00371677	0	0.000139697	0.00288462	0.00165444	0.0116228	0.000337089	0.00532901	0.00346142	0.00180715	0.00330376	0.00206077	0.00423207	0.00399425	0.00500943	0.0040785	0.000725514	0.00493853	0.00560266	0.00299348	0.00458592	0.0035416	4.89524e-05	0.00094585	0.000114515	0.00744445	0.00669119	0.00715372	0.00573301	0.0362433
Peptostreptococcaceae_[XI][G-7]	6.94951e-05	0.00460269	0.00193137	0.00130852	0.00092285	0.0172233	0.00425512	0.00869467	4.66592e-05	0.00744681	0.000755344	0.012889	0.020424	0.000832986	0.00229458	0.00894218	0.00275643	0.00945893	0.0143938	0.00611621	0	0	0.000354251	0.0020141	0.0020425	0.00163729	0.000347544	0.00385576	0	0	0	0.00706714	0.00436704	0.00533262	0.0135541	0.00580411	0.00318728	0.000793297	0	0	0.010942	0	0.0128478	0	0	0.000797625	0.000205567	0	0.0212247
Olsenella	0.00236283	0	0.000852814	0.00317782	0.00309155	0.000599723	0.000167336	0.00157404	4.66592e-05	0.0201203	0.00422993	4.80931e-05	0.000182765	0.0119117	0.000546329	0.0162403	0.00461703	0.00997961	0.00112776	0.00541049	0	0	0	0	0	0.00163729	0.000115848	0.00109539	0	0.00336669	0	0.00176678	0.00138467	0.00729868	0.000367985	0.00138193	0.00451823	0.0018345	0	0.0162627	0.00100433	0.0330918	0.000236463	0	0	0.000576062	0.00012334	0	0.00211005
Dialister	0.00396122	0.00178419	0.00132939	0.00170908	0.00133813	0.000149931	9.56206e-05	0.00217367	0.000279955	0.00481036	0.00309691	0.002068	0.000228457	0.000999584	0	0.00308766	0.00327327	0.00511997	8.9034e-05	0.00244648	0	0.000465658	0.000202429	0	0.000194524	0.00341905	0.000308928	0.000701047	0	0.00113272	0.0103039	0.00427315	0.000692336	0.00727175	0.00539712	0.00373121	0.000770551	0.00247905	0.000134036	0.00323712	0.000264299	0.0184795	0.000197052	0.000171772	7.63534e-05	0.000221562	0.00333018	0	0.00103434
Mogibacterium	0.00187637	0.00106017	0.00238286	0.00189601	0.0134736	0.00056224	0.000549818	0.00655848	0.000419933	0.00721554	0.000755344	0.00182754	0.00223887	0.00949604	0.00491696	0.00577432	0.0101644	0.00177897	0.000385814	0.00809221	0	0.00461001	0.00101215	0.000863185	0.000194524	0.00688626	0.004827	0.00096394	4.30274e-05	0.00210811	0.000565702	0.00690279	0.00484635	0.0038244	0.00631708	0.00321299	0.0021015	0.00332193	0.00326155	0.00196539	0.00317158	0.0259937	0.000827619	0	0.000152707	0.0038995	0.00189121	0	0.00190319
Kingella	0.00437819	0.00279265	0.00142972	0.00299089	0.000322997	0.0064845	0.00451807	0.0116179	0.00265957	0.00323774	0.000528741	0	0.000274148	0.000166597	0.000218531	8.01989e-05	6.89109e-05	0.00269015	0.000415492	0.000705716	0.0079096	0.000372526	0.00799595	0.0362538	4.8631e-05	0.000385245	0.00328236	0.00148973	0.00662622	0.0145051	0.00149507	4.1088e-05	0.000372797	8.07972e-05	0.000214658	0	0.00115583	0.000594972	0.00160844	0.00416201	0.000317158	0	0.000472925	0.0026911	0.0335955	0.00753312	0.00341241	0.012922	0
Lachnospiraceae_[G-3]	0.000625456	0.000439583	0.000175579	0.0036585	0	0.00873346	0.0103031	0.000674587	0.000233296	0	0.00211496	0.00298177	0.0133419	0.00974594	0.00229458	0.00529313	0.00551287	0.00551048	0.00644012	0.00489297	0	0.000465658	0.000607287	0.000575457	9.72621e-05	0.000577868	0.00946092	0.00381194	0.00451788	0.00626141	0.00650558	0.00443751	0.00303563	0.00420145	0.00453849	0.00266022	0.00553396	0.00228073	0.0107229	0.00358395	0.00322444	0.000146857	0.0187988	0	0.00160342	0.00257012	0.000287793	0.001729	0.00819197
Lachnoanaerobaculum	0.00375274	0.00276679	0.00100331	0.00680962	0.00170727	0.00234267	0.00812775	0.000299816	0.00060657	0.00383904	0.0048342	0.00168326	0.0133419	0.00899625	0.00196678	0.0221349	0.0031699	0.00264677	0.00314587	0.00856269	0	0.00111758	0.00592105	0.00374047	0.00111851	0.000963113	0.00606271	0.00096394	0.000215137	0.00689069	0.00254566	0.00451968	0.00415402	0.00078104	0.00208525	0.00245293	0.00105075	0.00386732	0.00111697	0.0162241	0.00306586	0.00107695	0.0107985	0.000916118	0.00274872	0.00518456	0.000205567	0.002093	0.000992966
Fretibacterium	0.000104243	2.58578e-05	0.000576904	0	4.61425e-05	0.0019491	0.00102792	0.00599633	0.000233296	0	0.000377672	0.00192372	0	0	0	0.0160799	0.0144713	0.00130169	0.00059356	0	0	0.0307334	0	0.000215796	0	0	3.8616e-05	8.76309e-05	0	3.14644e-05	0	0.00834087	0.00047931	0.00980339	0	0	3.5025e-05	0.000793297	0	0	0.000317158	7.34286e-05	0.000315283	0	0	0.0395267	0.000328907	0	0.000910219
Veillonellaceae_[G-1]	0.000590709	7.75735e-05	0.000200662	0.0084653	0.00092285	0.000693429	0.000334672	0.000524679	0.000139978	0.01716	0.00309691	0.00668494	0.000456913	0.0186589	0.000218531	0.00926297	0.00213624	0.0115416	5.9356e-05	0.00272877	0	0.00172293	0	7.19321e-05	4.8631e-05	0.000529712	0.00057924	0.000219077	0	0.00226543	0.000161629	0.0034103	0.000745593	0.00667924	0	0.00290206	0.0011208	0.000297486	0.00142972	0.00720644	0.000264299	0.00232524	0.000433515	0	0	0.00053175	4.11133e-05	0	0.00173769
Peptostreptococcus	0.000347476	0.000879166	7.52483e-05	8.01132e-05	0	0.00138686	0.00196022	0.000562156	0.00111982	0	0	0.00100996	0.000411222	0.000499792	0	0.0118293	0.00396237	0.000390506	0.000534204	0	0	0.00186263	0.000101215	0.000863185	0.000194524	0.01175	0.00335959	8.76309e-05	0	3.14644e-05	8.08146e-05	0.0119155	0.00308889	0.0138702	0.00229991	0.0141302	0.000945676	0	0.000759539	3.85371e-05	0.00195581	7.34286e-05	0.0421297	5.72574e-05	7.63534e-05	0.000620375	0	0	8.27472e-05
SR1_[G-1]	0.000312728	0.000258578	0.000250828	0.00146874	4.61425e-05	0.00217399	0.000525913	0	0	0	0.00294584	0.000336652	0.00900119	0.000832986	0.00557255	0.00549362	0.00823485	0.00186575	0.00403621	0	0	0.000372526	0.00754049	0.000215796	0	0.000481556	0.0089203	0.000350524	0	0	0.0107079	0.00127373	0.00500612	0.0058982	0.000613309	0.000725514	0.00907149	0.00138827	0	0.00053952	0.00253727	0.000146857	0.00177347	0	0.0136291	4.43125e-05	0.00012334	0	0.0124948
Solobacterium	0.000521213	0.0011636	0.000351159	0.00138863	0.00198413	0.000112448	2.39051e-05	0.000112431	0.000279955	0.000231267	0.000830878	0.00649257	0.00187334	0.00449813	0.00142045	0.00160398	0.000861386	0.00177897	8.9034e-05	0.000329334	0	9.31315e-05	0.000354251	7.19321e-05	0	0.00967928	0.00146741	0.000175262	0	3.14644e-05	0.000323258	0.00082176	0.00229004	0.000511716	0.0111009	0.0271895	0.000770551	0.000148743	4.46788e-05	0	0.000158579	0.00631486	0.00283755	5.72574e-05	0.00022906	0.000310187	0.00119229	0	4.13736e-05
Johnsonella	0	0.000905024	0.00361192	0	0	0.00333596	0.000191241	0.000787018	0.000139978	0	0	0.000336652	0.00118797	0	0	0.00525303	0.00165386	4.33896e-05	0.00246327	0	0	0.0139697	0	0.00035966	0	0.00240778	0.00111986	0.00245367	0	0	0	0.0100666	0	0.00285483	0.000889298	3.45483e-05	0.00360758	0.00109078	0	0	0.000211439	0	0.00094585	0	3.81767e-05	0.0003545	0.00176787	0	0.0304096
Peptostreptococcaceae_[XI][G-1]	0.00257132	0.000413725	0.000200662	0.000267044	0.000461425	7.49653e-05	4.78103e-05	3.7477e-05	0.000186637	9.25069e-05	0.000377672	0.00269321	0.000228457	0.00116618	0	0.00252627	0.00172277	0.000216948	8.9034e-05	0.000188191	0	0.00442375	0	0.000215796	9.72621e-05	0.00654917	0.00162187	4.38154e-05	0	0.000440501	4.04073e-05	0.00106829	0.000372797	0.00441691	0.00410917	0.00210745	0.00150608	0.000644554	0.0014744	0	0.000158579	0.00988839	0.000827619	5.72574e-05	0	0.000443125	0.00119229	0	0.000206868
Bergeyella	0.00872164	0.000724019	0.00115381	0.00117499	0.000322997	0.0022677	0.0014104	0.000524679	0.00219298	0.00111008	0.000453206	0	0.000411222	0.000166597	0.000218531	0.000360895	0.000344554	0.00112813	0.000534204	0.000658669	0	0.00121071	0.00212551	0.00230183	0.00943442	4.81556e-05	0.000424776	0.00118302	0.00322706	0.00166761	0.00464684	0.000534144	0.00095862	0.000188527	0.000214658	0.000103645	0.00035025	0.000446229	0.000580824	7.70743e-05	0.00163865	0	0.00133995	0.000343544	0.00358861	0.0010635	0.00353575	0.003276	0.00806785
Peptostreptococcaceae_[XI][G-9]	0.00100768	0.000724019	0.000928063	0	0.000230712	1.87413e-05	0.000597629	0.00487202	9.33184e-05	0	0.000981947	0.00177945	0.0010509	0	0.000655594	0.000360895	0.00196396	0.00138847	0.0012168	0	0	0.00223516	0	0	0.000632203	0.00149282	0.000463392	0.000350524	0	0.000597823	0.00060611	0.00386227	0.000745593	0.00164288	0.00183993	0.00259112	0.00136598	0.00609847	0.000268073	7.70743e-05	0.000105719	0.00443019	0.000275873	0	0	0.00230425	0.00238457	0	0.000124121
Stomatobaculum	0.00257132	0.000801593	0.000200662	0.00392555	0.00106128	9.37067e-05	0.00131478	0.00108683	0	0.000601295	0.00513634	0.00221228	0.000639678	0.00691379	0.000655594	0.000922287	0.000206733	0.00212609	2.9678e-05	0.000705716	0	0.00274738	0.000961538	7.19321e-05	4.8631e-05	0.00385245	0.00390022	0.000175262	0	0.000755144	0.000363666	0.00020544	0.00138467	0.00231619	0.000245324	0.000552772	0.000595426	0.000446229	4.46788e-05	0.00215808	0.000158579	0.000220286	3.94104e-05	0	0.000267237	0.00190544	0.00024668	0.000182	0.000124121
Filifactor	0.00027798	0	7.52483e-05	0	0	1.87413e-05	0.000191241	0.00475958	9.33184e-05	0	0.00279477	0.000384745	0	0	0	0	0.00320436	0.000130169	0	0	0	0.0211409	0	0	0	0.00163729	0	0	0	0	0	0.0146684	0	0.000242392	0	0.00286751	0	0	0	3.85371e-05	0	0	0.00133995	5.72574e-05	0	0.00841937	0	0	0
Peptostreptococcaceae_[XI][G-5]	0	0	0	0	0	0.000318603	0	0.000224862	0	0	0	0	0	0	0	0.00469164	0	0	0	0	0	0.0408847	0	0	0	0	0	0	0	0	0	0.000164352	0	0	0	0	0	0	0	0	0	0	0.000118231	0	0	0.00394381	0	0	0
Shuttleworthia	0.000173738	0.000155147	0.000150497	0.000267044	0.00036914	0	0	0	9.33184e-05	0.000832562	7.55344e-05	0.000336652	4.56913e-05	0.000916285	0	0.000320796	0.000241188	0	5.9356e-05	0.000470478	0	4.65658e-05	0	0	0	0.00688626	0	0.000131446	0	0.000849537	0	4.1088e-05	5.32566e-05	0.00307029	0.00282122	0.001071	0	4.9581e-05	8.93575e-05	0.000231223	0	0.00269238	0	0	0	0	0.000534474	0	0
Mitsuokella	6.94951e-05	0	5.01655e-05	8.01132e-05	0	1.87413e-05	0	0.00172394	9.33184e-05	0.000231267	0.00989501	0.000288559	0.000913826	0.00216576	0	0.00934317	0.00434138	0.0145355	0.000356136	4.70478e-05	0	0	0	7.19321e-05	0	0	0	0	0	0	0	0.000164352	0	8.07972e-05	0	0	0	0	0	0	0	0	0	0	0	4.43125e-05	4.11133e-05	0	0
Catonella	0.000625456	0.00320637	0.000777566	0.000534088	0.00286083	0.0014056	0.00083668	0.0100064	0.000233296	0	7.55344e-05	0.000192372	0	0.000333195	0	0.000481193	0.000206733	0	0.00029678	0	0	0.000651921	5.06073e-05	0.000431593	0.00233429	0.00168545	0.000115848	0.00600272	4.30274e-05	0	0	0	0	8.07972e-05	0.000183993	0.00186561	0.000175125	0	0	3.85371e-05	0.00105719	7.34286e-05	0.000354694	0.000171772	0	0.00146231	0.00049336	0	0.000165494
Lachnospiraceae_[G]	0.000312728	0	0	0	0	0.00393568	0.00133869	0	0	0	0.000830878	0	0.00306132	0	0	0.00769909	0.00189505	8.67792e-05	0.00106841	0	0	0.000139697	0.000101215	0.000215796	0	0.00105942	3.8616e-05	0.0025413	0	0	0.000646517	0.000575232	0.000213027	0.000646378	0.000398651	0.00138193	0.00021015	4.9581e-05	0	0	0.000158579	7.34286e-05	0.00145819	0	0	0	4.11133e-05	0	0.00388912
Lachnospiraceae_[G-2]	3.47476e-05	0	0	0	0	0.000131189	0	0	0	0	0	0.00187563	0	0.0059975	0	0	3.44554e-05	0.000520675	0.0102092	0	0	4.65658e-05	0	0	0	0	0	0	0	0.00881002	0	4.1088e-05	0	0.00527875	3.06654e-05	0	0	0	0	0.00188832	0.00121577	4.89524e-05	0	0	0.000190883	0	0.000205567	0	0
Scardovia	0.000104243	0	0.000150497	0.000587497	0	0	0.000956206	0.000824495	0	0.000462535	0.00528741	0	0	0.00058309	0	0	0	0.000173558	2.9678e-05	0.000188191	0	0	0.000253036	0.000143864	0	0.000240778	0	0	0	0.000849537	0	0	0.000372797	0.00110423	3.06654e-05	0.000172741	0	0	0.00165311	0.00339127	0	0.00604562	0	0.000114515	0	0	0	0	4.13736e-05
GN02_[G-2]	0	0	0	0	0	0	0	0	0	0	0	0	0	0	0	0	6.89109e-05	0	0.000474848	0	0	0	0	0	0	0	0	0	0	0	0	0.000164352	0	0.00010773	0	0	0	0	0	0	0	0	0	0	0	0	0	0	0.0321059
Peptococcus	0.000173738	5.17157e-05	0.000777566	0	0.000138427	0.000431051	0.00150602	0.00288573	9.33184e-05	0	7.55344e-05	0.00298177	0.000639678	0.000249896	0	0.00296736	0.00110257	0.00269015	0.00029678	0	0	0.000139697	0.000151822	0.00035966	4.8631e-05	0	0.000810936	0.00096394	0	0	0.000242444	0.000287616	5.32566e-05	8.07972e-05	0.000490647	0.000863707	0.000315225	0.000446229	4.46788e-05	0	0.00100433	0.000146857	0.00401986	5.72574e-05	0	0.000265875	0.00012334	9.10001e-05	0
Peptostreptococcaceae_[XI][G-6]	0	0	0	0	4.61425e-05	0.000712171	2.39051e-05	0.00037477	0	0	0	0	0	0	0	0.00376935	0.000792475	4.33896e-05	0	0	0	0.0240279	0	0	0	4.81556e-05	0	0	0	0	0	0.00127373	0	0	0	0	0	0	0	0	0	0	0.000591156	0	0	0	0	0	0
Alloprevotella	0.003579	0.00155147	0.00529247	0.00208294	4.61425e-05	0.000768395	0.000310767	0.000299816	0.000793206	0	0.000302138	0.000144279	9.13826e-05	8.32986e-05	0	0.000240597	0.000103366	0.000520675	5.9356e-05	4.70478e-05	0.000102722	0.000279395	0.000354251	0.000143864	0.00102125	0.000722335	3.8616e-05	0	0	0.000125857	0	0	0	0.000269324	0.000981294	0	3.5025e-05	0	0	0	0.000370018	0.00327981	0.000118231	0.000171772	7.63534e-05	0.000576062	0.00024668	9.10001e-05	0
Desulfobulbus	0	0	0	0	0	0	0	0	0	0	0	0	0	0	0	0	3.44554e-05	0	0	0	0	0.0112224	0	0	0	0	0	0	0	0	0	0	0	0	0	0	0	0	0	0	0	0	0	0	0	0.012762	0.0018501	0	0
Peptostreptococcaceae_[XI][G-4]	0.00013899	0	0	0	0	0.000168672	0.000119526	0.000449725	4.66592e-05	0	0	0.0013947	0	0	0	0.00216537	0.000620198	0.000260338	2.9678e-05	0	0	0.0103376	0	7.19321e-05	0	0	0	0	0	0	0	0.00336922	5.32566e-05	0.000538648	0	0	0.000105075	0	0	0	5.28597e-05	0	0.000394104	0	0	0.000709	0.00012334	0	0
Pseudoramibacter	0.00013899	0	0	0	0	1.87413e-05	0	0.00419743	0	0	0.00135962	0	0	0	0	0.000360895	0	0	0	0	0	0.0167171	0	0	0	0	0	0	0	0	0	0	0	0	0	0	0	0	0	0	0	0	0	0	0	0	0	0	0
Bacteroidetes_[G-5]	0	0	0	0	9.2285e-05	0.00316729	0.000239051	0.00404752	9.33184e-05	0	0	0	0	0	0	0.00280696	0.00475485	0.000390506	0	0	0	0	0	7.19321e-05	0	0	3.8616e-05	0	0	0	0	0.000123264	0	0.000323189	0.000766636	0	0	0	0	0	5.28597e-05	0	0.000827619	0	0	0.00150662	0	0	0
Porphyromonas	0.00754022	0	0.000802649	8.01132e-05	0	0	4.78103e-05	0	0	0	0.000302138	0.000288559	0	0.000666389	0	0.000160398	0.00427247	4.33896e-05	0.00439234	0	0	0	0	0	0	0	0	0	0	0	0	0	0	0	0	0	0	0	0	0	0	0	3.94104e-05	0	0.00080171	0.0003545	0	0.000455	8.27472e-05
GN02_[G-1]	0	0	0	0	0	3.74827e-05	0.000167336	7.49541e-05	4.66592e-05	0	0	0.000144279	0.0015992	0	0.00262238	0.000240597	0.000482376	0.000737623	0.00207746	0	0	0	0	7.19321e-05	0	0	3.8616e-05	0	0	0.00144736	0	0.00127373	0.000532566	0.00185834	0	0	3.5025e-05	0.000743716	0	0.00192686	0.000687176	0	0	0	0.00202336	4.43125e-05	0	0	0.00115846
Corynebacterium	0.00013899	0.000517157	0.000300993	0	0.000322997	0.000224896	0.00112354	0.00037477	0.000513251	0.00013876	0.000830878	0	0.000319839	0	0	0	0.000172277	0.000347117	0.000178068	4.70478e-05	0.000102722	0.000186263	0.00106275	0	0.000194524	0.000192623	0	4.38154e-05	8.60548e-05	0	0.001091	0.00147917	0	2.69324e-05	0.00128795	6.90966e-05	0	0.000297486	0	3.85371e-05	0.00121577	0.000146857	0.000197052	0.00137418	0.0022906	0.000310187	0.000781154	0	0.000537857
Propionivibrio	0	0	0.000125414	0	4.61425e-05	0	4.78103e-05	0.00037477	0	0	0	0	0.00036553	0	0.000218531	8.01989e-05	0.000792475	0.000130169	0.000267102	0	0	0	0.000101215	0	0	0	0.000231696	8.76309e-05	0	0	0	0.00632755	0.000372797	0.000215459	0.000122662	0	0.00241673	0.000347067	0	0.000500983	0.000158579	2.44762e-05	0	0	0	0.00132937	0.000411133	0	0.000165494
Erysipelotrichaceae_[G-1]	0.000555961	0	0.000376242	0.000106818	0.000276855	3.74827e-05	0	3.7477e-05	0.000139978	0	0	4.80931e-05	4.56913e-05	0.000333195	0.000218531	0.00557382	0.00106812	4.33896e-05	0	0	0	4.65658e-05	0	0.000143864	0	0.000577868	7.7232e-05	0	0	0	0	0.000164352	0.00133142	0.000727175	0.000429316	0.000172741	0.000175125	0.000148743	0	0	5.28597e-05	0	7.88208e-05	0	0	0	0	0	0
Actinobaculum	0.000208485	0	0.000125414	0.000427271	0	0.000206155	4.78103e-05	0.00063711	0.000326614	0	0.000151069	0	0	0.000249896	0.000109266	0.000280696	0	0.000737623	0	0	0	0.00316647	0	0.00035966	0	0	3.8616e-05	0.000219077	4.30274e-05	0	4.04073e-05	0.00324595	0	0.000134662	0	0.000103645	3.5025e-05	9.91621e-05	0	0.000385371	0	2.44762e-05	0.000118231	0.00103063	0.000534474	0.000132937	4.11133e-05	0	4.13736e-05
Lachnospiraceae_[G-8]	0	0	0	0	0	0	2.39051e-05	0	9.33184e-05	0	0	0.000384745	0	0	0	0	0.000895841	0	0	0	0	0.00623981	0	0	0	4.81556e-05	0	0	0	0	0	0.00143808	0	0	0	0.00224564	0	0	0	0	0	0	3.94104e-05	0	0	0	0	0	0
Mycoplasma	0	0	0	5.34088e-05	0	5.6224e-05	2.39051e-05	7.49541e-05	0	0.00212766	0	0	0	0	0	0	0.000344554	4.33896e-05	0	0.00042343	0	0.00218859	0	0	0	0	0	0	0	0.000409037	0	0.000123264	0	0	6.13309e-05	0	0	0	0	0	0	0	0.000669977	0	0	0	4.11133e-05	0	0
TM7_[G-3]	0.000764446	0	0.000200662	0.00024034	0.000138427	0	2.39051e-05	0	0.000233296	4.62535e-05	0.000226603	0.000144279	0.000548296	0.000916285	0.000109266	0.000160398	0.000172277	0.000737623	5.9356e-05	0	0	4.65658e-05	0	0	0	0.000626023	0	8.76309e-05	0	0	0.00133344	0.00061632	0.00015977	0.000403986	0.000490647	0.000414579	0.0002802	0	0	0	0	0.00137067	3.94104e-05	0	0	0	4.11133e-05	0	0
Butyrivibrio	0	0	0	0	0	0.000787136	4.78103e-05	0	0	0	0	0	0	0	0	0.00918277	0.000482376	0	0	0	0	0	0	0	0	0	0.000115848	0	0	0	0	0.000123264	0	0	0	0	3.5025e-05	0	0	0	0.000211439	0	0	0	0	0	0	0	0
Megasphaera	6.94951e-05	0.00100846	2.50828e-05	0.000186931	0	0	2.39051e-05	0.000112431	0	0.000277521	0	4.80931e-05	0	0.000249896	0	0.000200497	0	0.000477286	0	4.70478e-05	0	4.65658e-05	0	0	0	0.00158914	3.8616e-05	0	0	0.00072368	0	4.1088e-05	0	0.00010773	9.19963e-05	0.00145103	0	0	0	0.00316004	0	4.89524e-05	7.88208e-05	5.72574e-05	0.00011453	0	0	0	4.13736e-05
Escherichia	0	5.17157e-05	7.52483e-05	0	0.00018457	3.74827e-05	2.39051e-05	0.000299816	0.000139978	0	0	0	0	0	0.00076486	0	0	0.000347117	0.00293812	4.70478e-05	0.000205444	9.31315e-05	0	7.19321e-05	0	4.81556e-05	0	0.000131446	4.30274e-05	0.000125857	0	0	0	2.69324e-05	3.06654e-05	0	0	4.9581e-05	0	3.85371e-05	0	9.79048e-05	0.00118231	0.000515316	0.000152707	0.000930562	0	0	0
Anaerolineae_[G-1]	0	0	0	0	0	0	0	0	0	0	0	0	0	0	0	0	0	0	0	0	0	0.00409779	0	0	0	0.000337089	0	0	0	0	0	0.000328704	0	2.69324e-05	0	6.90966e-05	0	0	0	0	0	0	0	0	0	0	8.22267e-05	0	0
Bacteroidetes_[G-3]	3.47476e-05	0	0	0	0	0.000168672	0.000215146	3.7477e-05	0	0	7.55344e-05	0	0	0	0	0.00132328	0.00165386	0	0	0	0	0.00302678	0	0	0	0	0	0	0	0	0	0.000328704	0	2.69324e-05	0	0	0	0	0	0	0.000105719	0	0.000118231	0	0	0	0	0	0
Selenomonas	0	0	0	0	0	0	9.56206e-05	0	0	0	0.000528741	0.00197182	0	0	0	0.000200497	0.000585742	0.000347117	5.9356e-05	0.000329334	0	0.000139697	0	0	0	4.81556e-05	3.8616e-05	0	0	0	0.000323258	0.000657408	0.000266283	5.38648e-05	6.13309e-05	0.000103645	0.00021015	9.91621e-05	0	0	5.28597e-05	0.000269238	0	0	0	0	0	0	0
Lachnospiraceae_[G-7]	6.94951e-05	5.17157e-05	7.52483e-05	8.01132e-05	0	0	0	3.7477e-05	0	0.000601295	0	9.61862e-05	0	0	0.000437063	0.000320796	0.000447921	4.33896e-05	0	0.000235239	0	0	0	0	0	0.000577868	0	0	0	0	0	0.000123264	5.32566e-05	8.07972e-05	6.13309e-05	0.000276386	0	0	4.46788e-05	3.85371e-05	0	0.00181124	0	0	0	0	0	0	8.27472e-05
Cupriavidus	0	0.000181005	0	0	0.000599852	0	0	0.000299816	9.33184e-05	0	0	0	0	0	0	0.000120298	0	0	0	0	0.00154083	4.65658e-05	0	0.000287728	0.000145893	0	3.8616e-05	8.76309e-05	0	9.43931e-05	0	0	5.32566e-05	0	0	0	0	4.9581e-05	0	7.70743e-05	5.28597e-05	9.79048e-05	7.88208e-05	0.00166046	7.63534e-05	0.000132937	4.11133e-05	0	8.27472e-05
Pseudomonas	3.47476e-05	0.000310294	0	0	0.000507567	7.49653e-05	2.39051e-05	0.000112431	0.000186637	0	0	0	0	0	0	0	0	0	0	0	0.000719055	0.000372526	5.06073e-05	7.19321e-05	0	0	3.8616e-05	0	4.30274e-05	6.29287e-05	0	4.1088e-05	0	0	0	0	3.5025e-05	0.000148743	0	0.000115611	0	0	0	0.0026911	0	0.000265875	0	0	0
Bulleidia	0	0	0	0	0	0	0	0.00037477	0	0	0	0	0	0	0	0	0	0	0	0	0	0	0	0	0	0.00125205	0	0	0	0	0	0	0	2.69324e-05	0	0.00390396	0	4.9581e-05	0	0	0	0	0	0	0	4.43125e-05	0	0	0
Anaeroglobus	3.47476e-05	2.58578e-05	0	8.01132e-05	0	0	0	0	0.00055991	0.00143386	0	0	0.000137074	0.000499792	0.000109266	8.01989e-05	3.44554e-05	0.000216948	0	9.40955e-05	0	0	0	0	0	0.00120389	0	0	0	0	0	0	0	2.69324e-05	0	6.90966e-05	0	0	0	0	0	0.000171333	0	5.72574e-05	0	4.43125e-05	0	0	0
Veillonella	0.000243233	0.000387868	0.000953145	0.000106818	0	0	0.000167336	0	0	0	7.55344e-05	0	4.56913e-05	0	0.000327797	8.01989e-05	0	0	0	4.70478e-05	0	4.65658e-05	0.000354251	0.000215796	0	0	0.000154464	4.38154e-05	0.000258164	3.14644e-05	4.04073e-05	0	0.000266283	0	0	0	7.00501e-05	0	0.000491466	0	0.000158579	0	0.000275873	0	0	0.000132937	0.00024668	0.000273	0
Bifidobacterium	3.47476e-05	0.000103431	0	0	0	3.74827e-05	0	0	0.000326614	4.62535e-05	0	0.000144279	0	0	0	0	0	0	0	0	0	0	0	0	0	0.0017336	0	0	0	0	0	0	0	0	0	0.000656417	0	0	0	0	0	0.00212943	0	0	0	0	0	0	0
Staphylococcus	0	0.000103431	0	0	4.61425e-05	0.000168672	4.78103e-05	0.000149908	0.000373274	4.62535e-05	0	0	0	0	0	0	0	0	0	0	0.000205444	0	0	0	0	0	3.8616e-05	4.38154e-05	0	0	4.04073e-05	0	0	0	9.19963e-05	0	0	0	0	0	0	2.44762e-05	0	0.00171772	3.81767e-05	0.00088625	0	0	0.00136533
Centipeda	0.000521213	0	0	8.01132e-05	0	5.6224e-05	0.000143431	7.49541e-05	0	0	0	9.61862e-05	0.000274148	0.00166597	0	0.000280696	0.000447921	4.33896e-05	0.000178068	0	0	0	0	0	0	0	3.8616e-05	0	0	0	0	0	5.32566e-05	0.000161594	0	0	0	0	0	0	0	0	0.000157642	0	0	0	0	0	0.000496483
Acinetobacter	0	5.17157e-05	0	0	0.00018457	0	0	0.000187385	0	0	0	0	0	0	0	0	0	0	0	0	0.000205444	4.65658e-05	0	0	0	0	0	4.38154e-05	0	9.43931e-05	0	0	0	0	0	0	0	0	0	0	0	4.89524e-05	0	0.00332093	7.63534e-05	0.000398812	0	0	0
Bacillus	0	0.000103431	0	0	0.000645995	0	0	0.000187385	4.66592e-05	0	0	0	0	0	0	0	0	0	0	0	0.000821777	0	0	7.19321e-05	0	0	0	0.000131446	0	6.29287e-05	0	0	0	2.69324e-05	0	0	0	4.9581e-05	0	0	0	7.34286e-05	0	0.00200401	0	4.43125e-05	4.11133e-05	0	4.13736e-05
Treponema	0	0	0	0	0	0	0	0	0	0	0	0	0	0	0	0	0	0	0	0	0	0.00228172	0	0	0	0	0	0	0	0	0	4.1088e-05	0	0	0	0	0	0	0	0	0	0	0	0	0	0.00163956	0	0	0
TM7_[G-6]	0	0	0	2.67044e-05	0	3.74827e-05	0	0	0	0	0	0	4.56913e-05	0.000249896	0	0.000400994	0	4.33896e-05	2.9678e-05	4.70478e-05	0	0	0.000657895	0	0	0	0.00019308	0	0	0	4.04073e-05	0	0.00063908	0.000350121	0	3.45483e-05	0.000490351	0.000198324	0.000446788	0	0	0	0	0	3.81767e-05	0	0	0	4.13736e-05
Methylobacterium	0	7.75735e-05	2.50828e-05	5.34088e-05	0.000461425	0	0	0.000337293	0.000139978	4.62535e-05	0	0	0	0	0	0.000120298	0	0	0	0	0.000513611	4.65658e-05	5.06073e-05	0.000287728	0	0	0.000115848	0.000219077	0	0	0	4.1088e-05	0	0	0	0	0	0	0	7.70743e-05	0	4.89524e-05	0	0.000343544	0.00022906	4.43125e-05	4.11133e-05	0	0
Bacteroidaceae_[G-1]	0	0	0	0	0	0.000131189	0	0	0	0	0	0	0	0	0	0.000320796	0	0	0	0	0	0.00307334	0	0	0	0	0	0	0	0	0	0.00020544	0	0	0	0	0	0	0	0	0	0	0	0	0	0	0	0	0
Veillonellaceae_[G-1]	0	5.17157e-05	0	0	0	0	0	0	0	0	0	0.00269321	0	8.32986e-05	0	0	0	0	0	0	0	0	0	0	0	0	0	0.000131446	0	0	4.04073e-05	0	0	0	0	0	0	0	0	0	0	0.000269238	0	0	0	0	0	0	0
Caulobacter	0	0.000129289	0	0	0.000138427	0	0	7.49541e-05	9.33184e-05	0	0	0	0	0	0.000109266	0	0	0	0	0	0.000821777	0	0	0	9.72621e-05	0	0	8.76309e-05	8.60548e-05	3.14644e-05	0	0	0	0	0	0	0	0	0	0	0	7.34286e-05	0	0.0012024	7.63534e-05	0.000132937	0	0	0
Cryptobacterium	3.47476e-05	0	5.01655e-05	0	0.00036914	0	2.39051e-05	0	0	0.000185014	0	0	0	0	0	4.00994e-05	0	0	0	0.000141143	0	4.65658e-05	0	0	0	0	0	0	0	0.000125857	0	0	0	0.000188527	0.000275989	0.000103645	0	0	0	0.000115611	0	0.000514	3.94104e-05	0	0	0	0	0	0
Peptostreptococcaceae_[G]	0	0	0	0	0	1.87413e-05	0	7.49541e-05	0	0	0	0	0	0	0	0.000601492	0.000137822	0	0	0	0	0.00186263	0	0	0	0	0	0	0	0	0	0	0	0	0	0	0	0	0	0	5.28597e-05	0	0.000157642	0	0	0.000132937	0	0	0
Brevibacterium	0	2.58578e-05	5.01655e-05	2.67044e-05	0.000230712	3.74827e-05	2.39051e-05	7.49541e-05	0.000326614	0	0	0	0	0	0	0	0	0	0	0	0.000205444	4.65658e-05	0	0	4.8631e-05	0	3.8616e-05	0.000131446	8.60548e-05	0	4.04073e-05	0	0	0	0	0	0	0	0	0	0	0	7.88208e-05	0.00103063	0.000152707	8.8625e-05	0	0	4.13736e-05
Afipia	0	5.17157e-05	0	0	0.00018457	0	0	0.000187385	4.66592e-05	0	0	0	0	0	0	4.00994e-05	0	0	0	0.000141143	0.000308166	0	0	0	9.72621e-05	0	0	8.76309e-05	0	0	0	4.1088e-05	0	5.38648e-05	3.06654e-05	0	0	4.9581e-05	0	0	0	2.44762e-05	0	0.000973375	3.81767e-05	0	0	9.10001e-05	0
Lactobacillus	0	0	0	5.34088e-05	0	0	4.78103e-05	0	0	0	0.000981947	0	0	0	0	8.01989e-05	0	0	0	0	0	0	0	0	0	9.63113e-05	0	0	0	0	0	0	0	0	0	3.45483e-05	0	0	0	0.000500983	0	0	0	0	0	0	0	0	0
TM7_[G-4]	0	7.75735e-05	0	0	0	0	0	0	0	0	0	0.000240466	0	0	0	0	0	0	0.000237424	0	0	0	0	0	0	0	0	0	0	0	0	0	0.00015977	0.000377054	0.000153327	0.000103645	0.000455326	0	0	0	0	0	0	0	0	0	0	0	0
Kocuria	0	0	0	0	0	1.87413e-05	0	0	0	0	0	0	0	0	0	0	0	0	0	0	0	0.000139697	0	0.000143864	0	0	0	4.38154e-05	0	3.14644e-05	0	0	0	0	0	0	0	0	0	0	0	0	0	0.00103063	0	0	0	0	0
Brevundimonas	0	7.75735e-05	0	0	0.000230712	0	0	0.000149908	0.000233296	0	0	0	0	0	0	0	0	0	0	0	0	0	5.06073e-05	0.000143864	0	0	0	0	8.60548e-05	6.29287e-05	0	0	0	0	0	0	0	0	0	3.85371e-05	0	2.44762e-05	0	0.000114515	3.81767e-05	4.43125e-05	0	9.10001e-05	0
Micrococcus	0	0.000103431	0	0	9.2285e-05	0	0	0.000112431	0.000233296	0	0	0	0	0	0.000109266	0	0	0	0	0	0	0	0	0	0	0	0	0	0	0	0	0	0	0	3.06654e-05	0	0	4.9581e-05	0	0	0	7.34286e-05	0	0.000114515	7.63534e-05	0.000132937	0	0	0
Paracoccus	0	2.58578e-05	0	0	0.000138427	1.87413e-05	0	0	0	0	0	0	4.56913e-05	0	0	0	0	0	0	0	0	0	0	0	4.8631e-05	0	0	8.76309e-05	0	3.14644e-05	0	0	0	0	0	0	0	0	0	0	0	0	0	0.000458059	3.81767e-05	0.000132937	4.11133e-05	9.10001e-05	0
Bacteroides	0	0	0	0	0	0	0	3.7477e-05	0	0	0	0	0	0	0	4.00994e-05	0	0	0	0	0	0.000838184	0	0	0	0	0	0	0	0	0	0.000123264	0	0	0	0	0	0	0	0	0	0	0	0	0	0	0	0	0
Peptostreptococcaceae_[XI][G-2]	0	0	0	0	0	0	0	0	0	0	0	0	0	0	0	0	0	0	0	0	0	0.000419092	0	0	0	9.63113e-05	0	0	0	0	0	0.000123264	0	0	0	0.00020729	0	0	0	0	0	0	0	0	0	0	0	0	0
Nesterenkonia	0	0	0	0	0	0	0	3.7477e-05	0	0	0	0	0	0	0	0	0	0	0	0	0.000102722	0	0	0	0.000145893	0	0	4.38154e-05	0	0	0	0	0	0	0	0	0	0	0	3.85371e-05	0	4.89524e-05	0	0.000114515	0	0.000221562	0	0	0
Enterobacter	0	0	0	0	0.000138427	1.87413e-05	0	0	0	0	0	0	0	0	0	0	0	0	0	0	0.000205444	0	0	0	0	0	0	8.76309e-05	0	0	0	0	0	0	0	0	0	0	0	3.85371e-05	0	0	0	0.000171772	0	0.000132937	0	0	0
Actinomycetales_[G]	0	7.75735e-05	0	0	0	0	0.000167336	0	0.000466592	0	0	0	0	0	0	0	0	0	0	0	0	0	0	0	0	0	0	0	0	0	0	0	0	0	0	0	0	0	0	0	0	0	0	5.72574e-05	0	0	0	0	0
Ralstonia	0	0	0	0	0.000138427	0	0	3.7477e-05	4.66592e-05	0	0	0	0	0	0	0	0	0	0	0	0.000102722	0	0	0	0	0	0	8.76309e-05	0	0	0	0	0	0	0	0	0	0	0	0	0	0	0	0.000229029	3.81767e-05	0	0	0	0
Dechloromonas	0	0	0	0	9.2285e-05	0	0	7.49541e-05	0	0	0	0	0	0	0	0	0	0	0	0	0.000102722	0	0	0	0	0	0	0	0	0	0	0	0	0	0	0	0	0	0	0	0	2.44762e-05	0	0.000286287	0	4.43125e-05	0	0	0
Eggerthia	0	0	5.01655e-05	0	0	7.49653e-05	0	0	0	0	0	0	0	0	0	0.000320796	0	0	0	0	0	0	0	0	0	0	0	0	0	0	0	0	0	0	0	3.45483e-05	0	0	0	0	0	0	0	0	0	0	0	0	0
Eubacterium_[XI][G]	0	0	0	0	0	0	0	0	0	0	0	0	0	0	0	0	0	0	0	0	0	0.000558789	0	0	0	0	0	0	0	0	0	0	0	0	0	0	0	0	0	0	0	0	0	0	0	0	0	0	0
Faecalibacterium	0	0	0	0	0	0	0	0	0	0	0	0	0	0	0	0	0	0	0	0	0	0	0	0	0	0	0	0	0	0	0	0	0	0	0	0	0	0	0	0	0	0	0	0	0	0	0	0	0
Hyphomicrobium	0	0	0	0	9.2285e-05	0	0	0	0	0	0	0	0	0	0	0	0	0	0	0	0	0	0	0	0	0	0	4.38154e-05	0	0	0	0	0	0	0	0	0	0	0	0	0	0	0	0.000400802	0	0	0	0	0
Prevotella	6.94951e-05	0	0	0	0	1.87413e-05	0	0	0	0	0	0	0	0	0	0.000400994	0	0	0	0	0	0	0	0	0	0	0	0	0	0	0	0	0	0	0	0	0	0	0	0	0	0	0	0	0	0	0	0	0
Chryseomicrobium	0	7.75735e-05	0	0	4.61425e-05	0	0	3.7477e-05	0	0	0	0	0	0	0	0	0	0	0	0	0.000205444	0	0	0	0	0	0	4.38154e-05	0	0	0	0	0	0	0	0	0	0	0	0	0	0	0	5.72574e-05	0	0	0	0	0
Klebsiella	0	0	0	0	0	0	0	0	0	0	0	0	0	0	0	0	0	0	0	0	0	4.65658e-05	0	0	0	0	0	0	0	0	0	0	0	0	0	0	0	0	0	0	0	0	0	0	0	0.000398812	0	0	0
Micrococcus	0	0.000439583	0	0	0	0	0	0	0	0	0	0	0	0	0	0	0	0	0	0	0	0	0	0	0	0	0	0	0	0	0	0	0	0	0	0	0	0	0	0	0	0	0	0	0	0	0	0	0
Peptostreptococcaceae_[XI][G-3]	0	0	0	0	0	0	0	0	0	0	0	0	0	0	0	0	0	0	0	0	0	0.000419092	0	0	0	0	0	0	0	0	0	0	0	0	0	0	0	0	0	0	0	0	0	0	0	0	0	0	0
Devosia	0	2.58578e-05	0	0	0	0	0	0	9.33184e-05	0	0	0	0	0	0	0	0	0	0	0	0	0	0	0	0	0	0	0	0	0	0	0	0	0	0	0	0	0	0	0	0	0	0	0.000229029	0	4.43125e-05	0	0	0
Oxalobacteraceae_[G]	0	0	0	0	0	0	0	3.7477e-05	0	0	0	0	0	0	0	0	0	0	0	0	0	0	0	0	0	0	0	0	0	3.14644e-05	0	0	0	0	0	0	0	0	0	0	0	0	0	0.000229029	0	0	4.11133e-05	0	0
Rhizobium	0	0	0	0	0.000138427	0	0	0.000112431	0	0	0	0	0	0	0	0	0	0	0	0	0	0	0	0	0	0	0	0	0	0	0	0	0	0	0	0	0	0	0	0	0	0	0	0	0	0	0	0	0
Mitsuokella	0	0	0	0	0	0	0	0	0	0	0	0	0	8.32986e-05	0	0.000120298	0	8.67792e-05	0	0	0	0	0	0	0	0	0	0	0	0	0	0	0	0	0	0	0	0	0	0	0	0	0	0	0	0	0	0	0
Exiguobacterium	0	0	0	0	0	1.87413e-05	0	0	4.66592e-05	0	0	0	0	0	0	0	0	0	0	0	0	0	0	0	0	0	0	4.38154e-05	0	0	0	0	0	0	0	0	0	0	0	0	0	0	0	0.000171772	0	0	0	0	0
Pseudoxanthomonas	0	0	0	0	0	0	0	0	0	0	0	0	0	0	0	0	0	0	0	0	0	0	0	0	0	0	0	0	0	0	0	0	0	0	0	0	0	0	0	0	0	0	0	0.000229029	0	0	0	0	4.13736e-05
Moraxella	0	0	0	0	0	0	0	0	0	0	0	0	0	0	0	0	0	0	0	0	0	0	0	0	0	0	0	0	0	0	0	0	0	0	0	0	0	0	0	0	0	0	0	5.72574e-05	7.63534e-05	0.000132937	0	0	0
Jeotgalicoccus	0	0.000258578	0	0	0	0	0	0	0	0	0	0	0	0	0	0	0	0	0	0	0	0	0	0	0	0	0	0	0	0	0	0	0	0	0	0	0	0	0	0	0	0	0	0	0	0	0	0	0
Brachybacterium	0	0	0	0	0	0	0	3.7477e-05	0	0	0	0	0	0	0	0	0	0	0	0	0.000102722	0	0	0	0	0	0	0	0	0	0	0	0	0	0	0	0	0	0	0	0	0	0	5.72574e-05	0	4.43125e-05	0	0	0
Dietzia	0	0	0	0	0	0	0	0	0	0	0	0	0	0	0	4.00994e-05	0	0	0	0	0	0	0	0	0	0	0	4.38154e-05	0	0	0	0	0	0	0	0	0	0	0	0	0	0	0	5.72574e-05	3.81767e-05	4.43125e-05	0	0	0
Propionibacterium	0	0	0	0	0	1.87413e-05	0	0	4.66592e-05	0	0	0	0	0	0	0	0	0	0	0	0	0	0	0	0	0	0	0	0	0	0	0	0	0	0	0	0	0	0	0	0	0	0	0	0	8.8625e-05	0	0	4.13736e-05
Nubsella	0	0	0	0	0	0	0	0	4.66592e-05	0	0	0	0	0	0	0	0	0	0	0	0	0	0	0	0	0	0	0	0	0	0	0	0	0	0	0	0	0	0	7.70743e-05	0	0	0	5.72574e-05	3.81767e-05	0	0	0	0
Novispirillum	0	2.58578e-05	0	0	0	0	0	0	0	0	0	0	4.56913e-05	0	0	0	0	0	0	0	0.000102722	0	0	0	0	0	0	0	0	3.14644e-05	0	0	0	0	0	0	0	0	0	0	0	0	0	0	0	0	0	0	0
Paeniclostridium	0	0	0	0	0	0	0	0	0	0	0	0	0	0	0	0	0	0	0	0	0.000205444	0	0	0	0	0	0	0	0	0	0	0	0	0	0	0	0	0	0	0	0	0	0	0	0	0	0	0	0
Eubacterium	0	0	0	0	0	0	0	0	0	0	0	0	0	0	0	0	0	0	0	0	0	0	0	0	0	0	0	0	0	0	0	0	0	0	0	0	0	0	0	0	0	0	0	0	0	0	0	0	0
Trichococcus	0	0	0	0	0	0	0	0	0	0	0	0	0	0	0	0	0	0	0	0	0	0	0	0	0	0	0	0	0	0	0	0	0	0	0	0	0	0	0	0	0	0	0	0.000114515	3.81767e-05	0	0	0	0
Lactococcus	0	0	0	0	0	0	0	0	0	0	0	0	0	0	0	0	0	0	0	0	0	0	0	0	0	0	0	0	0	0	0	0	0	0	0	0	0	0	0	0	0	0	0	0.000171772	0	0	0	0	0
Betaproteobacteria_[G]	0	0	0	0	0	0	0	3.7477e-05	4.66592e-05	0	0	0	0	0	0	0	0	0	0	0	0	0	0	0	0	0	0	0	0	0	0	0	0	0	0	0	0	0	0	0	5.28597e-05	0	0	5.72574e-05	0	0	0	0	0
Defluvibacter	0	0	0	0	0	0	0	0	0	0	0	0	0	0	0	0	0	0	0	0	0.000102722	0	0	0	0	0	0	0	8.60548e-05	0	0	0	0	0	0	0	0	0	0	0	0	0	0	0	0	0	0	0	0
Stenotrophomonas	0	0	0	0	4.61425e-05	0	0	0	0	0	0	0	0	0	0	0	0	0	0	0	0.000102722	0	0	0	0	0	0	0	0	0	0	0	0	0	0	0	0	0	0	0	0	0	0	0	3.81767e-05	0	0	0	0
Kocuria	0	0	0	0	0	0	0	0	4.66592e-05	0	0	0	0	0	0	0	0	0	0	0	0	0	0	0	0	0	0	0	0	0	0	0	0	0	0	0	0	0	0	0	0	0	0	0	0	8.8625e-05	0	0	4.13736e-05
Tessaracoccus	0	0	0	0	0	0	0	0	0	0	0	0	0	0	0	0	0	0	0	0	0	0	0	0	0	0	0	0	0	0	0	0	0	0	0	0	0	0	0	0	0	0	0	0.000171772	0	0	0	0	0
Massilia	0	0	0	0	0	0	0	0	0	0	0	0	0	0	0	0	0	0	0	0	0	0	0	7.19321e-05	0	0	0	0	0	0	0	0	0	0	0	0	0	0	0	0	0	0	0	0	7.63534e-05	0	0	0	0
Clostridiales_[F-1][G-1]	0	0	0	0	0	0	0	0	0	0	0	0	0	0	0	0	0	0	0	0	0	0.000139697	0	0	0	0	0	0	0	0	0	0	0	0	0	0	0	0	0	0	0	0	0	0	0	0	0	0	0
Blastococcus	0	0	0	0	0	0	0	0	0	0	0	0	0	0	0	0	0	0	0	0	0	0	0	0	0	0	0	0	0	0	0	0	0	0	0	0	0	0	4.46788e-05	0	0	0	0	0	0	0	0	0	4.13736e-05
Simonsiella	0	0	7.52483e-05	0	0	0	0	0	0	0	0	0	0	0	0	0	0	0	0	0	0	0	0	0	0	0	0	4.38154e-05	0	0	0	0	0	0	0	0	0	0	0	0	0	0	0	0	0	0	0	0	0
Microbacterium	0	0	0	0	0	0	0	0	0	0	0	0	0	0	0	0	0	0	0	0	0	0	0	0	0	0	0	0	0	0	0	0	0	0	0	0	0	0	0	0	0	0	0	0.000114515	0	0	0	0	0
Burkholderia	0	0	0	0	0	0	0	0	4.66592e-05	0	0	0	0	0	0	0	0	0	0	0	0	0	0	0	0	0	0	0	0	0	0	0	0	0	0	0	0	0	0	0	0	0	0	5.72574e-05	0	0	0	0	0
Coprococcus	0	0	0	0	0	0	0	0	0	0	0	0	0	0	0	0	0	0	0	0	0	0	0	0	0	0	0	0	0	0	0	0	0	0	0	0	0	0	0	0	0	0	0	0	0	0	0	0	0
Eubacterium_[XI][G-7]	0	0	0	0	0	0	0	0	0	0	0	0	0	0	0	0	0	4.33896e-05	0	0	0	0	0	0	0	0	0	0	0	0	0	0	5.32566e-05	0	0	0	0	0	0	0	0	0	0	0	0	0	0	0	0
Cellulomonas	0	0	0	0	9.2285e-05	0	0	0	0	0	0	0	0	0	0	0	0	0	0	0	0	0	0	0	0	0	0	0	0	0	0	0	0	0	0	0	0	0	0	0	0	0	0	0	0	0	0	0	0
Micropruina	0	0	0	0	0	0	0	0	0	0	0	0	0	0	0	0	0	0	0	0	0	0	0	0	0	0	0	0	0	0	0	0	0	0	0	0	0	0	0	0	0	0	0	0	0	8.8625e-05	0	0	0
Xanthomonas	0	0	0	0	0	0	0	0	0	0	0	0	0	0	0	0	0	0	0	0	0	0	0	0	0	0	0	0	0	0	0	0	0	0	0	0	0	0	0	0	0	0	0	0	0	8.8625e-05	0	0	0
Parageobacillus	0	0	0	0	0	0	0	0	0	0	0	0	0	0	0	0	0	0	0	0	0	0	0	0	0	0	0	8.76309e-05	0	0	0	0	0	0	0	0	0	0	0	0	0	0	0	0	0	0	0	0	0
Anaerococcus	0	0	0	0	0	0	0	0	0	0	0	0	0	0	0	0	0	0	0	0	0	0	0	0	0	0	0	8.76309e-05	0	0	0	0	0	0	0	0	0	0	0	0	0	0	0	0	0	0	0	0	0
Slackia	0	0	0	0	0	0	0	0	0	0	0	0	0	0	0	0	0	0	0	0	0	0	0	0	0	0	0	0	0	0	0	0	0	0	0	0	0	0	0	0	0	0	0	0	0	0	0	0	0
Salinicoccus	0	7.75735e-05	0	0	0	0	0	0	0	0	0	0	0	0	0	0	0	0	0	0	0	0	0	0	0	0	0	0	0	0	0	0	0	0	0	0	0	0	0	0	0	0	0	0	0	0	0	0	0
Gordonia	0	0	0	0	0	0	0	0	0	0	0	0	0	0	0	0	0	0	0	0	0	0	0	0	0	0	0	0	0	3.14644e-05	0	0	0	0	0	0	0	0	0	0	0	0	0	0	0	4.43125e-05	0	0	0
Methylobacterium	0	2.58578e-05	0	0	0	0	0	0	0	0	0	0	0	0	0	0	0	0	0	0	0	0	0	0	0	0	0	0	0	0	0	0	0	0	0	0	0	0	0	0	0	0	0	0	0	0	0	0	0
Nordella	0	0	0	0	0	0	0	0	0	0	0	0	0	0	0	0	0	0	0	0	0	0	0	0	0	4.81556e-05	0	0	0	0	0	0	0	0	0	0	0	0	0	0	0	2.44762e-05	0	0	0	0	0	0	0
Firmicutes_[G]	0	0	0	0	0	0	0	0	0	0	0	0	0	0	0	0	3.44554e-05	0	0	0	0	0	0	0	0	0	0	0	0	0	0	0	0	0	0	0	0	0	0	0	0	0	0	0	0	0	0	0	0
Ochrobactrum	0	0	0	0	0	0	0	0	0	0	0	0	0	0	0	0	0	0	0	0	0	0	0	0	0	0	0	0	4.30274e-05	0	0	0	0	0	0	0	0	0	0	0	0	0	0	0	0	0	0	0	0
Bosea	0	0	0	0	0	0	2.39051e-05	0	0	0	0	0	0	0	0	0	0	0	0	0	0	0	0	0	0	0	0	0	0	0	0	0	0	0	0	0	0	0	0	0	0	0	0	0	3.81767e-05	0	0	0	0
Unclassified_Flavobacteriaceae	0	0	0	0	0	0	0	0	0	0	0	0	0	0	0	0	0	0	0	0	0	0	0	0	0	0	0	0	0	0	0	0	0	0	0	0	0	0	0	0	0	0	0	5.72574e-05	0	0	0	0	0
Sphingobacterium	0	0	0	0	0	0	0	0	0	0	0	0	0	0	0	0	0	0	0	0	0	0	0	0	0	0	0	0	0	0	0	0	0	0	0	0	0	0	0	0	0	0	0	5.72574e-05	0	0	0	0	0
Alcaligenes	0	0	0	0	0	0	0	0	0	0	0	0	0	0	0	0	0	0	0	0	0	0	0	0	0	0	0	0	0	0	0	0	0	0	0	0	0	0	0	0	0	0	0	5.72574e-05	0	0	0	0	0
Aeromonas	0	0	0	0	0	0	0	0	0	0	0	0	0	0	0	0	0	0	0	0	0	0	0	0	0	0	0	0	0	0	0	0	0	0	0	0	0	0	0	0	0	0	0	5.72574e-05	0	0	0	0	0
Peptoclostridium	0	0	0	0	0	0	0	0	0	0	0	0	0	0	0	0	0	0	0	0	0	0	0	0	0	0	0	0	0	0	0	0	0	0	0	0	0	0	0	0	0	0	0	0	0	0	0	0	0
Megasphaera	0	0	0	0	0	0	0	0	0	0	0	0	0	0	0	0	0	0	0	0	0	0	0	0	0	0	0	0	0	0	0	0	0	0	0	0	0	0	0	0	0	0	0	0	0	0	0	0	0
Alphaproteobacteria_[G]	0	0	0	0	0	0	0	0	0	0	0	0	0	0	0	0	0	0	0	0	0	0	0	0	0	0	0	0	0	0	0	0	0	0	0	0	0	0	0	0	0	0	0	0	0	0	0	0	0
Saccharopolyspora	0	0	0	0	0	0	0	0	4.66592e-05	0	0	0	0	0	0	0	0	0	0	0	0	0	0	0	0	0	0	0	0	0	0	0	0	0	0	0	0	0	0	0	0	0	0	0	0	0	0	0	0
Bradyrhizobium	0	0	0	0	0	0	0	0	4.66592e-05	0	0	0	0	0	0	0	0	0	0	0	0	0	0	0	0	0	0	0	0	0	0	0	0	0	0	0	0	0	0	0	0	0	0	0	0	0	0	0	0
Cupriavidus	0	0	0	0	0	0	0	0	4.66592e-05	0	0	0	0	0	0	0	0	0	0	0	0	0	0	0	0	0	0	0	0	0	0	0	0	0	0	0	0	0	0	0	0	0	0	0	0	0	0	0	0
Citrobacter	0	0	0	0	0	0	0	0	4.66592e-05	0	0	0	0	0	0	0	0	0	0	0	0	0	0	0	0	0	0	0	0	0	0	0	0	0	0	0	0	0	0	0	0	0	0	0	0	0	0	0	0
Mollicutes_[G-2]	0	0	0	0	0	0	0	0	0	0	0	0	0	0	0	0	0	0	0	0	0	4.65658e-05	0	0	0	0	0	0	0	0	0	0	0	0	0	0	0	0	0	0	0	0	0	0	0	0	0	0	0
Rubrobacter	0	0	0	0	4.61425e-05	0	0	0	0	0	0	0	0	0	0	0	0	0	0	0	0	0	0	0	0	0	0	0	0	0	0	0	0	0	0	0	0	0	0	0	0	0	0	0	0	0	0	0	0
Phreatobacter	0	0	0	0	4.61425e-05	0	0	0	0	0	0	0	0	0	0	0	0	0	0	0	0	0	0	0	0	0	0	0	0	0	0	0	0	0	0	0	0	0	0	0	0	0	0	0	0	0	0	0	0
Insolitispirillum	0	0	0	0	4.61425e-05	0	0	0	0	0	0	0	0	0	0	0	0	0	0	0	0	0	0	0	0	0	0	0	0	0	0	0	0	0	0	0	0	0	0	0	0	0	0	0	0	0	0	0	0
Microbacterium	0	0	0	0	0	0	0	0	0	0	0	0	0	0	0	0	0	0	0	0	0	0	0	0	0	0	0	0	0	0	0	0	0	0	0	0	0	0	0	0	0	0	0	0	0	4.43125e-05	0	0	0
Micromonospora	0	0	0	0	0	0	0	0	0	0	0	0	0	0	0	0	0	0	0	0	0	0	0	0	0	0	0	0	0	0	0	0	0	0	0	0	0	0	0	0	0	0	0	0	0	4.43125e-05	0	0	0
Peptoniphilus	0	0	0	0	0	0	0	0	0	0	0	0	0	0	0	0	0	0	0	0	0	0	0	0	0	0	0	0	0	0	0	0	0	0	0	0	0	0	0	0	0	0	0	0	0	4.43125e-05	0	0	0
Leuconostoc	0	0	0	0	0	0	0	0	0	0	0	0	0	0	0	0	0	0	0	0	0	0	0	0	0	0	0	0	0	0	0	0	0	0	0	0	0	0	0	0	0	0	0	0	0	0	0	0	0
Hydrocarboniphaga	0	0	0	0	0	0	0	0	0	0	0	0	0	0	0	0	0	0	0	0	0	0	0	0	0	0	0	0	0	0	4.04073e-05	0	0	0	0	0	0	0	0	0	0	0	0	0	0	0	0	0	0
Ruminococcaceae_[G-1]	0	0	0	0	0	0	0	0	0	0	0	0	0	0	0	0	0	0	0	0	0	0	0	0	0	0	0	0	0	0	0	0	0	0	0	0	0	0	0	0	0	0	3.94104e-05	0	0	0	0	0	0
Arthrobacter	0	0	0	0	0	0	0	0	0	0	0	0	0	0	0	0	0	0	0	0	0	0	0	0	0	0	0	0	0	0	0	0	0	0	0	0	0	0	0	0	0	0	0	0	3.81767e-05	0	0	0	0
Clostridium	0	0	0	0	0	0	0	0	0	0	0	0	0	0	0	0	0	0	0	0	0	0	0	0	0	0	0	0	0	0	0	0	0	0	0	0	0	0	0	0	0	0	0	0	3.81767e-05	0	0	0	0
Achromobacter	0	0	0	0	0	0	0	3.7477e-05	0	0	0	0	0	0	0	0	0	0	0	0	0	0	0	0	0	0	0	0	0	0	0	0	0	0	0	0	0	0	0	0	0	0	0	0	0	0	0	0	0
Peptoclostridium	0	0	0	0	0	0	0	0	0	0	0	0	0	0	0	0	0	0	2.9678e-05	0	0	0	0	0	0	0	0	0	0	0	0	0	0	0	0	0	0	0	0	0	0	0	0	0	0	0	0	0	0
Cloacibacterium	0	2.58578e-05	0	0	0	0	0	0	0	0	0	0	0	0	0	0	0	0	0	0	0	0	0	0	0	0	0	0	0	0	0	0	0	0	0	0	0	0	0	0	0	0	0	0	0	0	0	0	0
Veillonella	0	2.58578e-05	0	0	0	0	0	0	0	0	0	0	0	0	0	0	0	0	0	0	0	0	0	0	0	0	0	0	0	0	0	0	0	0	0	0	0	0	0	0	0	0	0	0	0	0	0	0	0
Catenibacterium	0	0	0	0	0	0	0	0	0	0	0	0	0	0	0	0	0	0	0	0	0	0	0	0	0	0	0	0	0	0	0	0	0	0	0	0	0	0	0	0	0	0	0	0	0	0	0	0	0
Mitsuokella	0	0	0	0	0	0	0	0	0	0	0	0	0	0	0	0	0	0	0	0	0	0	0	0	0	0	0	0	0	0	0	0	0	0	0	0	0	0	0	0	0	0	0	0	0	0	0	0	0
Defluviimonas	0	0	0	0	0	0	0	0	0	0	0	0	0	0	0	0	0	0	0	0	0	0	0	0	0	0	0	0	0	0	0	0	0	0	0	0	0	0	0	0	0	0	0	0	0	0	0	0	0
Alloscardovia	0	0	0	0	0	0	0	0	0	0	0	0	0	0	0	0	0	0	0	0	0	0	0	0	0	0	0	0	0	0	0	0	0	0	0	0	0	0	0	0	0	0	0	0	0	0	0	0	0
Centipeda	0	0	0	0	0	0	0	0	0	0	0	0	0	0	0	0	0	0	0	0	0	0	0	0	0	0	0	0	0	0	0	0	0	0	0	0	0	0	0	0	0	0	0	0	0	0	0	0	0
Zoogloea	0	0	0	0	0	0	0	0	0	0	0	0	0	0	0	0	0	0	0	0	0	0	0	0	0	0	0	0	0	0	0	0	0	0	0	0	0	0	0	0	0	0	0	0	0	0	0	0	0
unclassified_Peptostreptococcaceae	0	0	0	0	0	0	2.39051e-05	0	0	0	0	0	0	0	0	0	0	0	0	0	0	0	0	0	0	0	0	0	0	0	0	0	0	0	0	0	0	0	0	0	0	0	0	0	0	0	0	0	0
Pseudochrobactrum	0	0	0	0	0	0	2.39051e-05	0	0	0	0	0	0	0	0	0	0	0	0	0	0	0	0	0	0	0	0	0	0	0	0	0	0	0	0	0	0	0	0	0	0	0	0	0	0	0	0	0	0
[truncated: 16 more columns]

## Sheet: frequencies
Group	Day 0	Day 0	Day 0	Day 0	Day 0	Day 0	Day 0	Day 0	Day 0	Day 0	Placebo-Day 21	Placebo-Day 21	Placebo-Day 21	Placebo-Day 21	Placebo-Day 21	Placebo-Day 21	Placebo-Day 21	Placebo-Day 21	Placebo-Day 21	Placebo-Day 21	Day 0	Day 0	Day 0	Day 0	Day 0	Day 0	Day 0	Day 0	Day 0	Day 0	NAC-Day 21	NAC-Day 21	NAC-Day 21	NAC-Day 21	NAC-Day 21	NAC-Day 21	NAC-Day 21	NAC-Day 21	NAC-Day 21	NAC-Day 21	Day 0	Day 0	Day 0	Day 0	Day 0	Day 0	Day 0	Day 0	Day 0
Status ID	A.2.0	A.3.0	A.5.0	A.9.0	A.10.0	A.14.0	A.15.0	A.16.0	A.18.0	A.19.0	A.2.21	A.3.21	A.5.21	A.9.21	A.10.21	A.14.21	A.15.21	A.16.21	A.18.21	A.19.21	B.1.0	B.2.0	B.3.0	B.4.0	B.5.0	B.6.0	B.7.0	B.8.0	B.9.0	B.12.0	B.1.21	B.2.21	B.3.21	B.4.21	B.5.21	B.6.21	B.7.21	B.8.21	B.9.21	B.12.21	C.1.0	C.2.0	C.4.0	C.7.0	C.9.0	C.13.0	C.14.0	C.16.0	C.17.0
Fusobacterium	1	1	1	1	1	1	1	1	1	1	1	1	1	1	1	1	1	1	1	1	1	1	1	1	1	1	1	1	1	1	1	1	1	1	1	1	1	1	1	1	1	1	1	1	1	1	1	1	1
Streptococcus	1	1	1	1	1	1	1	1	1	1	1	1	1	1	1	1	1	1	1	1	1	1	1	1	1	1	1	1	1	1	1	1	1	1	1	1	1	1	1	1	1	1	1	1	1	1	1	1	1
Leptotrichia	1	1	1	1	1	1	1	1	1	1	1	1	1	1	1	1	1	1	1	1	1	1	1	1	1	1	1	1	1	1	1	1	1	1	1	1	1	1	1	1	1	1	1	1	1	1	1	1	1
Veillonella	1	1	1	1	1	1	1	1	1	1	1	1	1	1	1	1	1	1	1	1	1	1	1	1	1	1	1	1	1	1	1	1	1	1	1	1	1	1	1	1	1	1	1	1	1	1	1	1	1
Capnocytophaga	1	1	1	1	1	1	1	1	1	1	1	1	1	1	1	1	1	1	1	1	1	1	1	1	1	1	1	1	1	1	1	1	1	1	1	1	1	1	1	1	1	1	1	1	1	1	1	1	1
Actinomyces	1	1	1	1	1	1	1	1	1	1	1	1	1	1	1	1	1	1	1	1	1	1	1	1	1	1	1	1	1	1	1	1	1	1	1	1	1	1	1	1	1	1	1	1	1	1	1	1	1
Granulicatella	1	1	1	1	1	1	1	1	1	1	1	1	1	1	1	1	1	1	1	1	1	1	1	1	1	1	1	1	1	1	1	1	1	1	1	1	1	1	1	1	1	1	1	1	1	1	1	1	1
Propionibacterium	1	1	1	1	1	1	1	1	1	1	1	1	1	1	1	1	1	1	1	1	1	1	1	1	1	1	1	1	1	1	1	1	1	1	1	1	1	1	1	1	1	1	1	1	1	1	1	1	1
Prevotella	1	1	1	1	1	1	1	1	1	1	1	1	1	1	1	1	1	1	1	1	1	1	1	1	1	1	1	1	1	1	1	1	1	1	1	1	1	1	1	1	1	1	1	1	1	1	1	1	1
Gemella	1	1	1	1	1	1	1	1	1	1	1	1	1	1	1	1	1	1	1	1	1	1	1	1	1	1	1	1	1	1	1	1	1	1	1	1	1	1	1	1	1	1	1	1	1	1	1	1	1
TM7_[G-1]	1	1	1	1	1	1	1	1	1	1	1	1	1	1	1	1	1	1	1	1	0	1	1	1	1	1	1	1	1	1	1	1	1	1	1	1	1	1	1	1	1	1	1	1	1	1	1	1	1
Campylobacter	1	1	1	1	1	1	1	1	1	1	1	1	1	1	1	1	1	1	1	1	0	1	1	1	1	1	1	1	1	1	1	1	1	1	1	1	1	1	1	1	1	1	1	1	1	1	1	1	1
Tannerella	1	1	1	1	1	1	1	1	1	1	1	1	1	1	1	1	1	1	1	1	0	1	1	1	1	1	1	1	1	1	1	1	1	1	1	1	1	1	1	1	1	1	1	1	1	1	1	1	1
Selenomonas	1	1	1	1	1	1	1	1	1	1	1	1	1	1	1	1	1	1	1	1	0	1	1	1	1	1	1	1	1	1	1	1	1	1	1	1	1	1	1	1	1	1	1	1	1	1	1	1	1
Eikenella	1	1	1	1	1	1	1	1	1	1	1	1	1	1	1	1	1	1	1	1	0	1	1	1	1	1	1	1	1	1	1	1	1	1	1	1	1	1	1	1	1	1	1	1	1	1	1	1	1
Neisseria	1	1	1	1	1	1	1	1	1	1	1	0	1	1	1	1	1	1	1	1	1	1	1	1	1	1	1	1	1	1	1	1	1	1	1	1	1	1	1	1	1	0	1	1	1	1	1	1	1
Porphyromonas	1	1	1	1	1	1	1	1	1	1	1	1	1	1	1	1	1	1	1	1	0	1	1	1	1	1	1	1	1	1	1	1	1	1	1	1	1	1	1	1	1	1	1	1	1	1	1	1	1
Haemophilus	1	1	1	1	1	1	1	1	1	1	1	0	1	1	0	1	1	1	1	1	1	1	1	1	1	1	1	1	1	1	1	1	1	1	1	0	1	1	1	1	1	1	1	1	1	1	1	1	1
Lautropia	1	1	1	1	1	1	1	1	1	1	1	1	1	1	1	1	1	1	1	1	1	1	1	1	1	1	1	1	1	1	1	1	1	1	1	1	1	1	1	1	1	1	1	1	1	1	1	1	1
Rothia	1	1	1	1	1	1	1	1	1	1	1	1	1	1	1	1	1	1	1	1	1	1	1	1	1	1	1	1	1	1	1	1	1	1	1	1	1	1	1	1	1	1	1	1	1	1	1	1	1
Lachnoanaerobaculum	1	1	1	1	1	1	1	1	1	1	1	1	1	1	1	1	1	1	1	1	0	1	1	1	1	1	1	1	1	1	1	1	1	1	1	1	1	1	1	1	1	1	1	1	1	1	1	1	1
Bergeyella	1	1	1	1	1	1	1	1	1	1	1	0	1	1	1	1	1	1	1	1	0	1	1	1	1	1	1	1	1	1	1	1	1	1	1	1	1	1	1	1	1	0	1	1	1	1	1	1	1
Atopobium	1	1	1	1	1	1	1	1	1	1	1	1	1	1	1	1	1	1	1	1	0	1	1	1	1	1	1	1	1	1	1	1	1	1	1	1	1	1	1	1	1	1	1	0	1	1	1	0	1
Oribacterium	1	1	1	1	1	1	1	1	1	0	1	1	1	1	1	1	1	1	1	0	0	1	1	1	1	1	1	1	1	1	1	1	1	1	1	1	1	1	1	1	1	1	1	1	1	1	1	1	1
Mogibacterium	1	1	1	1	1	1	1	1	1	1	1	1	1	1	1	1	1	1	1	1	0	1	1	1	1	1	1	1	1	1	1	1	1	1	1	1	1	1	1	1	1	1	1	0	1	1	1	0	1
Kingella	1	1	1	1	1	1	1	1	1	1	1	0	1	1	1	1	1	1	1	1	1	1	1	1	1	1	1	1	1	1	1	1	1	1	1	0	1	1	1	1	1	0	1	1	1	1	1	1	0
Dialister	1	1	1	1	1	1	1	1	1	1	1	1	1	1	0	1	1	1	1	1	0	1	1	0	1	1	1	1	0	1	1	1	1	1	1	1	1	1	1	1	1	1	1	1	1	1	1	0	1
Cardiobacterium	1	1	1	1	1	1	1	1	1	1	1	1	1	1	1	1	1	1	1	1	0	1	1	1	0	1	1	1	1	1	1	1	1	1	1	1	1	1	1	1	1	0	1	1	1	1	1	1	1
Corynebacterium	1	1	1	1	1	1	1	1	1	1	1	1	1	1	1	1	1	1	1	1	1	1	1	1	1	1	1	1	1	1	1	1	1	1	1	1	1	1	1	1	1	1	1	1	1	1	1	1	1
Lachnospiraceae_[G-3]	1	1	1	1	0	1	1	1	1	0	1	1	1	1	1	1	1	1	1	1	0	1	1	1	1	1	1	1	1	1	1	1	1	1	1	1	1	1	1	1	1	1	1	0	1	1	1	1	1
Solobacterium	1	1	1	1	1	1	1	1	1	1	1	1	1	1	1	1	1	1	1	1	0	1	1	1	0	1	1	1	0	1	1	1	1	1	1	1	1	1	1	0	1	1	1	1	1	1	1	0	1
Stomatobaculum	1	1	1	1	1	1	1	1	0	1	1	1	1	1	1	1	1	1	1	1	0	1	1	1	1	1	1	1	0	1	1	1	1	1	1	1	1	1	1	1	1	1	1	0	1	1	1	1	1
Aggregatibacter	1	1	1	1	1	1	1	0	1	1	1	1	1	1	1	1	1	1	1	1	0	1	1	1	1	1	1	1	1	1	1	1	1	1	1	1	1	1	1	1	1	0	1	0	1	1	1	1	1
Treponema	1	1	1	1	1	1	1	1	1	0	1	1	1	1	1	1	1	1	1	0	1	1	0	1	0	1	1	1	0	1	1	1	1	1	1	1	1	1	0	1	1	1	1	1	0	1	1	1	1
Parvimonas	1	1	1	1	1	1	1	1	1	0	1	1	1	1	1	1	1	1	1	1	1	1	1	0	0	1	1	1	0	1	1	1	1	1	1	1	1	1	1	1	1	1	1	1	0	1	1	0	1
Abiotrophia	1	1	1	1	1	1	0	1	1	1	1	1	1	1	1	1	1	1	1	1	0	1	1	1	1	1	1	1	1	1	1	1	1	1	1	1	1	1	1	0	0	1	1	0	1	1	0	1	1
Veillonellaceae_[G-1]	1	1	1	1	1	1	1	1	1	1	1	1	1	1	1	1	1	1	1	1	0	1	0	1	1	1	1	1	0	1	1	1	1	1	0	1	1	1	1	1	1	1	1	0	0	1	1	0	1
Peptostreptococcaceae_[XI][G-1]	1	1	1	1	1	1	1	1	1	1	1	1	1	1	0	1	1	1	1	1	0	1	0	1	1	1	1	1	0	1	1	1	1	1	1	1	1	1	1	0	1	1	1	1	0	1	1	0	1
Peptostreptococcaceae_[XI][G-9]	1	1	1	0	1	1	1	1	1	0	1	1	1	0	1	1	1	1	1	0	0	1	0	0	1	1	1	1	0	1	1	1	1	1	1	1	1	1	1	1	1	1	1	0	0	1	1	0	1
Alloprevotella	1	1	1	1	1	1	1	1	1	0	1	1	1	1	0	1	1	1	1	1	1	1	1	1	1	1	1	0	0	1	0	0	0	1	1	0	1	0	0	0	1	1	1	1	1	1	1	1	0
Olsenella	1	0	1	1	1	1	1	1	1	1	1	1	1	1	1	1	1	1	1	1	0	0	0	0	0	1	1	1	0	1	0	1	1	1	1	1	1	1	0	1	1	1	1	0	0	1	1	0	1
Peptococcus	1	1	1	0	1	1	1	1	1	0	1	1	1	1	0	1	1	1	1	0	0	1	1	1	1	0	1	1	0	0	1	1	1	1	1	1	1	1	1	0	1	1	1	1	0	1	1	1	0
Bacteroidales_[G-2]	0	1	1	1	0	1	1	1	1	1	0	1	1	1	1	1	1	1	1	1	0	1	0	1	0	1	0	1	0	1	0	1	1	1	1	1	1	1	1	1	1	1	1	0	0	1	1	1	1
Peptostreptococcaceae_[XI][G-7]	1	1	1	1	1	1	1	1	1	1	1	1	1	1	1	1	1	1	1	1	0	0	1	1	1	1	1	1	0	0	0	1	1	1	1	1	1	1	0	0	1	0	1	0	0	1	1	0	1
SR1_[G-1]	1	1	1	1	1	1	1	0	0	0	1	1	1	1	1	1	1	1	1	0	0	1	1	1	0	1	1	1	0	0	1	1	1	1	1	1	1	1	0	1	1	1	1	0	1	1	1	0	1
Peptostreptococcus	1	1	1	1	0	1	1	1	1	0	0	1	1	1	0	1	1	1	1	0	0	1	1	1	1	1	1	1	0	1	1	1	1	1	1	1	1	0	1	1	1	1	1	1	1	1	0	0	1
Catonella	1	1	1	1	1	1	1	1	1	0	1	1	0	1	0	1	1	0	1	0	0	1	1	1	1	1	1	1	1	0	0	0	0	1	1	1	1	0	0	1	1	1	1	1	0	1	1	0	1
Corynebacterium	1	1	1	0	1	1	1	1	1	1	1	0	1	0	0	0	1	1	1	1	1	1	1	0	1	1	0	1	1	0	1	1	0	1	1	1	0	1	0	1	1	1	1	1	1	1	1	0	1
TM7_[G-3]	1	0	1	1	1	0	1	0	1	1	1	1	1	1	1	1	1	1	1	0	0	1	0	0	0	1	0	1	0	0	1	1	1	1	1	1	1	0	0	0	0	1	1	0	0	0	1	0	0
Fretibacterium	1	1	1	0	1	1	1	1	1	0	1	1	0	0	0	1	1	1	1	0	0	1	0	1	0	0	1	1	0	1	0	1	1	1	0	0	1	1	0	0	1	1	1	0	0	1	1	0	1
TM7_[G-5]	1	0	1	0	1	1	1	1	1	1	1	0	1	0	1	1	1	1	1	1	0	1	0	1	1	0	0	0	0	1	0	1	1	1	1	0	0	0	0	1	1	1	1	0	0	1	1	0	0
Johnsonella	0	1	1	0	0	1	1	1	1	0	0	1	1	0	0	1	1	1	1	0	0	1	0	1	0	1	1	1	0	0	0	1	0	1	1	1	1	1	0	0	1	0	1	0	1	1	1	0	1
Shuttleworthia	1	1	1	1	1	0	0	0	1	1	1	1	1	1	0	1	1	0	1	1	0	1	0	0	0	1	0	1	0	1	0	1	1	1	1	1	0	1	1	1	0	1	0	0	0	0	1	0	0
Erysipelotrichaceae_[G-1]	1	0	1	1	1	1	0	1	1	0	0	1	1	1	1	1	1	1	0	0	0	1	0	1	0	1	1	0	0	0	0	1	1	1	1	1	1	1	0	0	1	0	1	0	0	0	0	0	0
Escherichia	0	1	1	0	1	1	1	1	1	0	0	0	0	0	1	0	0	1	1	1	1	1	0	1	0	1	0	1	1	1	0	0	0	1	1	0	0	1	0	1	0	1	1	1	1	1	0	0	0
Actinobaculum	1	0	1	1	0	1	1	1	1	0	1	0	0	1	1	1	0	1	0	0	0	1	0	1	0	0	1	1	1	0	1	1	0	1	0	1	1	1	0	1	0	1	1	1	1	1	1	0	1
Lachnospiraceae_[G]	1	0	0	0	0	1	1	0	0	0	1	0	1	0	0	1	1	1	1	0	0	1	1	1	0	1	1	1	0	0	1	1	1	1	1	1	1	1	0	0	1	1	1	0	0	0	1	0	1
Veillonella	1	1	1	1	0	0	1	0	0	0	1	0	1	0	1	1	0	0	0	1	0	1	1	1	0	0	1	1	1	1	1	0	1	0	0	0	1	0	1	0	1	0	1	0	0	1	1	1	0
Scardovia	1	0	1	1	0	0	1	1	0	1	1	0	0	1	0	0	0	1	1	1	0	0	1	1	0	1	0	0	0	1	0	0	1	1	1	1	0	0	1	1	0	1	0	1	0	0	0	0	1
Megasphaera	1	1	1	1	0	0	1	1	0	1	0	1	0	1	0	1	0	1	0	1	0	1	0	0	0	1	1	0	0	1	0	1	0	1	1	1	0	0	0	1	0	1	1	1	1	0	0	0	1
Cupriavidus	0	1	0	0	1	0	0	1	1	0	0	0	0	0	0	1	0	0	0	0	1	1	0	1	1	0	1	1	0	1	0	0	1	0	0	0	0	1	0	1	1	1	1	1	1	1	1	0	1
Methylobacterium	0	1	1	1	1	0	0	1	1	1	0	0	0	0	0	1	0	0	0	0	1	1	1	1	0	0	1	1	0	0	0	1	0	0	0	0	0	0	0	1	0	1	0	1	1	1	1	0	0
Propionivibrio	0	0	1	0	1	0	1	1	0	0	0	0	1	0	1	1	1	1	1	0	0	0	1	0	0	0	1	1	0	0	0	1	1	1	1	0	1	1	0	1	1	1	0	0	0	1	1	0	1
Lachnospiraceae_[G-7]	1	1	1	1	0	0	0	1	0	1	0	1	0	0	1	1	1	1	0	1	0	0	0	0	0	1	0	0	0	0	0	1	1	1	1	1	0	0	1	1	0	1	0	0	0	0	0	0	1
Peptostreptococcaceae_[XI][G-4]	1	0	0	0	0	1	1	1	1	0	0	1	0	0	0	1	1	1	1	0	0	1	0	1	0	0	0	0	0	0	0	1	1	1	0	0	1	0	0	0	1	0	1	0	0	1	1	0	0
GN02_[G-1]	0	0	0	0	0	1	1	1	1	0	0	1	1	0	1	1	1	1	1	0	0	0	0	1	0	0	1	0	0	1	0	1	1	1	0	0	1	1	0	1	1	0	0	0	1	1	0	0	1
Pseudomonas	1	1	0	0	1	1	1	1	1	0	0	0	0	0	0	0	0	0	0	0	1	1	1	1	0	0	1	0	1	1	0	1	0	0	0	0	1	1	0	1	0	0	0	1	0	1	0	0	0
Brevibacterium	0	1	1	1	1	1	1	1	1	0	0	0	0	0	0	0	0	0	0	0	1	1	0	0	1	0	1	1	1	0	1	0	0	0	0	0	0	0	0	0	0	0	1	1	1	1	0	0	1
Filifactor	1	0	1	0	0	1	1	1	1	0	1	1	0	0	0	0	1	1	0	0	0	1	0	0	0	1	0	0	0	0	0	1	0	1	0	1	0	0	0	1	0	0	1	1	0	1	0	0	0
Anaeroglobus	1	1	0	1	0	0	0	0	1	1	0	0	1	1	1	1	1	1	0	1	0	0	0	0	0	1	0	0	0	0	0	0	0	1	0	1	0	0	0	0	0	1	0	1	0	1	0	0	0
Mitsuokella	1	0	1	1	0	1	0	1	1	1	1	1	1	1	0	1	1	1	1	1	0	0	0	1	0	0	0	0	0	0	0	1	0	1	0	0	0	0	0	0	0	0	0	0	0	1	1	0	0
Selenomonas	0	0	0	0	0	0	1	0	0	0	1	1	0	0	0	1	1	1	1	1	0	1	0	0	0	1	1	0	0	0	1	1	1	1	1	1	1	1	0	0	1	1	0	0	0	0	0	0	0
Afipia	0	1	0	0	1	0	0	1	1	0	0	0	0	0	0	1	0	0	0	1	1	0	0	0	1	0	0	1	0	0	0	1	0	1	1	0	0	1	0	0	0	1	0	1	1	0	0	1	0
Lachnospiraceae_[G-2]	1	0	0	0	0	1	0	0	0	0	0	1	0	1	0	0	1	1	1	0	0	1	0	0	0	0	0	0	0	1	0	1	0	1	1	0	0	0	0	1	1	1	0	0	1	0	1	0	0
Bacillus	0	1	0	0	1	0	0	1	1	0	0	0	0	0	0	0	0	0	0	0	1	0	0	1	0	0	0	1	0	1	0	0	0	1	0	0	0	1	0	0	0	1	0	1	0	1	1	0	1
Staphylococcus	0	1	0	0	1	1	1	1	1	1	0	0	0	0	0	0	0	0	0	0	1	0	0	0	0	0	1	1	0	0	1	0	0	0	1	0	0	0	0	0	0	1	0	1	1	1	0	0	1
TM7_[G-6]	0	0	0	1	0	1	0	0	0	0	0	0	1	1	0	1	0	1	1	1	0	0	1	0	0	0	1	0	0	0	1	0	1	1	0	1	1	1	1	0	0	0	0	0	1	0	0	0	1
Bacteroidetes_[G-5]	0	0	0	0	1	1	1	1	1	0	0	0	0	0	0	1	1	1	0	0	0	0	0	1	0	0	1	0	0	0	0	1	0	1	1	0	0	0	0	0	1	0	1	0	0	1	0	0	0
Mycoplasma	0	0	0	1	0	1	1	1	0	1	0	0	0	0	0	0	1	1	0	1	0	1	0	0	0	0	0	0	0	1	0	1	0	0	1	0	0	0	0	0	0	0	1	0	0	0	1	0	0
Centipeda	1	0	0	1	0	1	1	1	0	0	0	1	1	1	0	1	1	1	1	0	0	0	0	0	0	0	1	0	0	0	0	0	1	1	0	0	0	0	0	0	0	0	1	0	0	0	0	0	1
Caulobacter	0	1	0	0	1	0	0	1	1	0	0	0	0	0	1	0	0	0	0	0	1	0	0	0	1	0	0	1	1	1	0	0	0	0	0	0	0	0	0	0	0	1	0	1	1	1	0	0	0
Cryptobacterium	1	0	1	0	1	0	1	0	0	1	0	0	0	0	0	1	0	0	0	1	0	1	0	0	0	0	0	0	0	1	0	0	0	1	1	1	0	0	0	1	0	1	1	0	0	0	0	0	0
Porphyromonas	1	0	1	1	0	0	1	0	0	0	1	1	0	1	0	1	1	1	1	0	0	0	0	0	0	0	0	0	0	0	0	0	0	0	0	0	0	0	0	0	0	0	1	0	1	1	0	1	1
Bacteroidetes_[G-3]	1	0	0	0	0	1	1	1	0	0	1	0	0	0	0	1	1	0	0	0	0	1	0	0	0	0	0	0	0	0	0	1	0	1	0	0	0	0	0	0	1	0	1	0	0	0	0	0	0
Bifidobacterium	1	1	0	0	0	1	0	0	1	1	0	1	0	0	0	0	0	0	0	0	0	0	0	0	0	1	0	0	0	0	0	0	0	0	0	1	0	0	0	0	0	1	0	0	0	0	0	0	0
Brevundimonas	0	1	0	0	1	0	0	1	1	0	0	0	0	0	0	0	0	0	0	0	0	0	1	1	0	0	0	0	1	1	0	0	0	0	0	0	0	0	0	1	0	1	0	1	1	1	0	1	0
Micrococcus	0	1	0	0	1	0	0	1	1	0	0	0	0	0	1	0	0	0	0	0	0	0	0	0	0	0	0	0	0	0	0	0	0	0	1	0	0	1	0	0	0	1	0	1	1	1	0	0	0
Acinetobacter	0	1	0	0	1	0	0	1	0	0	0	0	0	0	0	0	0	0	0	0	1	1	0	0	0	0	0	1	0	1	0	0	0	0	0	0	0	0	0	0	0	1	0	1	1	1	0	0	0
Paracoccus	0	1	0	0	1	1	0	0	0	0	0	0	1	0	0	0	0	0	0	0	0	0	0	0	1	0	0	1	0	1	0	0	0	0	0	0	0	0	0	0	0	0	0	1	1	1	1	1	0
Lachnospiraceae_[G-8]	0	0	0	0	0	0	1	0	1	0	0	1	0	0	0	0	1	0	0	0	0	1	0	0	0	1	0	0	0	0	0	1	0	0	0	1	0	0	0	0	0	0	1	0	0	0	0	0	0
Peptostreptococcaceae_[XI][G-6]	0	0	0	0	1	1	1	1	0	0	0	0	0	0	0	1	1	1	0	0	0	1	0	0	0	1	0	0	0	0	0	1	0	0	0	0	0	0	0	0	0	0	1	0	0	0	0	0	0
Dechloromonas	0	0	0	0	1	0	0	1	0	0	0	0	0	0	0	0	0	0	0	0	1	0	0	0	0	0	0	0	0	0	0	0	0	0	0	0	0	0	0	0	0	1	0	1	0	1	0	0	0
Peptostreptococcaceae_[XI][G-5]	0	0	0	0	0	1	0	1	0	0	0	0	0	0	0	1	0	0	0	0	0	1	0	0	0	0	0	0	0	0	0	1	0	0	0	0	0	0	0	0	0	0	1	0	0	1	0	0	0
Butyrivibrio	0	0	0	0	0	1	1	0	0	0	0	0	0	0	0	1	1	0	0	0	0	0	0	0	0	0	1	0	0	0	0	1	0	0	0	0	1	0	0	0	1	0	0	0	0	0	0	0	0
Bulleidia	0	0	0	0	0	0	0	1	0	0	0	0	0	0	0	0	0	0	0	0	0	0	0	0	0	1	0	0	0	0	0	0	0	1	0	1	0	1	0	0	0	0	0	0	0	1	0	0	0
Peptostreptococcaceae_[G]	0	0	0	0	0	1	0	1	0	0	0	0	0	0	0	1	1	0	0	0	0	1	0	0	0	0	0	0	0	0	0	0	0	0	0	0	0	0	0	0	1	0	1	0	0	1	0	0	0
Nesterenkonia	0	0	0	0	0	0	0	1	0	0	0	0	0	0	0	0	0	0	0	0	1	0	0	0	1	0	0	1	0	0	0	0	0	0	0	0	0	0	0	1	0	1	0	1	0	1	0	0	0
Ralstonia	0	0	0	0	1	0	0	1	1	0	0	0	0	0	0	0	0	0	0	0	1	0	0	0	0	0	0	1	0	0	0	0	0	0	0	0	0	0	0	0	0	0	0	1	1	0	0	0	0
Lactobacillus	0	0	0	1	0	0	1	0	0	0	1	0	0	0	0	1	0	0	0	0	0	0	0	0	0	1	0	0	0	0	0	0	0	0	0	1	0	0	0	1	0	0	0	0	0	0	0	0	0
TM7_[G-4]	0	1	0	0	0	0	0	0	0	0	0	1	0	0	0	0	0	0	1	0	0	0	0	0	0	0	0	0	0	0	0	0	1	1	1	1	1	0	0	0	0	0	0	0	0	0	0	0	0
Anaerolineae_[G-1]	0	0	0	0	0	0	0	0	0	0	0	0	0	0	0	0	0	0	0	0	0	1	0	0	0	1	0	0	0	0	0	1	0	1	0	1	0	0	0	0	0	0	0	0	0	0	1	0	0
Veillonellaceae_[G-1]	0	1	0	0	0	0	0	0	0	0	0	1	0	1	0	0	0	0	0	0	0	0	0	0	0	0	0	1	0	0	1	0	0	0	0	0	0	0	0	0	0	1	0	0	0	0	0	0	0
Enterobacter	0	0	0	0	1	1	0	0	0	0	0	0	0	0	0	0	0	0	0	0	1	0	0	0	0	0	0	1	0	0	0	0	0	0	0	0	0	0	0	1	0	0	0	1	0	1	0	0	0
Desulfobulbus	0	0	0	0	0	0	0	0	0	0	0	0	0	0	0	0	1	0	0	0	0	1	0	0	0	0	0	0	0	0	0	0	0	0	0	0	0	0	0	0	0	0	0	0	0	1	1	0	0
Pseudoramibacter	1	0	0	0	0	1	0	1	0	0	1	0	0	0	0	1	0	0	0	0	0	1	0	0	0	0	0	0	0	0	0	0	0	0	0	0	0	0	0	0	0	0	0	0	0	0	0	0	0
Kocuria	0	0	0	0	0	1	0	0	0	0	0	0	0	0	0	0	0	0	0	0	0	1	0	1	0	0	0	1	0	1	0	0	0	0	0	0	0	0	0	0	0	0	0	1	0	0	0	0	0
Chryseomicrobium	0	1	0	0	1	0	0	1	0	0	0	0	0	0	0	0	0	0	0	0	1	0	0	0	0	0	0	1	0	0	0	0	0	0	0	0	0	0	0	0	0	0	0	1	0	0	0	0	0
GN02_[G-2]	0	0	0	0	0	0	0	0	0	0	0	0	0	0	0	0	1	0	1	0	0	0	0	0	0	0	0	0	0	0	0	1	0	1	0	0	0	0	0	0	0	0	0	0	0	0	0	0	1
Eggerthia	0	0	1	0	0	1	0	0	0	0	0	0	0	0	0	1	0	0	0	0	0	0	0	0	0	0	0	0	0	0	0	0	0	0	0	1	0	0	0	0	0	0	0	0	0	0	0	0	0
Dietzia	0	0	0	0	0	0	0	0	0	0	0	0	0	0	0	1	0	0	0	0	0	0	0	0	0	0	0	1	0	0	0	0	0	0	0	0	0	0	0	0	0	0	0	1	1	1	0	0	0
Propionibacterium	0	0	0	0	0	1	0	0	1	0	0	0	0	0	0	0	0	0	0	0	0	0	0	0	0	0	0	0	0	0	0	0	0	0	0	0	0	0	0	0	0	0	0	0	0	1	0	0	1
Treponema	0	0	0	0	0	0	0	0	0	0	0	0	0	0	0	0	0	0	0	0	0	1	0	0	0	0	0	0	0	0	0	1	0	0	0	0	0	0	0	0	0	0	0	0	0	1	0	0	0
Bacteroidaceae_[G-1]	0	0	0	0	0	1	0	0	0	0	0	0	0	0	0	1	0	0	0	0	0	1	0	0	0	0	0	0	0	0	0	1	0	0	0	0	0	0	0	0	0	0	0	0	0	0	0	0	0
Bacteroides	0	0	0	0	0	0	0	1	0	0	0	0	0	0	0	1	0	0	0	0	0	1	0	0	0	0	0	0	0	0	0	1	0	0	0	0	0	0	0	0	0	0	0	0	0	0	0	0	0
Peptostreptococcaceae_[XI][G-2]	0	0	0	0	0	0	0	0	0	0	0	0	0	0	0	0	0	0	0	0	0	1	0	0	0	1	0	0	0	0	0	1	0	0	0	1	0	0	0	0	0	0	0	0	0	0	0	0	0
Actinomycetales_[G]	0	1	0	0	0	0	1	0	1	0	0	0	0	0	0	0	0	0	0	0	0	0	0	0	0	0	0	0	0	0	0	0	0	0	0	0	0	0	0	0	0	0	0	1	0	0	0	0	0
Devosia	0	1	0	0	0	0	0	0	1	0	0	0	0	0	0	0	0	0	0	0	0	0	0	0	0	0	0	0	0	0	0	0	0	0	0	0	0	0	0	0	0	0	0	1	0	1	0	0	0
Oxalobacteraceae_[G]	0	0	0	0	0	0	0	1	0	0	0	0	0	0	0	0	0	0	0	0	0	0	0	0	0	0	0	0	0	1	0	0	0	0	0	0	0	0	0	0	0	0	0	1	0	0	1	0	0
Rhizobium	0	0	0	0	1	0	0	1	0	0	0	0	0	0	0	0	0	0	0	0	0	0	0	0	0	0	0	0	0	0	0	0	0	0	0	0	0	0	0	0	0	0	0	0	0	0	0	0	0
Exiguobacterium	0	0	0	0	0	1	0	0	1	0	0	0	0	0	0	0	0	0	0	0	0	0	0	0	0	0	0	1	0	0	0	0	0	0	0	0	0	0	0	0	0	0	0	1	0	0	0	0	0
Brachybacterium	0	0	0	0	0	0	0	1	0	0	0	0	0	0	0	0	0	0	0	0	1	0	0	0	0	0	0	0	0	0	0	0	0	0	0	0	0	0	0	0	0	0	0	1	0	1	0	0	0
Nubsella	0	0	0	0	0	0	0	0	1	0	0	0	0	0	0	0	0	0	0	0	0	0	0	0	0	0	0	0	0	0	0	0	0	0	0	0	0	0	0	1	0	0	0	1	1	0	0	0	0
Novispirillum	0	1	0	0	0	0	0	0	0	0	0	0	1	0	0	0	0	0	0	0	1	0	0	0	0	0	0	0	0	1	0	0	0	0	0	0	0	0	0	0	0	0	0	0	0	0	0	0	0
Betaproteobacteria_[G]	0	0	0	0	0	0	0	1	1	0	0	0	0	0	0	0	0	0	0	0	0	0	0	0	0	0	0	0	0	0	0	0	0	0	0	0	0	0	0	0	1	0	0	1	0	0	0	0	0
Blastococcus	0	0	0	0	0	0	0	0	0	0	0	0	0	0	0	0	0	0	0	0	0	0	0	0	0	0	0	0	0	0	0	0	0	0	0	0	0	0	1	0	0	0	0	0	0	0	0	0	1
Hyphomicrobium	0	0	0	0	1	0	0	0	0	0	0	0	0	0	0	0	0	0	0	0	0	0	0	0	0	0	0	1	0	0	0	0	0	0	0	0	0	0	0	0	0	0	0	1	0	0	0	0	0
Prevotella	1	0	0	0	0	1	0	0	0	0	0	0	0	0	0	1	0	0	0	0	0	0	0	0	0	0	0	0	0	0	0	0	0	0	0	0	0	0	0	0	0	0	0	0	0	0	0	0	0
Mitsuokella	0	0	0	0	0	0	0	0	0	0	0	0	0	1	0	1	0	1	0	0	0	0	0	0	0	0	0	0	0	0	0	0	0	0	0	0	0	0	0	0	0	0	0	0	0	0	0	0	0
Moraxella	0	0	0	0	0	0	0	0	0	0	0	0	0	0	0	0	0	0	0	0	0	0	0	0	0	0	0	0	0	0	0	0	0	0	0	0	0	0	0	0	0	0	0	1	1	1	0	0	0
Trichococcus	0	0	0	0	0	0	0	0	0	0	0	0	0	0	0	0	0	0	0	0	0	0	0	0	0	0	0	0	0	0	0	0	0	0	0	0	0	0	0	0	0	0	0	1	1	0	0	0	0
Stenotrophomonas	0	0	0	0	1	0	0	0	0	0	0	0	0	0	0	0	0	0	0	0	1	0	0	0	0	0	0	0	0	0	0	0	0	0	0	0	0	0	0	0	0	0	0	0	1	0	0	0	0
Kocuria	0	0	0	0	0	0	0	0	1	0	0	0	0	0	0	0	0	0	0	0	0	0	0	0	0	0	0	0	0	0	0	0	0	0	0	0	0	0	0	0	0	0	0	0	0	1	0	0	1
Slackia	0	0	0	0	0	0	0	0	0	0	0	0	0	0	0	0	0	0	0	0	0	0	0	0	0	0	0	0	0	0	0	0	0	0	0	0	0	0	0	0	0	0	0	0	0	0	0	0	0
Klebsiella	0	0	0	0	0	0	0	0	0	0	0	0	0	0	0	0	0	0	0	0	0	1	0	0	0	0	0	0	0	0	0	0	0	0	0	0	0	0	0	0	0	0	0	0	0	1	0	0	0
Pseudoxanthomonas	0	0	0	0	0	0	0	0	0	0	0	0	0	0	0	0	0	0	0	0	0	0	0	0	0	0	0	0	0	0	0	0	0	0	0	0	0	0	0	0	0	0	0	1	0	0	0	0	1
Lactococcus	0	0	0	0	0	0	0	0	0	0	0	0	0	0	0	0	0	0	0	0	0	0	0	0	0	0	0	0	0	0	0	0	0	0	0	0	0	0	0	0	0	0	0	1	0	0	0	0	0
Defluvibacter	0	0	0	0	0	0	0	0	0	0	0	0	0	0	0	0	0	0	0	0	1	0	0	0	0	0	0	0	1	0	0	0	0	0	0	0	0	0	0	0	0	0	0	0	0	0	0	0	0
Massilia	0	0	0	0	0	0	0	0	0	0	0	0	0	0	0	0	0	0	0	0	0	0	0	1	0	0	0	0	0	0	0	0	0	0	0	0	0	0	0	0	0	0	0	0	1	0	0	0	0
Simonsiella	0	0	1	0	0	0	0	0	0	0	0	0	0	0	0	0	0	0	0	0	0	0	0	0	0	0	0	1	0	0	0	0	0	0	0	0	0	0	0	0	0	0	0	0	0	0	0	0	0
Burkholderia	0	0	0	0	0	0	0	0	1	0	0	0	0	0	0	0	0	0	0	0	0	0	0	0	0	0	0	0	0	0	0	0	0	0	0	0	0	0	0	0	0	0	0	1	0	0	0	0	0
Eubacterium_[XI][G-7]	0	0	0	0	0	0	0	0	0	0	0	0	0	0	0	0	0	1	0	0	0	0	0	0	0	0	0	0	0	0	0	0	1	0	0	0	0	0	0	0	0	0	0	0	0	0	0	0	0
Gordonia	0	0	0	0	0	0	0	0	0	0	0	0	0	0	0	0	0	0	0	0	0	0	0	0	0	0	0	0	0	1	0	0	0	0	0	0	0	0	0	0	0	0	0	0	0	1	0	0	0
Methylobacterium	0	1	0	0	0	0	0	0	0	0	0	0	0	0	0	0	0	0	0	0	0	0	0	0	0	0	0	0	0	0	0	0	0	0	0	0	0	0	0	0	0	0	0	0	0	0	0	0	0
Nordella	0	0	0	0	0	0	0	0	0	0	0	0	0	0	0	0	0	0	0	0	0	0	0	0	0	1	0	0	0	0	0	0	0	0	0	0	0	0	0	0	0	1	0	0	0	0	0	0	0
Firmicutes_[G]	0	0	0	0	0	0	0	0	0	0	0	0	0	0	0	0	1	0	0	0	0	0	0	0	0	0	0	0	0	0	0	0	0	0	0	0	0	0	0	0	0	0	0	0	0	0	0	0	0
Ochrobactrum	0	0	0	0	0	0	0	0	0	0	0	0	0	0	0	0	0	0	0	0	0	0	0	0	0	0	0	0	1	0	0	0	0	0	0	0	0	0	0	0	0	0	0	0	0	0	0	0	0
Bosea	0	0	0	0	0	0	1	0	0	0	0	0	0	0	0	0	0	0	0	0	0	0	0	0	0	0	0	0	0	0	0	0	0	0	0	0	0	0	0	0	0	0	0	0	1	0	0	0	0
Eubacterium_[XI][G]	0	0	0	0	0	0	0	0	0	0	0	0	0	0	0	0	0	0	0	0	0	1	0	0	0	0	0	0	0	0	0	0	0	0	0	0	0	0	0	0	0	0	0	0	0	0	0	0	0
Faecalibacterium	0	0	0	0	0	0	0	0	0	0	0	0	0	0	0	0	0	0	0	0	0	0	0	0	0	0	0	0	0	0	0	0	0	0	0	0	0	0	0	0	0	0	0	0	0	0	0	0	0
Micrococcus	0	1	0	0	0	0	0	0	0	0	0	0	0	0	0	0	0	0	0	0	0	0	0	0	0	0	0	0	0	0	0	0	0	0	0	0	0	0	0	0	0	0	0	0	0	0	0	0	0
Peptostreptococcaceae_[XI][G-3]	0	0	0	0	0	0	0	0	0	0	0	0	0	0	0	0	0	0	0	0	0	1	0	0	0	0	0	0	0	0	0	0	0	0	0	0	0	0	0	0	0	0	0	0	0	0	0	0	0
Jeotgalicoccus	0	1	0	0	0	0	0	0	0	0	0	0	0	0	0	0	0	0	0	0	0	0	0	0	0	0	0	0	0	0	0	0	0	0	0	0	0	0	0	0	0	0	0	0	0	0	0	0	0
Paeniclostridium	0	0	0	0	0	0	0	0	0	0	0	0	0	0	0	0	0	0	0	0	1	0	0	0	0	0	0	0	0	0	0	0	0	0	0	0	0	0	0	0	0	0	0	0	0	0	0	0	0
Eubacterium	0	0	0	0	0	0	0	0	0	0	0	0	0	0	0	0	0	0	0	0	0	0	0	0	0	0	0	0	0	0	0	0	0	0	0	0	0	0	0	0	0	0	0	0	0	0	0	0	0
Tessaracoccus	0	0	0	0	0	0	0	0	0	0	0	0	0	0	0	0	0	0	0	0	0	0	0	0	0	0	0	0	0	0	0	0	0	0	0	0	0	0	0	0	0	0	0	1	0	0	0	0	0
Clostridiales_[F-1][G-1]	0	0	0	0	0	0	0	0	0	0	0	0	0	0	0	0	0	0	0	0	0	1	0	0	0	0	0	0	0	0	0	0	0	0	0	0	0	0	0	0	0	0	0	0	0	0	0	0	0
Microbacterium	0	0	0	0	0	0	0	0	0	0	0	0	0	0	0	0	0	0	0	0	0	0	0	0	0	0	0	0	0	0	0	0	0	0	0	0	0	0	0	0	0	0	0	1	0	0	0	0	0
Coprococcus	0	0	0	0	0	0	0	0	0	0	0	0	0	0	0	0	0	0	0	0	0	0	0	0	0	0	0	0	0	0	0	0	0	0	0	0	0	0	0	0	0	0	0	0	0	0	0	0	0
Cellulomonas	0	0	0	0	1	0	0	0	0	0	0	0	0	0	0	0	0	0	0	0	0	0	0	0	0	0	0	0	0	0	0	0	0	0	0	0	0	0	0	0	0	0	0	0	0	0	0	0	0
Micropruina	0	0	0	0	0	0	0	0	0	0	0	0	0	0	0	0	0	0	0	0	0	0	0	0	0	0	0	0	0	0	0	0	0	0	0	0	0	0	0	0	0	0	0	0	0	1	0	0	0
Xanthomonas	0	0	0	0	0	0	0	0	0	0	0	0	0	0	0	0	0	0	0	0	0	0	0	0	0	0	0	0	0	0	0	0	0	0	0	0	0	0	0	0	0	0	0	0	0	1	0	0	0
Parageobacillus	0	0	0	0	0	0	0	0	0	0	0	0	0	0	0	0	0	0	0	0	0	0	0	0	0	0	0	1	0	0	0	0	0	0	0	0	0	0	0	0	0	0	0	0	0	0	0	0	0
Anaerococcus	0	0	0	0	0	0	0	0	0	0	0	0	0	0	0	0	0	0	0	0	0	0	0	0	0	0	0	1	0	0	0	0	0	0	0	0	0	0	0	0	0	0	0	0	0	0	0	0	0
Salinicoccus	0	1	0	0	0	0	0	0	0	0	0	0	0	0	0	0	0	0	0	0	0	0	0	0	0	0	0	0	0	0	0	0	0	0	0	0	0	0	0	0	0	0	0	0	0	0	0	0	0
Unclassified_Flavobacteriaceae	0	0	0	0	0	0	0	0	0	0	0	0	0	0	0	0	0	0	0	0	0	0	0	0	0	0	0	0	0	0	0	0	0	0	0	0	0	0	0	0	0	0	0	1	0	0	0	0	0
Sphingobacterium	0	0	0	0	0	0	0	0	0	0	0	0	0	0	0	0	0	0	0	0	0	0	0	0	0	0	0	0	0	0	0	0	0	0	0	0	0	0	0	0	0	0	0	1	0	0	0	0	0
Alcaligenes	0	0	0	0	0	0	0	0	0	0	0	0	0	0	0	0	0	0	0	0	0	0	0	0	0	0	0	0	0	0	0	0	0	0	0	0	0	0	0	0	0	0	0	1	0	0	0	0	0
Aeromonas	0	0	0	0	0	0	0	0	0	0	0	0	0	0	0	0	0	0	0	0	0	0	0	0	0	0	0	0	0	0	0	0	0	0	0	0	0	0	0	0	0	0	0	1	0	0	0	0	0
Peptoclostridium	0	0	0	0	0	0	0	0	0	0	0	0	0	0	0	0	0	0	0	0	0	0	0	0	0	0	0	0	0	0	0	0	0	0	0	0	0	0	0	0	0	0	0	0	0	0	0	0	0
Megasphaera	0	0	0	0	0	0	0	0	0	0	0	0	0	0	0	0	0	0	0	0	0	0	0	0	0	0	0	0	0	0	0	0	0	0	0	0	0	0	0	0	0	0	0	0	0	0	0	0	0
Alphaproteobacteria_[G]	0	0	0	0	0	0	0	0	0	0	0	0	0	0	0	0	0	0	0	0	0	0	0	0	0	0	0	0	0	0	0	0	0	0	0	0	0	0	0	0	0	0	0	0	0	0	0	0	0
Saccharopolyspora	0	0	0	0	0	0	0	0	1	0	0	0	0	0	0	0	0	0	0	0	0	0	0	0	0	0	0	0	0	0	0	0	0	0	0	0	0	0	0	0	0	0	0	0	0	0	0	0	0
Bradyrhizobium	0	0	0	0	0	0	0	0	1	0	0	0	0	0	0	0	0	0	0	0	0	0	0	0	0	0	0	0	0	0	0	0	0	0	0	0	0	0	0	0	0	0	0	0	0	0	0	0	0
Cupriavidus	0	0	0	0	0	0	0	0	1	0	0	0	0	0	0	0	0	0	0	0	0	0	0	0	0	0	0	0	0	0	0	0	0	0	0	0	0	0	0	0	0	0	0	0	0	0	0	0	0
Citrobacter	0	0	0	0	0	0	0	0	1	0	0	0	0	0	0	0	0	0	0	0	0	0	0	0	0	0	0	0	0	0	0	0	0	0	0	0	0	0	0	0	0	0	0	0	0	0	0	0	0
Mollicutes_[G-2]	0	0	0	0	0	0	0	0	0	0	0	0	0	0	0	0	0	0	0	0	0	1	0	0	0	0	0	0	0	0	0	0	0	0	0	0	0	0	0	0	0	0	0	0	0	0	0	0	0
Rubrobacter	0	0	0	0	1	0	0	0	0	0	0	0	0	0	0	0	0	0	0	0	0	0	0	0	0	0	0	0	0	0	0	0	0	0	0	0	0	0	0	0	0	0	0	0	0	0	0	0	0
Phreatobacter	0	0	0	0	1	0	0	0	0	0	0	0	0	0	0	0	0	0	0	0	0	0	0	0	0	0	0	0	0	0	0	0	0	0	0	0	0	0	0	0	0	0	0	0	0	0	0	0	0
Insolitispirillum	0	0	0	0	1	0	0	0	0	0	0	0	0	0	0	0	0	0	0	0	0	0	0	0	0	0	0	0	0	0	0	0	0	0	0	0	0	0	0	0	0	0	0	0	0	0	0	0	0
Microbacterium	0	0	0	0	0	0	0	0	0	0	0	0	0	0	0	0	0	0	0	0	0	0	0	0	0	0	0	0	0	0	0	0	0	0	0	0	0	0	0	0	0	0	0	0	0	1	0	0	0
Micromonospora	0	0	0	0	0	0	0	0	0	0	0	0	0	0	0	0	0	0	0	0	0	0	0	0	0	0	0	0	0	0	0	0	0	0	0	0	0	0	0	0	0	0	0	0	0	1	0	0	0
Peptoniphilus	0	0	0	0	0	0	0	0	0	0	0	0	0	0	0	0	0	0	0	0	0	0	0	0	0	0	0	0	0	0	0	0	0	0	0	0	0	0	0	0	0	0	0	0	0	1	0	0	0
Leuconostoc	0	0	0	0	0	0	0	0	0	0	0	0	0	0	0	0	0	0	0	0	0	0	0	0	0	0	0	0	0	0	0	0	0	0	0	0	0	0	0	0	0	0	0	0	0	0	0	0	0
Hydrocarboniphaga	0	0	0	0	0	0	0	0	0	0	0	0	0	0	0	0	0	0	0	0	0	0	0	0	0	0	0	0	0	0	1	0	0	0	0	0	0	0	0	0	0	0	0	0	0	0	0	0	0
Ruminococcaceae_[G-1]	0	0	0	0	0	0	0	0	0	0	0	0	0	0	0	0	0	0	0	0	0	0	0	0	0	0	0	0	0	0	0	0	0	0	0	0	0	0	0	0	0	0	1	0	0	0	0	0	0
Arthrobacter	0	0	0	0	0	0	0	0	0	0	0	0	0	0	0	0	0	0	0	0	0	0	0	0	0	0	0	0	0	0	0	0	0	0	0	0	0	0	0	0	0	0	0	0	1	0	0	0	0
Clostridium	0	0	0	0	0	0	0	0	0	0	0	0	0	0	0	0	0	0	0	0	0	0	0	0	0	0	0	0	0	0	0	0	0	0	0	0	0	0	0	0	0	0	0	0	1	0	0	0	0
Achromobacter	0	0	0	0	0	0	0	1	0	0	0	0	0	0	0	0	0	0	0	0	0	0	0	0	0	0	0	0	0	0	0	0	0	0	0	0	0	0	0	0	0	0	0	0	0	0	0	0	0
Peptoclostridium	0	0	0	0	0	0	0	0	0	0	0	0	0	0	0	0	0	0	1	0	0	0	0	0	0	0	0	0	0	0	0	0	0	0	0	0	0	0	0	0	0	0	0	0	0	0	0	0	0
Cloacibacterium	0	1	0	0	0	0	0	0	0	0	0	0	0	0	0	0	0	0	0	0	0	0	0	0	0	0	0	0	0	0	0	0	0	0	0	0	0	0	0	0	0	0	0	0	0	0	0	0	0
Veillonella	0	1	0	0	0	0	0	0	0	0	0	0	0	0	0	0	0	0	0	0	0	0	0	0	0	0	0	0	0	0	0	0	0	0	0	0	0	0	0	0	0	0	0	0	0	0	0	0	0
Catenibacterium	0	0	0	0	0	0	0	0	0	0	0	0	0	0	0	0	0	0	0	0	0	0	0	0	0	0	0	0	0	0	0	0	0	0	0	0	0	0	0	0	0	0	0	0	0	0	0	0	0
Mitsuokella	0	0	0	0	0	0	0	0	0	0	0	0	0	0	0	0	0	0	0	0	0	0	0	0	0	0	0	0	0	0	0	0	0	0	0	0	0	0	0	0	0	0	0	0	0	0	0	0	0
Defluviimonas	0	0	0	0	0	0	0	0	0	0	0	0	0	0	0	0	0	0	0	0	0	0	0	0	0	0	0	0	0	0	0	0	0	0	0	0	0	0	0	0	0	0	0	0	0	0	0	0	0
Alloscardovia	0	0	0	0	0	0	0	0	0	0	0	0	0	0	0	0	0	0	0	0	0	0	0	0	0	0	0	0	0	0	0	0	0	0	0	0	0	0	0	0	0	0	0	0	0	0	0	0	0
Centipeda	0	0	0	0	0	0	0	0	0	0	0	0	0	0	0	0	0	0	0	0	0	0	0	0	0	0	0	0	0	0	0	0	0	0	0	0	0	0	0	0	0	0	0	0	0	0	0	0	0
Zoogloea	0	0	0	0	0	0	0	0	0	0	0	0	0	0	0	0	0	0	0	0	0	0	0	0	0	0	0	0	0	0	0	0	0	0	0	0	0	0	0	0	0	0	0	0	0	0	0	0	0
unclassified_Peptostreptococcaceae	0	0	0	0	0	0	1	0	0	0	0	0	0	0	0	0	0	0	0	0	0	0	0	0	0	0	0	0	0	0	0	0	0	0	0	0	0	0	0	0	0	0	0	0	0	0	0	0	0
Pseudochrobactrum	0	0	0	0	0	0	1	0	0	0	0	0	0	0	0	0	0	0	0	0	0	0	0	0	0	0	0	0	0	0	0	0	0	0	0	0	0	0	0	0	0	0	0	0	0	0	0	0	0
# genus identified	71	80	69	62	78	82	79	90	85	51	61	62	62	60	52	85	76	74	68	55	40	86	50	63	48	67	65	77	42	65	53	79	63	79	67	67	62	62	47	62	64	71	73	80	66	94	66	39	66
[truncated: 16 more columns]
