# Supplementary material for: Subgingival microbiome of experimental gingivitis: shifts associated with the use of chlorhexidine and N-acetyl cysteine mouthwashes
Source: J Oral Microbiol. 2019 Jun 24;11(1):1608141. doi: 10.1080/20002297.2019.1608141 (PMC6598494; doi:10.1080/20002297.2019.1608141)
Supplement: Supplemental Material [file ZJOM_A_1608141_SM2983.zip › supplemental data/S4.Species abundances and frequencies - prevention study.xlsx]

## Sheet: Abundance
Group	Day 0	Day 0	Day 0	Day 0	Day 0	Day 0	Day 0	Day 0	Day 0	Day 0	Placebo-Day 21	Placebo-Day 21	Placebo-Day 21	Placebo-Day 21	Placebo-Day 21	Placebo-Day 21	Placebo-Day 21	Placebo-Day 21	Placebo-Day 21	Placebo-Day 21	Day 0	Day 0	Day 0	Day 0	Day 0	Day 0	Day 0	Day 0	Day 0	Day 0	NAC-Day 21	NAC-Day 21	NAC-Day 21	NAC-Day 21	NAC-Day 21	NAC-Day 21	NAC-Day 21	NAC-Day 21	NAC-Day 21	NAC-Day 21	Day 0	Day 0	Day 0	Day 0	Day 0	Day 0	Day 0	Day 0	Day 0
Status ID	A.2.0	A.3.0	A.5.0	A.9.0	A.10.0	A.14.0	A.15.0	A.16.0	A.18.0	A.19.0	A.2.21	A.3.21	A.5.21	A.9.21	A.10.21	A.14.21	A.15.21	A.16.21	A.18.21	A.19.21	B.1.0	B.2.0	B.3.0	B.4.0	B.5.0	B.6.0	B.7.0	B.8.0	B.9.0	B.12.0	B.1.21	B.2.21	B.3.21	B.4.21	B.5.21	B.6.21	B.7.21	B.8.21	B.9.21	B.12.21	C.1.0	C.2.0	C.4.0	C.7.0	C.9.0	C.13.0	C.14.0	C.16.0	C.17.0
Fusobacterium nucleatum subsp. vincentii	0.0121964	0.0524655	0.0596468	0.000400566	0.0176726	0.00498519	0.0558185	0.143087	0.00438596	0.0973638	0.395566	0.0701819	0.00149938	0.147727	0.0138744	0.323433	0.0528919	0.229055	0.00194265	0.000564573	0.000205444	0.0243073	0.0149291	0.00820026	0.100909	0.149957	0.0281897	0.0532796	0	0.00239129	0.013092	0.122812	0.080524	0.0783194	0.362987	0.382242	0.103184	0.0664386	0.00201054	0.00647424	0.0112063	0.0392354	0.0090644	0.54572	0.00141254	0.089334	0.0666036	0.00455	0.0354158
Veillonella parvula group	0.050245	0.139555	0.0787599	0.0564798	0.0148579	0.0285805	0.047117	0.109433	0.0350411	0.063751	0.0143317	0.0357763	0.0684715	0.034965	0.0304355	0.00413465	0.011021	0.0203888	0.0358927	0.0504822	0.022907	0.264028	0.057085	0.0886923	0.0458591	0.0432438	0.0445629	0.0254568	0.0776645	0.036593	0.0264264	0.00349248	0.0304628	0.0234851	0.058755	0.00552772	0.0258485	0.0170063	0.134081	0.0522949	0.0125278	0.002056	0.0920233	0.0121386	0.0492861	0.0817565	0.123176	0.121212	0.00546132
Fusobacterium nucleatum subsp. animalis	0.0253657	0.0322706	0.0135447	0.0596042	0.156838	0.000787136	0.0244072	0.060413	0.00681224	0.0185059	0.00678113	0.022206	0.0449813	0.0922203	0.00352875	0.0116115	0.120883	0.0256715	0.114616	0.0619148	0	0.0237485	0.00328947	0.00395627	0.0042309	0.0626986	0.0221656	0.0169566	0.00477604	0.135895	0.0752384	0.0382529	0.0146988	0.0617291	0.0547991	0.0178269	0.037792	0.0217661	0.0548208	0.0950326	0.00533883	0.0450117	0.00193111	0.00486688	0.00282507	0.00580494	0.0089216	0.001092	0.0370294
Haemophilus parainfluenzae	0.0142118	0.005456	0.0911508	0.00315112	0.000322997	0.0182353	0.0453959	0.00727055	0.346305	0.00823325	0	0.000822444	0.00116618	0	4.00994e-05	0.000344554	0.000477286	0.0071524	0.00439408	4.70478e-05	0.544633	0.0147614	0.0283907	0.0708531	0.0147838	0.0145912	0.000849552	0.000832494	0.000344219	0.0267762	0.00424277	0.00139699	0.0303563	0.000511716	0.00229991	0	0.000840601	0.00981705	0.00183183	0	0.180199	2.44762e-05	0.00914322	0.00893215	0.00259601	0.0131608	0.0640546	0.0720721	0.000206868
Lautropia mirabilis	0.0318288	0.0294004	0.0250577	0.0472401	9.2285e-05	0.0567113	0.0267738	0.00655848	0.0794606	0.0263615	0.00355889	0.0274148	0.00691379	0.00721154	0.00124308	0.00120594	0.00190914	0.0301825	0.00901943	0.00602211	0.00873138	0.00614668	0.100658	0.0256798	0.0491173	0.104546	0.0666512	0.199711	0.0317112	0.0109181	0.0270729	0.0179144	0.0229536	0.00506329	0.0119902	0.000380031	0.00973696	0.0489861	0.0237691	0.000578057	0.0312929	0.000171333	0.0374399	0.0189522	0.0345881	0.0545487	0.0505283	0.147147	0.167729
Granulicatella adiacens	0.0933667	0.0648514	0.046679	0.016263	0.0666759	0.022096	0.00513961	0.0118053	0.00620567	0.101971	0.00274131	0.0112858	0.0228238	0.00535402	0.00629561	0.00444475	0.00646505	0.00415492	0.00185014	0.00178781	0.000308166	0.0222119	0.0286437	0.0320817	0.0317074	0.00828277	0.0177634	0.00828112	0.00955208	0.0195708	0.0498626	0.0048073	0.0313682	0.00307029	0.00515179	0.00165832	0.0246226	0.0571669	0.0548208	0.0150295	0.00586743	7.34286e-05	0.0569086	0.0026911	0.0100786	0.0129392	0.0242569	0.04186	0.00430285
Fusobacterium nucleatum subsp. polymorphum	0.0050384	0.0164456	0.0116886	0.0692979	9.2285e-05	0.0130252	0.127056	0.00460968	0.0131112	0.0157867	0.00423219	0.059353	0.104956	0.0513549	0.00441094	0.0256693	0.00446913	0.0725627	0.0893154	0.131922	0.000205444	0.00698487	0.129251	0.0294202	0.0185284	0.00452663	0.0720961	0.00236603	0.0608408	0.0205148	0.016769	0.00382118	0.0231666	0.0227579	0.0226618	0.00283296	0.0339743	0.00352025	0.132651	0.0210413	0.035046	2.44762e-05	0.0171829	0.00200401	0.0366878	0.00695706	0.00735929	0.0508691	0.0874224
Streptococcus sanguinis	0.0521561	0.197864	0.0126668	0.0322856	0.0117202	0.0170171	0.0204867	0.00517183	0.0517451	0.0118589	0.0130813	0.00484328	0.0156601	0.0216346	0.00196487	0.000930297	0.00143186	0.00528268	0.00152636	0.00141143	0.0649204	0.0162515	0.038917	0.0334484	0.044546	0.0202735	0.0219725	0.0330368	0.0327869	0.127525	0.0213755	0.0505383	0.0225276	0.0391866	0.00938362	0.000449128	0.00192638	0.0658436	0.0187651	0.00574203	0.0171265	0.000293715	0.0600615	0.00148869	0.0724593	0.0242832	0.0508983	0.129857	0.00835747
Propionibacterium propionicum	0.000938184	0.00232721	0.0286194	0.0104948	0.0103359	0.0446419	0.0139606	0.0137541	0.02067	0.0070247	0.013947	0.0832953	0.0340691	0.00961538	0.0203705	0.0346966	0.0219551	0.0185784	0.00689177	0.0268172	0.000205444	0.0033993	0.00242915	0.00187023	0.0020425	0.0104498	0.026645	0.122157	0.000645411	0.026493	0.0153144	0.0408415	0.00713639	0.0135201	0.0340693	0.0131629	0.0375468	0.0524072	0.00317219	0.0287102	0.00227297	0.00163991	0.0156065	0.000916118	0.0820417	0.0187442	0.00731818	0.003094	0.0935043
TM7 [G-1] sp. oral taxon 346	0.00149415	0.00059473	0.00737434	0.000587497	0.0129199	0.00509764	0.0149407	0.0100064	0.000699888	0.0978171	0.185976	0.00233026	0.0669721	0.00426136	0.0764295	0.0405885	0.0481191	0.00762724	0.0179001	0.0415432	0	0.000139697	0.000101215	0.00122285	0.000145893	0.0468554	0.00204665	0.014722	0	0.00915613	0.00230322	0.00669735	0.0047931	0.112173	0.0351426	0.039696	0.00896641	0.0215678	0.00285944	0.117654	0.000951475	0.0172802	0.115394	5.72574e-05	0	0.00137369	0.00106895	0.000455	0.0149359
Streptococcus intermedius	0.00271031	0.0303571	0.0105348	0.00154886	0.0755353	0.000262379	0.0164706	0.122138	0.000886525	0.00785558	0.0517482	0.0324865	0.00799667	0.0634834	0.00557382	0.00392792	0.0251226	0.00691497	0.00370028	0.00724535	0.000308166	0.00572759	0.00389676	0.000143864	0.0207168	0.0391024	0.00428638	0.00534548	0.0014199	0.011044	0.00897042	0.00595776	0.00708313	0.0348505	0.00334253	0.0159268	0.0012609	0.00763548	0.0148333	0.00578057	0.00317158	0.000391619	0.000275873	0.163584	3.81767e-05	0.00221562	0.0174732	0.002184	0.00719901
Fusobacterium sp. oral taxon 203	0.000173738	0.000155147	0.0198656	0.00245681	0	0	0.00105183	0.000112431	4.66592e-05	0.000453206	0	0.00360961	0.00249896	0.000655594	0	0.000275643	0.000694234	0.120611	0.0114709	0.0169842	0	0.000279395	0.0020749	7.19321e-05	0	0.000144467	0.000540624	0	0.00017211	0.000849537	0.00101018	0.00603994	0.0929328	0.000350121	0.000367985	0.000103645	0.00101573	0.000148743	0.00415512	0.000847817	0.0156465	0	3.94104e-05	0	0	0.0823769	0.217366	0.011102	0.00103434
Streptococcus mitis	0.0131693	0.0249011	0.104871	0.00307101	0.0160114	0.0142059	0.0260805	0.0191508	0.00881859	0.00694917	0.00235656	0.0181394	0.00116618	0.00076486	0.0113882	0.00544396	0.0107172	0.00222585	0.000832562	0.000658669	0.00616333	0.0157392	0.0172571	0.016904	0.093323	0.00948666	0.00502008	0.0011392	0.00352825	0.00575798	0.0118797	0.00217766	0.0125153	0.00142742	0.000459982	0.000829159	0.00893139	0.00223115	0.0155929	0.0023893	0.0331959	0	0.00185229	0.00292013	0.00603192	0.00438694	0.000575587	0.000819001	0.000330989
Campylobacter gracilis	0.00510789	0.00106017	0.00554329	0.00419259	0.0133813	0.000768395	0.00310767	0.0213244	0.0010265	0.0361054	0.00240466	0.00530019	0.0284048	0.0474213	0.00276686	0.0227061	0.0121925	0.00928921	0.0317761	0.0149612	0	0.00563446	0.000759109	0.00366854	0.000291786	0.00105942	0.00424776	0.00814967	0.0058087	0.00434208	0.0239615	0.0458953	0.103744	0.046997	0.0206072	0.00646053	0.143077	0.0241955	0.0240372	0.0909862	0.00216725	0.000954572	0.000315283	0.00303464	0.00236695	0.0212257	0.00452247	0.000910001	0.00690939
Streptococcus cristatus	0.018173	2.58578e-05	0.0226999	0.000721019	4.61425e-05	0.0835301	0.0191958	0.000787018	0.000746547	0.0222826	0.00480931	0.0180481	0.00408163	0.025896	0.0684899	0.00496158	0.00394845	0.00293812	0.00619796	0.000564573	0	0.00279395	0.00354251	0.0337362	0	0.000577868	0.141682	0.000613416	0.0640678	0.00484551	0.0886132	0.018202	0.0209299	0.00479397	0.00156394	0.000414579	0.0542188	0.0129902	0.0381557	0.00662839	0.0738979	0	0.0105226	0	0.000267237	4.43125e-05	0.0191999	0.000819001	0.000413736
Rothia dentocariosa	0.028493	0.0287539	0.0138708	0.00229658	0.176864	0.000149931	0.0494836	0.00401004	0.000419933	0.00317245	0.000577117	0.000228457	0.00141608	0.0191215	0.00072179	0.00217069	0.00247321	0.00029678	4.62535e-05	0.000141143	0.201644	0.00391153	0.0137652	0.0438786	0.0157078	0.000144467	0.00424776	0.0042501	0.00202229	0.0127116	0.0523679	0.0013559	0.000585823	0.000969566	0.000735971	0.000103645	0.00287205	0.003669	0.00370834	0.00867085	0.00132149	0.000856667	0.00307401	0.00114515	0.014049	0.00664687	0.00357686	0.0970971	0
Streptococcus gordonii	0.0646652	0.00434412	0.0165045	0.0107352	0.00406054	0.00908955	0.0313396	0.0145036	0.0878593	0.0109525	0	0.00484328	0.0142441	0.00196678	0.00842088	0.00292871	0.000607454	0.00430331	0.00291397	0.00545754	0	0.0284517	0.016751	0.0128758	0.0332636	0.0130502	0.00498146	0.00201551	0.00271073	0.0114216	0.00408114	0.00152026	0.0153379	0.00624832	0.000582643	0.00079461	0.00122588	0.00525559	0.0125994	0.00150295	0.00771752	0.000318191	0.021794	0.00303464	3.81767e-05	0.00137369	0.00402911	0.004459	0.0014067
Streptococcus sp. oral taxon 423	0.0172348	0.0154888	0.0314789	0.00771757	0.00092285	0.0180292	0.00807994	0.00948169	0.010265	0.00287031	0.00100996	0.0010509	0.00116618	0.000109266	0.00128318	0.000103366	4.33896e-05	0.00632141	0.000693802	4.70478e-05	0.00338983	0.00842841	0.063917	0.0411452	0.00588436	0.000240778	0.0028962	0.00135828	0.00925089	0.000409037	0.00517214	0.00127373	0.019918	0.00342041	0	0	0.0002802	0.00590014	0.00625503	0	0.073475	2.44762e-05	0.00626626	0.00206127	0.00732992	0.00562769	0.00168565	0.03822	0.000206868
Streptococcus dentisani	0.0192501	0.000517157	0.00765025	0.0473202	9.2285e-05	0.022171	0.00105183	0.000412247	0.000933184	0.0456228	0.00182754	0.00635109	0.012828	0.00076486	0.0151576	0.00599525	0.0112379	0.00246327	0.0124422	0.0563632	0	0.00372526	0.0115891	0.00676162	0.00316102	0.000722335	0.0277649	0.0213819	0.0987479	0.00868416	0	0.0105185	0.0388241	0.010746	0.000490647	0.00317844	0.0102273	0.0470028	0.0461085	0.0064357	0.0314515	4.89524e-05	0.0139907	0	0.0439795	0.0010635	0	0.000728001	0.0136947
Leptotrichia sp. oral taxon 212	0.00163314	0.0101621	0.00652152	0.024755	0.000276855	0.0582668	0.00528304	0.000974403	0.00209966	0.0096684	0.00134661	0.0279174	0.00932945	0.0108173	0.00777929	0.00106812	0.00221287	0.0213682	0.0242368	0.0382969	0	0.00186263	0.0191296	0.000935117	0.00106988	0.00293749	0.0281124	0.000876309	0.06751	0.0171795	0.0606514	0.00965568	0.00505938	0.00164288	0.00564244	0.00867162	0.025148	0.003669	0.0659458	0.0465529	0.00158579	0	0.0202964	0	0.0559288	0.00611512	0.000698927	0.013286	0.00951593
Streptococcus sp. oral taxon 064	0.00754022	0.00522328	0.00825223	0.009667	0.0641842	0.00185539	0.00133869	0.000187385	0.0387271	0.00143515	0.000144279	0.00123367	0.00391504	0.000327797	0.00164408	0.000241188	0.000477286	0.000178068	0.00013876	0	0.005547	0.000791618	0.104808	0.00697741	0.00588436	0.000529712	0.00895891	0.000219077	0.00232348	0.000912466	0.000646517	0.000246528	0.0293444	0.000215459	3.06654e-05	3.45483e-05	0.0002802	0.000892459	0.00125101	3.85371e-05	0.00644888	7.34286e-05	0.00571451	0.000515316	0.00232878	0	0.000287793	0.011375	0.000248242
Cardiobacterium valvarum	0.000625456	0	0.000401324	0.00491361	0.000322997	0.0096143	0.00454198	0.0116928	0.000746547	0.0137473	0	0.0497578	0.0429821	0.0114729	0.00108269	0.0237053	0.022606	0.0197359	0.000277521	0.031522	0	0.000372526	0.00101215	0.00187023	0	0.000385245	0.000463392	0.0141962	0	0	0	0.119936	0.0184268	0.0818476	0.0114995	0.0106409	0.0143252	0.0866181	0	0.000500983	0.00903901	0	0.00110349	0.000687088	0.000763534	0.0010635	0.00102783	0.00982801	0.0439801
Leptotrichia goodfellowii	0.000312728	0.000879166	0.000702318	0.000854541	0.0190568	0.000768395	0.00437464	0.00742045	0.000746547	0	0.00110614	0.00205611	0.000832986	0.0523383	0.0150373	0.00165386	0.0867792	0.0041846	0	0	0.000102722	0.00102445	0.000253036	7.19321e-05	0.00316102	9.63113e-05	0.0113531	0.000438154	0.00757282	0.00446794	0.0615403	0.00571123	0.00740267	0.000134662	0.0345293	0.000380031	0.018178	0.0026278	0.00911447	0.00154149	0.00116291	0.00291267	0.00102467	0.0305754	0.00568833	0	0.0076882	0.00646101	0.00314439
Fusobacterium sp. HOT 204	0.000521213	0.00162904	0.00240795	0.02123	0.0055371	0.000168672	0.0361446	0.00412247	0.000513251	0.0021905	0.00076949	0.00493466	0.0271554	0.0157343	8.01989e-05	0.0207766	0.0144487	0.0243656	0.0141536	0.00404611	0	0.00242142	0.00151822	0.000575457	0.000194524	0	0.0117779	0.0386452	0	0.00169907	0	0.0573178	0.00149119	0.00471317	0.0130328	0	0.0422052	0.0470028	0	0.00200393	0.00412306	0	0.000157642	0.000343544	0.00068718	0.0114326	0.0150886	0.002002	0.0166322
Capnocytophaga leadbetteri	0.00628931	0.00328394	0.00112872	0.0237669	9.2285e-05	0.0218149	0.0268694	0.000712064	0.00144644	0.0026437	0.000336652	0.0026501	0.00674719	0.00775787	0.000882188	0.00230851	0.00273354	0.00736014	0.0148011	0.0104446	0	0.00218859	0.0353745	0.00388433	0.0339931	0.00163729	0.00139018	0.000920124	0.0100684	0.00173054	0.00711169	0.00973786	0.00942643	0.00285483	0.00144128	0.000310935	0.00490351	0.00684218	0.020865	7.70743e-05	0.0104662	7.34286e-05	0.0261685	0.00217578	0.0241277	0.000709	0.00037002	0.00718901	0.00405461
Prevotella oris	0.00583759	0.0026375	0.00571887	0.0501242	0.00170727	7.49653e-05	0.0046615	0.0200502	0.00200635	0.00604275	0.00634829	0.003701	0.00699708	0.00163899	0.0144358	0.0339386	0.0444743	0.0354652	0	0.000188191	0.000205444	0.0036787	0.00334008	0.00035966	0.00165346	0.0503226	0	0.000394339	0.000344219	0.0100686	0.0162033	0.00406771	0.0040475	0.0194183	0.00321987	0.0705476	0.00035025	0.00580098	0.00536145	0.00215808	0.00401734	0.00416096	0.00362576	0.00103063	0.00011453	0.000398812	0.000452247	0.000273	0.000827472
Tannerella sp. oral taxon 286	0.00302304	0.000206863	0.000250828	0.0119369	0	0.00305484	0.00499618	0.00037477	0.000139978	0.00929073	0.00293368	0.0339943	0.0472303	0.0113636	0.0200497	0.00623643	0.0147525	0.00866597	0.0269658	0.0720301	0	0.00204889	0.000303644	0.000575457	4.8631e-05	0.00077049	0.0179178	0.00779915	0.017211	0.0175571	0.0121222	0.00813543	0.0100122	0.00530568	0.0100276	0.00628779	0.0159014	0.010065	0.0215352	0.0393079	0.00322444	0	0.0144242	0	0.0044285	0.000664687	0.000164453	0.002912	0.00248242
Fusobacterium nucleatum ss animalis	3.47476e-05	0	0.0102589	0.000160226	0.000784422	0	0.000143431	0.00356032	0.000186637	0	0	0.000182765	0.00158267	0.00076486	4.00994e-05	0.000103366	0.00242982	0.00783499	0.00166512	9.40955e-05	0	0	5.06073e-05	0.000935117	0.000145893	0	0.00413191	0.000744863	0	0.0117991	0.000202037	0.000986112	0.000532566	0.0110692	0.0172646	0	0.015411	0.00738757	0.000134036	0.0196539	0	0.337037	7.88208e-05	0	0	4.43125e-05	0.0517206	0	0.000248242
Leptotrichia hongkongensis	0.0146635	0.000181005	0.000526738	0.0229658	9.2285e-05	0	0.00958596	0.00817	4.66592e-05	0.00762897	9.61862e-05	4.56913e-05	0.00333195	0.029174	0	0.00037901	0.000911181	0.00403621	9.25069e-05	9.40955e-05	0	0.00335274	0.00263158	0.0176234	4.8631e-05	0.00110758	0.0273787	0.0167813	0.0601953	0.0174942	0.0167286	0.00176678	0.00239655	5.38648e-05	0.000214658	0.000172741	0.00255683	0.00337151	0.00491466	0.0146441	0.0777566	0	0.0198234	0.00647008	0.0938001	0.0031905	0.0012334	0.000819001	0.000786098
Actinomyces sp. oral taxon 169	0.00295354	0.00941225	0.0007274	0.000427271	0.0384367	5.6224e-05	0.000119526	0.00434734	4.66592e-05	0.00589168	0.000384745	9.13826e-05	8.32986e-05	0.00917832	0	0	0.00156203	0.000474848	0.000416281	0.000188191	0.0996405	0.0014901	0.00212551	0.0969645	0.000729466	0.00418954	0.0190763	0.0198484	0.00503421	0.0031779	0.0374576	0.0023831	0.00324866	0.00177754	0.00269856	0.000587321	0.00241673	0.00347067	0.00071486	0.0201164	0.000317158	0.000244762	0.0117049	0.00486688	0.00160342	0.00660256	0.012704	0.012558	0
Atopobium rimae	0.00288405	7.75735e-05	0.00100331	0.00202954	0.0154577	0.000131189	9.56206e-05	0.00037477	0.00130646	0.0026437	0.0021161	0.00114228	0.0395668	0.00152972	0.010065	0.000447921	0.0020827	0	0.00693802	0.0115737	0	0.00032596	0.00273279	0.00129478	0.000194524	0.0675624	0.00019308	0.000175262	4.30274e-05	0.00814927	0	0.00123264	0.00804175	0.06453	0.0538485	0.0309553	0.00021015	0.000594972	0.00348494	0.00824695	0.000370018	0.0403613	0.000315283	0	0	8.8625e-05	0.00049336	0	0.00057923
Cardiobacterium hominis	0.00132041	0.000232721	0.000476573	0.00349828	9.2285e-05	0.00168672	0.0129805	0.00655848	0.000373274	0.000755344	0.00389554	0.00287855	0.0109121	0.00611888	0.00264656	0.00372119	0.00919859	0.0102092	0.000416281	0.0149612	0	0.000698487	0.00263158	0.00517911	0	0.000288934	0.0105422	0.00587127	0.00808915	0.00956516	0.105019	0.0189005	0.0127816	0.00247778	0.00573444	0.000932804	0.011243	0.0157172	0.0206416	0.0367644	0.00370018	0	0.000748798	0	0.0113385	0.0326583	0.00596144	0.00582401	0.00587505
Actinomyces naeslundii	0.0152194	0.00628345	0.000401324	0.0311106	0	0.0167922	0.00690859	0.0163025	0.00522583	0.0229625	0.00153898	0.0021018	0.00483132	0.000327797	0.00669661	0.00272198	0.022389	0.00169165	0.000647549	0.0020701	0.00821777	0.00330617	0.0155364	0.0630125	0.000340417	0.00847539	0.0140562	0.0212067	0.0040876	0.00144736	0.00339421	0.00698496	0.0193322	0.0018314	0.0140141	0.0040767	0.00346748	0.00500769	0.00174247	0.00512544	0.000740036	0.000538477	0.0287302	0.00354996	0.00290143	0.0116099	0.0106484	0.004186	0.00128258
Neisseria flava	0.000416971	0.0019652	0	0.00429941	0	0	7.17154e-05	7.49541e-05	0.0135778	0	0	0.000731061	0.00308205	0	0	0	0.000520675	0	0	0	0	0	0	0.00855992	0.000194524	4.81556e-05	0	0.00398721	0.000258164	0	0	0.00813543	0	0.000350121	0.000153327	0	0	0.000148743	0.000312751	0	0	0	0.000118231	0	0	0.000221562	0	0	0.00045511
Gemella haemolysans	0.00719274	0.00667132	0.0716364	0.00224317	0.0610465	0.0609468	0.00078887	0.00460968	0.0025196	0.00249264	0.000240466	0.00516312	0.00191587	0.000655594	0.00388965	0.00399683	0.0119755	0.00118712	0.000185014	0.000282287	0	0.0269616	0.0156883	0.0135232	0.0435248	0.00375614	0.0009654	0.000262893	4.30274e-05	0.00151029	0.00395992	0.00197222	0.00516589	0.000996499	0.000275989	0.000483676	0.00164618	0.00218157	0.00303816	0.000308297	0.00449308	9.79048e-05	0.0030346	0.00108789	0.0090097	0.00797625	0.000205567	0.000910001	0.00231692
Capnocytophaga sputigena	0.00104243	0.000103431	0.00110364	0.00331135	0.00036914	0.00245511	0.00129088	0.00101188	0.019037	0.0024171	4.80931e-05	0.00118797	0.00058309	0.00207605	0.000441094	0.000241188	0.00342778	0.00258199	0.00240518	0.00169372	0	0.000558789	0.0342105	0.0020141	0.00894811	0.00235963	0.0011971	0.000920124	0.00598081	0.00465672	0.00210118	0.000451968	0.00111839	0.000834904	0.000858632	0	0.00395783	0.00570182	0.00705924	0.00142587	0.000370018	0	0.00441397	0	0.0144308	0.000709	0.0103195	0.003731	0.00988829
Leptotrichia sp. oral taxon 219	6.94951e-05	0	0.000300993	0.00408577	0.00055371	0.0241388	0.000669344	3.7477e-05	0	0.00619382	0	0.000913826	0.00749688	0.0116914	0.000601492	0.00578851	0.000216948	0.00276005	0.00235893	0.0210774	0	0.00032596	0.000253036	0.000431593	4.8631e-05	0.000192623	0.00590825	0.0134513	0.00576567	0.00792902	0	0.0268305	0.0125686	0.0193644	0.00447715	0.00138193	0.0213303	0.0359958	0.0180055	0.0171105	0.00518025	0	0.0011429	0	0.00748263	0.00155094	0.00049336	0.001638	0.0632602
Bacteroidales [G-2] sp. oral taxon 274	0	0.00193934	0.00333601	0.00899939	0	0.00344841	0.00470931	0.00700821	0.000279955	0	0.00928197	0.00141643	0.00674719	0.000327797	0.0109471	0.0174344	0.00134508	0.0281941	0.000462535	0.010868	0	0.00153667	0	0.000287728	0	0.0104016	0	0.002848	0	0.0439557	0	0.000986112	0.0056452	0.00560194	0.00119595	0.0219036	0.000840601	0.00327235	0.00111697	0.0110216	0.00185009	9.79048e-05	0.00145819	0	0	0.0204281	0.0249558	9.10001e-05	0.00521307
Fusobacterium multispecies spp25 2	0.000208485	0.00059473	0.000275911	0	0.00387597	1.87413e-05	0.00124307	0.0383765	0.00289287	0.00173729	0.0130813	0.0242164	8.32986e-05	0.0221809	0.000280696	0.0165042	0.0156203	0.00255231	0	4.70478e-05	0	0.000139697	0	0	0.000437679	0.015169	0.00019308	0.00468825	0	0	0.000404073	0.00525927	0.00133142	0.00228925	0.01659	0.0541717	0.00220658	0.011007	0	0	0.00227297	0.00115038	3.94104e-05	0.000286287	0.000190883	0.00163956	0.00353575	0	0.000124121
Gemella morbillorum	0.00510789	0.00405968	0.0113625	0.00640906	0.0048911	0.00884591	0.00451807	0.00108683	0.00387271	0.0046076	0.0107729	0.0247647	0.00874636	0.00917832	0.0271874	0.00354891	0.00377489	0.0115744	0.000462535	0.00272877	0.000102722	0.000512224	0.00885628	0.00115091	0.0142489	0.000433401	0.0215477	0.00105157	0.000258164	0.00261154	0.0207289	0.00620429	0.00591149	0.00899542	0.00441582	0.00818794	0.0176176	0.011007	0.00393173	0.00828548	0.00280156	0.000220286	0.00449279	0.000229029	0.0129037	0.000664687	0.00378243	0.003276	0.00537857
Capnocytophaga granulosa	0.00986831	0.00134461	0.000250828	0.00819825	0	0.00822744	0.00922739	0.000337293	0.000793206	0.00445653	4.80931e-05	0.000411222	0.00199917	0.00109266	0.000441094	0.000516831	0.00242982	0.000474848	0.0391304	0.010821	0.000102722	0.000838184	0.00961538	0.0056107	0.0056412	0.00144467	0.0016991	0.0201551	0.0364442	0.00569505	0	0.000328704	0.0015977	0.00169674	0.000122662	0.00020729	0.0302967	0.0144777	0.00411045	0.000462446	0.00629031	0	0.00177347	0	0.0127892	0	0.000328907	0.001456	0.00608192
Rothia aeria	0.00851315	0.00729191	0.0172569	0.00221647	0.00170727	0.00254882	0.0174029	0.00415995	0.029162	0.00203943	0.000288559	0.000182765	0.000499792	0.0125656	0.00208517	0.000344554	0.00138847	0.00118712	0.0012951	0.000517525	0.00585516	0.00293364	0.0110324	0.0133074	0.00530078	0.00178176	0.00347544	0.0251501	0.00249559	0.0297653	0.0011314	0.00106829	0.000372797	0.000700242	0.000735971	0.000172741	0.00119085	0.00713967	0.0027254	0.00689815	0.00391162	0.000587429	0.0109955	0.00292013	0.0107276	0.0175034	0.0212556	0.049231	0.0029789
Leptotrichia sp. oral taxon 225	0.00135515	0.000491299	0.00448982	0.0466526	0	0.0184415	0.00368139	0	0.000979843	0	9.61862e-05	0.000959517	0.00566431	0	0.00613522	0.00472039	0.00104135	0.00231488	0.043617	0.0357563	0	0.00977881	0.0193826	0.000575457	0	0.00120389	0.0203506	0.000350524	0.0949185	0	0	4.1088e-05	0.00015977	0	0.000521312	6.90966e-05	0.000875626	4.9581e-05	0.000938254	0	0	0	0.00208875	0	0.00668092	0.000576062	0	0.001274	0.00194456
TM7 [G-5] sp. oral taxon 356	0.0108412	0	0.00351159	0	0.00286083	0.00121819	2.39051e-05	0.00221115	0.000979843	0.00513634	0	0.000182765	0	0.000983392	0.0636779	0.0451022	0.0226928	0.0014839	0.00494912	0.0175018	0	4.65658e-05	0	0.00115091	0.000145893	0	0	0	0	3.14644e-05	0	0.000328704	0.0135804	0.0282521	9.19963e-05	0	0	0	0	0.0250106	0.000581457	2.44762e-05	0.000236463	0	0	0.000443125	0.000904494	0	0
Streptococcus oralis	0.00264081	0.0106276	0.000652152	2.67044e-05	0.0142119	0	0	0	0.000326614	0.000981947	0	0.000502604	0.000249896	0	4.00994e-05	0	8.67792e-05	0.000712272	0	0	0	0.00232829	0.000202429	0.000143864	0.043233	0.00833093	0	0.000350524	0	0	0	8.2176e-05	0	0.000215459	0.00033732	3.45483e-05	0	0.000247905	0	0	0.000845755	0	0	0.000114515	0	0	0.00193233	0.000273	0.000330989
Fusobacterium multispecies sppn1 2 nov 97.650%	0	0	0.00406341	0	4.61425e-05	1.87413e-05	0	0.000299816	0	0	0	0	0.000666389	0.000218531	0	0	0.0025166	0.00341297	0	0	0	4.65658e-05	0	0.000143864	9.72621e-05	0	0.00359129	0.000788678	0	0.000377572	0	0.0089161	0.00031954	0.00409372	0.00999693	0	0.0123989	0.00718925	0	0.00111758	0	0.249339	3.94104e-05	0	0	0	0.0058381	0	0
Leptotrichia sp. oral taxon 392	0.000312728	0.00449926	0.0007274	0.0355436	4.61425e-05	0.017823	0.000741059	0.000412247	0.000699888	0.00951734	0.00177945	0.0112858	0.0159933	0.00502622	0.00465154	0.00754574	0.00438235	0.0103279	0.00101758	0.00771583	0	0.00088475	0.00263158	0.00107898	0.000534941	0.000818646	0.0371872	0.0100337	0.0191042	0	0	0.00156134	0.00580497	0.00263938	0.00263723	0.00186561	0.00409793	0.00297486	0.00214458	0	0.00597315	0	0.00476866	0	0.0209972	0.00403244	0.000575587	0.00791701	0.0192801
Porphyromonas endodontalis	0.000208485	0.00346495	7.52483e-05	0	0.00073828	0.00327973	0.0173073	0.000149908	0	0.000453206	0.00370317	0	8.32986e-05	0.00120192	0.0463149	0.0196741	4.33896e-05	8.9034e-05	0	0	0	0.0296158	0.000202429	0	4.8631e-05	0.0113166	7.7232e-05	0	0	3.14644e-05	0	0.00817651	0	0.00078104	0.000613309	0.0676801	0	0	0	0	5.28597e-05	0.00567848	0.0064239	0.000916118	0	4.43125e-05	0	0	4.13736e-05
Porphyromonas catoniae	0	2.58578e-05	0.00200662	0.00341816	4.61425e-05	0.00290491	2.39051e-05	0.000299816	4.66592e-05	0	0.0316453	0.0111944	0.00141608	0.00819493	0.00360895	0.0060297	0.00945893	0.0127319	0.0281221	0.0286521	0	0	0.00809717	0	0	0.000192623	0.00212388	8.76309e-05	0	0.00151029	0.00359625	0.0105596	0.0191724	0.00360894	9.19963e-05	0.00925894	0.0105075	0.0065447	0	0.0175344	0.000475737	0	0.00118231	0	0.000992594	0.000443125	0.000205567	0	0.0029789
Neisseria flavescens|subflava	0.0881893	0.000543015	0.00190629	0.00870564	0	0.0033547	0.000908395	3.7477e-05	0.000326614	0.0096684	0	0.000137074	0.00341524	0	0.000160398	0.0120939	0.000173558	0	0.00208141	0.00150553	0.00195172	0.00195576	0.00172065	0.0113653	0.000680835	0.00255225	0	0.00148973	4.30274e-05	0.00358694	0.000242444	0.00020544	0.00186398	0.000323189	0.000306654	0.000138193	0.000105075	0.00401606	0	0	0.0428692	0	0.0405139	0.00984827	0.00565015	0.000221562	4.11133e-05	0.000273	0.0210592
Abiotrophia defectiva	0.0351298	0.0042924	0.00682251	0.013913	0.00558324	0.000131189	0	7.49541e-05	0.00998507	0.00747791	0.00120233	0.0194188	0.00516451	0.000546329	0.00264656	0.00186059	0.000867792	0.00305683	0.000323774	0.000564573	0	0.00102445	0.00516194	0.000503525	0.0202305	0.00240778	0.00513593	0.00674758	0.00344219	6.29287e-05	0.0218199	0.0110116	0.00607126	0.00207379	0.00631708	3.45483e-05	0.00147105	0.0254847	0.00348494	0	0	2.44762e-05	7.88208e-05	0	0.0169886	0.0117871	0	0.000273	0.00711626
Porphyromonas sp. oral taxon 279	0.0113277	0.00250821	0.0163038	0.0150079	0	0.000318603	0.00193632	0	4.66592e-05	0.00626936	0.000529024	0.0288312	0.00183257	0.000109266	0.00104259	0.00268752	0.000520675	0.00448138	0.00111008	0.00254058	0	0.000651921	0.000910931	0.000215796	0.0547099	0.00361167	0.000656472	0.000131446	0.00430274	0.00884148	0.0252546	0.000164352	0.00399425	0.000484783	0.00285189	0.000552772	3.5025e-05	0.00138827	0.0282817	0.00296736	5.28597e-05	0	0.0234886	0.000114515	0.00290143	0.000398812	0.00012334	0.000182	0.000330989
Propionibacterium sp. oral taxon 194	0.000312728	0	0.00183104	0	4.61425e-05	0.00176169	0.00119526	0	0.0131112	0.00120855	0	0.00219318	0	0	0.00256636	0.000620198	8.67792e-05	0.00240392	0.000323774	0.000517525	0	9.31315e-05	0.00187247	0	4.8631e-05	0	0	0.00394339	0.00017211	0.000125857	8.08146e-05	0.00119155	0.00015977	0.000457851	0.000827967	0	0	0.00133869	0.000178715	0.00204247	0	0.000146857	0.000512335	0	0.0661984	0.151948	0.0018501	0.002821	0.000413736
Leptotrichia hofstadii	0.000521213	2.58578e-05	0.00260861	0.0406708	0	0.000599723	0	0	0.000139978	0.00309691	0	0	0.000999584	0.00076486	0.00112278	0.000103366	0.000607454	0.00127615	0	0	0	4.65658e-05	0.00182186	0.0417925	0	0	0.0273401	0.0053893	0.119444	0.000377572	0	0.00110938	5.32566e-05	0	0	0	0.000875626	0.000793297	0.00035743	0.000578057	0	0	0.000433515	0	0.00503932	0.00802056	0	0	4.13736e-05
Oribacterium sp. oral taxon 078	0.00312728	0.00359424	0.00100331	0.00659599	0.000830565	0.000206155	0.000286862	0.00292321	0.000419933	0.0154846	0.0133218	4.56913e-05	0.000999584	0.000983392	0.00292726	0.000447921	0.0479021	0.00273038	0	0	0	0.00223516	5.06073e-05	0.000215796	0.000243155	0.00274487	0.00127433	0.00249748	0	0.000786609	0.0011314	0.0136001	0.00047931	0.00363587	0.00919963	0.0116428	0.0029421	0.00431355	0.00125101	0.000655131	0	0.00734286	0.000512335	0.000114515	0.00091624	0.00115212	0.000164453	0.001365	0.000372362
Streptococcus tigurinus	0.00722749	0.0262198	0.00433932	0.0018159	0.00941307	0.00408561	0.00542647	0.000112431	9.33184e-05	0.00271924	0.000144279	0.00360961	0.00216576	0.00163899	0.00485203	0.000310099	0.000173558	5.9356e-05	4.62535e-05	0.000141143	0	0.00474971	0.00470648	0.00510718	0.000291786	0	0.0019308	4.38154e-05	0.00206532	0.00519162	0.00169711	0.000903936	0.00143793	0.00234312	0.000245324	0	0.00199643	0.00327235	0.00142972	0.00196539	0.00269585	0	0.00208875	0	0.00118348	0.000753312	0.00135674	0.000546001	4.13736e-05
Capnocytophaga gingivalis	0.00100768	0.00460269	0.000601987	2.67044e-05	0.000507567	0.00654072	9.56206e-05	0.00543417	0.0127846	7.55344e-05	4.80931e-05	0.000548296	0	0.0149694	0	0	0.00156203	0.00172132	0	0.00042343	0	0.00135041	0.00531377	0.00323694	0.0466858	0.00077049	0.00297343	0.00293564	0.00395852	0.0101944	0.0366494	0.00349248	0.000266283	0.00185834	0.000582643	3.45483e-05	0.000245175	0.00585056	0.00723796	0.000346834	0.000264299	0	0.0126113	0.000687088	0.00198519	0.00252581	0.00509806	0.001274	0.00239967
Eikenella corrodens	0.000555961	0.00100846	0.00180596	0.00264374	0.00110742	0.00588478	0.00176898	0.00464715	0.00984509	0.00664703	0.00120233	0.000548296	0.00341524	0.00699301	0.000521293	0.00241188	0.000867792	0.00329426	0.00582794	0.00371677	0	0.000139697	0.00288462	0.00165444	0.0116228	0.000337089	0.00532901	0.00346142	0.00180715	0.00330376	0.00206077	0.00423207	0.00399425	0.00500943	0.0040785	0.000725514	0.00493853	0.00560266	0.00299348	0.00458592	0.0035416	4.89524e-05	0.00094585	0.000114515	0.00744445	0.00669119	0.00715372	0.00573301	0.0362433
Prevotella denticola	0.00187637	0.00530086	0.00200662	0.00299089	4.61425e-05	3.74827e-05	0	0.00371023	0.00135312	7.55344e-05	0.000288559	9.13826e-05	0.00449813	0.000437063	0.00176438	0.00313544	0.00490302	0	0.0692414	0.00545754	0	0.000558789	0.000253036	0.000215796	4.8631e-05	0.0417991	0.00208526	8.76309e-05	0.000129082	0.0261154	0	0.000328704	0.00718965	0.000457851	0.00205458	0.00172741	0.00164618	4.9581e-05	0.00178715	0.0010405	0.000105719	4.89524e-05	3.94104e-05	0.000400802	0	0.00186112	0	0	0.000330989
Streptococcus mutans	0.000729699	0.00483541	5.01655e-05	0	0.00018457	0	0.00585676	7.49541e-05	0	0.0549135	0.00110614	0	8.32986e-05	0	0	0.000103366	0.000520675	2.9678e-05	0.000370028	0.000329334	0	0.0036787	0.000253036	0.000503525	0	0.00163729	0	0.000613416	8.60548e-05	0	0	0.00168461	0.00015977	0.000969566	0	0.000138193	7.00501e-05	0	0.00169779	3.85371e-05	0	0.0161788	7.88208e-05	0	0.00565015	8.8625e-05	0	0	0
Olsenella sp. oral taxon 807	0.00232809	0	0.000852814	0.00317782	0.00309155	0.00056224	0.000167336	0.00153656	0	0.00422993	0	0	0.0119117	0.000546329	0.015719	0.00454812	0.00997961	0.00112776	0.0201203	0.00541049	0	0	0	0	0	0.00163729	0.000115848	0.00109539	0	0.00336669	0	0.00176678	0.00138467	0.00708322	0.000245324	0.00138193	0.00448321	0.0018345	0	0.0162627	0.00100433	0.0330184	0.000236463	0	0	0.000576062	0.00012334	0	0.00211005
Peptostreptococcaceae [XI][G-7] [Eubacterium] yurii subsps. yurii & margaretiae	6.94951e-05	0.00460269	0.00193137	0.00130852	0.00092285	0.0160238	0.00420731	0.00846981	4.66592e-05	0.000755344	0.012889	0.020424	0.000832986	0.00229458	0.00312776	0.00265307	0.00941554	0.0143938	0.00744681	0.00611621	0	0	0.000354251	0.0020141	0.0020425	0.000481556	0.000347544	0.00385576	0	0	0	0.00653299	0.00436704	0.00533262	0.0135541	0.00570047	0.00318728	0.000793297	0	0	0.010942	0	0.0124931	0	0	0.000664687	0.000205567	0	0.0212247
Leptotrichia wadei	0.00309253	0.000775735	2.50828e-05	0.00699656	0.00018457	0.00149931	7.17154e-05	0.000149908	0.00116648	0.0122366	0.00076949	0.000868135	0.021491	0	0.00954367	0.000930297	0.000867792	5.9356e-05	0.0611933	0.0113856	0	0.0014901	0	0.013739	0	0.000963113	0.00239419	0.012356	0.00249559	0.044113	0	0.00345139	0	0.00226232	6.13309e-05	0.00079461	0.000175125	0.000198324	0.000670181	0.000655131	0.000634317	7.34286e-05	0.0033893	0	0.00011453	8.8625e-05	0	0	0
Rothia mucilaginosa	0.00149415	0.00201691	0.00200662	0.000106818	0.0128738	0.0913827	0.0129327	0.00348537	0.0209966	0.000226603	0.000192372	0.00036553	8.32986e-05	0.000655594	0.000280696	6.89109e-05	0.00325422	0	0.000277521	0	0.00256805	0.000977881	0.000607287	0.00107898	0.00301512	0.000722335	0	0.00403102	4.30274e-05	0.00305204	0.00125263	0.000657408	0.00015977	0.000457851	0.000490647	6.90966e-05	0.0001401	0.00193366	4.46788e-05	0.000770743	0.0118934	0.000244762	0.00279814	0.00366447	0.00473391	0.00132937	0.000164453	0.00591501	0.00124121
Dialister invisus	0.00378748	0.00175833	0.00132939	0.00170908	0.0011997	9.37067e-05	7.17154e-05	0.00209871	0.000279955	0.00309691	0.00173135	0.000228457	0.000916285	0	0.00304756	0.00306653	0.00511997	8.9034e-05	0.00481036	0.00244648	0	0.000419092	0.000202429	0	0.000194524	0.00207069	0.000308928	0.000701047	0	0.00106979	0.0103039	0.00406771	0.00063908	0.0066523	0.00527446	0.0030748	0.000665476	0.00247905	0.000134036	0.0030059	0.000211439	0.0184795	7.88208e-05	0.000171772	7.63534e-05	0.000221562	0.00328907	0	0.00103434
Lachnospiraceae [G-3] sp. oral taxon 100	0.000625456	0.000439583	0.000175579	0.0036585	0	0.00873346	0.0103031	0.000674587	0.000233296	0.00211496	0.00298177	0.0133419	0.00974594	0.00229458	0.00529313	0.00551287	0.00551048	0.00644012	0	0.00489297	0	0.000465658	0.000607287	0.000575457	9.72621e-05	0.000577868	0.00946092	0.00381194	0.00451788	0.00626141	0.00650558	0.00443751	0.00303563	0.00420145	0.00453849	0.00266022	0.00553396	0.00228073	0.0107229	0.00358395	0.00322444	0.000146857	0.0187988	0	0.00160342	0.00257012	0.000287793	0.001729	0.00819197
Leptotrichia buccalis	0.0170958	0.000232721	0.00137955	0.000640906	0	0.00146182	0	0.00037477	9.33184e-05	0.00143515	0.000144279	0.00767614	8.32986e-05	0	0.00148368	0.00199842	0.00490302	0.00192907	0	0.000235239	0	0.00288708	5.06073e-05	7.19321e-05	0	0.000818646	0.000502008	0.0403102	0	0.00333522	0	0.00020544	0.000692336	8.07972e-05	6.13309e-05	6.90966e-05	0.000105075	0.000842878	0	0	0.00359446	2.44762e-05	0.0530858	0	0.0418035	0.000310187	0	0	0.000413736
Mogibacterium diversum	0.000625456	0.00106017	0.00238286	0.00189601	0.0128276	0.000487275	0.000549818	0.00614624	0.000419933	0.000226603	0.00182754	0.00223887	0.00949604	0.00491696	0.00212527	0.0101644	0.00169219	0.000385814	0.00721554	0.00809221	0	0.00116414	0.00101215	0.000863185	0.000194524	0.0064047	0.004827	0.00096394	4.30274e-05	0.00210811	0.000565702	0.00484839	0.0012249	0.0038244	0.00545845	0.00317844	0.0021015	0.00332193	0.00326155	0.00196539	0.00317158	0.0259937	0.000748798	0	0.000152707	0.001418	0.000411133	0	0.00190319
Tannerella sp. oral taxon 808	0.003579	0	0.00173071	0.00197613	0.00230712	0.000918325	0.000119526	0.000712064	0.000933184	0.000528741	0	0.000137074	0.00149938	0.00295017	0.00364905	0.00716673	0.00637827	0.000207746	0	0	0	4.65658e-05	0	0.000215796	0	0.000192623	0.00208526	8.76309e-05	0	0.00717387	0	0.00131482	0.000852106	0.00288177	0.000122662	0.000621869	0.0259886	0.000842878	0	0.00894061	0.000105719	0.0341198	0.000236463	0	0	0.0003545	0.00180899	0	0.000496483
Streptococcus australis	0.000694951	0.00333566	0.00657169	0.0017892	0.000461425	0.0405562	0.00487665	0.00157404	0.0156775	0.000226603	0	0.0026501	0.000166597	0	0.000200497	0.00037901	0.00143186	2.9678e-05	0.00013876	0.00042343	0.000410889	0.000605355	0.000101215	0.000503525	0.000145893	9.63113e-05	0.000424776	0.0011392	0	0.0205462	0.000848553	8.2176e-05	0.00862758	5.38648e-05	0.000766636	0	7.00501e-05	0.00228073	4.46788e-05	0.000154149	0.00142721	0	0.0104044	0.00372173	0.00022906	0.00168387	0.00304239	0.001911	0.000496483
Kingella oralis	0.00403072	0.00279265	0.000326076	0.00125511	0.000322997	0.00506016	0.00451807	0.0115055	0.00153975	0.000453206	0	9.13826e-05	0.000166597	0	8.01989e-05	0	0	5.9356e-05	0.00296022	0	0.0079096	0.000372526	0.00784413	0.0357503	4.8631e-05	0.000385245	0.00196942	0.000219077	0.00507723	0.0124284	0.00149507	0	0.000213027	0	0.000214658	0	0.000490351	4.9581e-05	0.000268073	0.00319858	0.000105719	0	0.000472925	0.00200401	0.0289379	0.00709	0.00341241	0.01274	0
Selenomonas sputigena	0.00385698	0.00103431	0	0.00251021	0.00387597	0.0042168	0.00255785	0.00333546	9.33184e-05	0.0024171	0.0177945	0.00219318	0.00708038	0.000655594	0.0210923	0.0160907	0.00338439	0.000385814	0.00878816	0.00860974	0	0.000745052	0	0.000215796	4.8631e-05	0.00462294	0.00038616	0.000701047	0	0.00424769	0.00060611	0.00784781	0.00271609	0.00657151	0.0016866	0.00528589	0.0016812	0.00128911	0.000223394	0.00285175	0.00222011	0.000734286	0.0030346	0	0	0.000398812	4.11133e-05	0.000364	0.00434423
Leptotrichia sp. oral taxon 215	0.00271031	0.00204277	0.000752483	0.00769087	0	0.00243637	0.0507267	0.000524679	0.000513251	0.00407886	0	0.000456913	0.000832986	0.000218531	0.00268666	0.000447921	0.000433896	5.9356e-05	0.000185014	0	0	0.000931315	0.00212551	0.0427996	0.000972621	0.000240778	0.000308928	4.38154e-05	0.000344219	0.00157322	0.00472765	0.00020544	0.000372797	0.00175061	0.00116529	0	0.000105075	0.000644554	0.00035743	0.00150295	0.00671318	0	0.0157248	0.000973375	0.00335955	0.00159525	0.00160342	9.10001e-05	0
Corynebacterium matruchotii	0.00326627	0.000646446	0.000275911	0.0125778	0	0.00442295	0.00212756	0.00292321	0.000326614	0.00392779	0.00264512	0.0010509	0.00308205	0.00131119	0.00172428	0.0109224	0.00954571	0.0012168	0.00938945	0.00804517	0.000102722	0.000186263	0.000910931	0.00151057	4.8631e-05	0.000866802	0.00019308	0.00376813	0.00443182	0.00147882	0.0109504	0.0010272	0.00175747	0.00603286	0.00033732	0.001071	0.0019614	0.00907333	0.00683585	0.000385371	0.0242097	0.00019581	0.00094585	0.00114515	0.00309231	0.00017725	0.000164453	0.000546001	0.000620604
Capnocytophaga sp. oral taxon 338	0	0.000439583	0.00122906	0	0.00286083	1.87413e-05	0.00191241	0.00727055	0	7.55344e-05	0.00062521	0	0	0.0038243	0.000962387	0.000723564	0.00451252	0.00249295	0	0	0	0.00284051	0.000354251	0.000431593	0.00393911	0	0.00154464	0.000262893	0	0	0.00614191	0.00784781	0.00239655	2.69324e-05	0.00233057	0	0.00507863	0.000396648	0	0	0.00185009	7.34286e-05	0	0.0741483	7.63534e-05	0.000487437	0	0.000728001	0.000827472
Parvimonas sp. oral taxon 110	3.47476e-05	0.00475784	0.00719876	0.000106818	0.000276855	0.000112448	0.000119526	0.00037477	0	0	0.00428029	0	0.00208247	0.012347	0.000400994	0.00117148	0.0113681	0.0082208	0	0	0.000102722	0.000232829	0.00177126	0	0	0	0.000502008	8.76309e-05	0	0	0.00266688	0.000246528	0.0108644	0.000834904	0	0	0.0026619	0.00535475	0	0	0.00105719	0	0	0	0	0	0.0162809	0	0.00194456
TM7 [G-1] sp. oral taxon 349	0.00601133	0.00113774	0	0	0.000230712	0.000824619	4.78103e-05	0.000974403	0.000279955	0.00105748	0.00639638	0.00123367	0	0.00120192	0.0378138	0.00585742	0.0252961	0.00014839	0.000693802	0.0190543	0	9.31315e-05	5.06073e-05	0.000647389	0	0.000240778	3.8616e-05	0.000262893	0	0.00103832	0	0.00476621	0.00111839	0.010369	0.000766636	0.000103645	0.0001401	0.00803213	0	0.00608887	0.000581457	0.000318191	0.000985261	0	3.81767e-05	0.0010635	8.22267e-05	0	0.00575093
Fusobacterium periodonticum	0.00132041	0.00193934	0.0021822	0.00899939	0	0.00189287	0.00607191	0.000712064	0.00443262	0.000377672	0	0.0701362	0	0	0.00437084	0.00151604	0.000824402	0.00332394	0.000555042	4.70478e-05	0.000513611	0.00242142	0.00845142	0.0182708	0.0021884	0.000529712	0.00281897	0	8.60548e-05	0.000440501	8.08146e-05	0.000698496	0.000532566	0.00010773	0	0	0.00133095	0.000247905	4.46788e-05	3.85371e-05	0.00111005	0	0.00260109	0.00183224	0.0011453	0.00168387	0.000904494	9.10001e-05	0.000744725
Atopobium parvulum	0.000104243	0.00374939	0.000752483	0.00138863	0.00562938	9.37067e-05	0.000143431	0.0013117	0.000513251	0.00143515	0.00312605	0.000319839	0.00508122	0.00196678	0.00104259	0.000930297	0.0054237	5.9356e-05	0.00254394	0.0083745	0	0.00139697	0.00258097	0.000791253	0.00106988	0.00293749	0.00038616	0.000394339	0.000129082	0.000660751	0.000121222	0.000575232	0.00223678	0.00288177	0.00137994	0.00155467	0.000245175	0.000347067	0.00308283	0.0159544	0.000105719	0.000685334	0.000315283	0	0.00221425	0.00403244	0.000287793	0	0.000206868
Leptotrichia sp. oral taxon 223	0.0126134	0.000646446	0.00807665	0.0030443	0.000138427	0.000899584	0.000167336	0.00123674	0	0.000528741	0.000144279	0	0.000249896	0.00076486	0.00597482	0.00458257	0.00260338	0.00198843	0	0	0	0.00288708	5.06073e-05	0.000431593	4.8631e-05	0.00804199	0.00351406	0.00464444	0.00279678	0	0	0.000780672	0.000745593	0.000430918	3.06654e-05	0.000552772	0.000980701	9.91621e-05	0.00129568	0	0.00137435	0	0.000118231	0.000744346	0	0.00017725	0.000534474	9.10001e-05	0
Peptostreptococcus stomatis	0.000347476	0.000879166	7.52483e-05	8.01132e-05	0	0.00138686	0.00196022	0.000562156	0.00111982	0	0.00100996	0.000411222	0.000499792	0	0.0118293	0.00396237	0.000390506	0.000534204	0	0	0	0.00186263	0.000101215	0.000863185	0.000194524	0.01175	0.00335959	8.76309e-05	0	3.14644e-05	8.08146e-05	0.0119155	0.00308889	0.0138702	0.00229991	0.0141302	0.000945676	0	0.000759539	3.85371e-05	0.00195581	7.34286e-05	0.0421297	5.72574e-05	7.63534e-05	0.000620375	0	0	8.27472e-05
Actinomyces sp. oral taxon 180	0.00100768	0.000310294	0.000526738	2.67044e-05	0.00359911	0.00131189	0.00143431	0.00149908	0.00149309	0.00324798	0.0189487	0.00214749	0.00433153	0.00152972	0.00156388	0.000516831	0.00446913	0.00100905	4.62535e-05	0	0	0.000745052	0.00151822	0.000215796	0.00568983	0.00452663	0.000888168	0.000131446	0	0.000157322	0.00379829	0.000246528	0.00452681	0.00223539	0.000858632	0.00127829	0.0012609	0.000594972	0.000134036	0	0.00243155	2.44762e-05	0.000433515	0.000629831	0.00106895	0.000974875	0.000287793	0.002275	8.27472e-05
Prevotella sp. oral taxon 472	0.000972932	0.0028185	0.000175579	0.00445964	0.00055371	0.000337344	0.00437464	0.000112431	0	0.00400332	0.014476	0.0240793	0.000333195	0.00109266	0.00276686	0.00451366	0.000347117	0.0104467	0	0	0	0	5.06073e-05	0.00035966	0.000534941	0.000481556	0.000115848	0.00096394	4.30274e-05	0.0082122	0	0.000123264	0.00015977	0.000996499	0.00355719	0.0060805	0.0012609	0.000247905	0.000804218	0.00192686	0.00755894	2.44762e-05	0.00279814	0.000286287	7.63534e-05	4.43125e-05	8.22267e-05	0	0.000124121
Streptococcus sp. oral taxon 058	0.0085479	0.000258578	0.00599478	0.000347157	0.000276855	0.000862101	0.000406387	0	0.00163307	0.004381	0.000192372	0.015992	0	0.0150787	0.00272676	0.000275643	0	0.00145422	0	0	0	0.00121071	0.000151822	0.00330888	0.00938579	0	0.0094223	0.000175262	0.0300762	9.43931e-05	0.000242444	0.000123264	0.000266283	0.000915702	6.13309e-05	0.000414579	0.001401	0.000644554	0.00290412	3.85371e-05	0.00105719	0	7.88208e-05	0	3.81767e-05	0.000398812	0.00098672	0	4.13736e-05
Actinomyces sp. oral taxon 175	0.000486466	0.0154888	0.00045149	0.00162897	0.00364526	0.00151805	0.000358577	0.00209871	0.00928518	0.00173729	0.00177945	0.00296994	0.00299875	0.00076486	0.000360895	0.000103366	0.000781013	0.000534204	0.000370028	0.00042343	0.000410889	0.0240279	0.000809717	0.00431593	0.000243155	0.00226332	0.00181495	0.00148973	0.00107569	0.000188786	0.00153548	0.00756019	0.00133142	0.00242392	0.00386385	0.00131283	0.000315225	0.00525559	8.93575e-05	0.00150295	0.00111005	0.000489524	0.00212816	0	0.00171795	0.000930562	0.00152119	0.000637001	0.000744725
Neisseria bacilliformis	0	0	0	0	0	0	0	0	0	0	0	0	0	0	0	0	8.67792e-05	0	0.0130435	0.00282287	0	0	0.000506073	0.00273342	0	0	0	0	4.30274e-05	0.00276886	8.08146e-05	0	0	0	0	0	0	0	0.00245733	0.00142587	0	0	0	0.000229029	0	0	0	0.033124	0
Aggregatibacter segnis	0.0155322	0	7.52483e-05	0.00226987	0	0.00260505	0.000382482	0	0.000793206	0.00120855	0	0.00269579	0.000166597	0	0.00228567	0.00213624	4.33896e-05	0	0.000185014	0.000235239	0	0	0.0042004	0.0058265	0	0	0.00617856	0	0.00494815	0.00050343	0	0.00020544	0.00015977	0.000484783	0	0	0.00199643	0.000396648	0.0303816	0.000115611	0.0279099	0	0.00315283	0	0	8.8625e-05	8.22267e-05	0	0.00252379
Solobacterium moorei	0.000521213	0.0011636	0.000351159	0.00138863	0.00198413	0.000112448	2.39051e-05	0.000112431	0.000279955	0.000830878	0.00649257	0.00187334	0.00449813	0.00142045	0.00160398	0.000861386	0.00177897	8.9034e-05	0.000231267	0.000329334	0	9.31315e-05	0.000354251	7.19321e-05	0	0.00967928	0.00146741	0.000175262	0	3.14644e-05	0.000323258	0.00082176	0.00229004	0.000511716	0.0111009	0.0271895	0.000770551	0.000148743	4.46788e-05	0	0.000158579	0.00631486	0.00283755	5.72574e-05	0.00022906	0.000310187	0.00119229	0	4.13736e-05
Capnocytophaga sp. oral taxon 336	0.00482991	0.000620588	0.000200662	0.00312442	0	0.000449792	0.000215146	0.000262339	0	0.00279477	0	0	0.00249896	0	0.000120298	0.000447921	0	0.00044517	0.0694727	0.0122795	0	0	0.000101215	0.000215796	9.72621e-05	0.000144467	0	0.000613416	0.00378641	0.00022025	0.00129303	4.1088e-05	0.000106513	0.000888769	0.000153327	0.000138193	0.000665476	0.00109078	0.00303816	0.0013488	0	0	0	0	0	0.000487437	0	9.10001e-05	0
Actinomyces sp. oral taxon 171 nov 96.838%	3.47476e-05	0	0	0.000133522	0	0.000131189	0	0	0	7.55344e-05	0	0	0.000166597	0	0.00176438	0	0	0	0.0343663	0.0189132	0	0	0	0	0	0.00496003	0	0.000131446	0	0.0018564	0	0	0	0	0.00033732	0.0274313	0	0	0	0.00158002	0	0	0	0.000114515	0	0	0	0	0
Selenomonas noxia	0.000347476	0.000749877	2.50828e-05	0.00194942	0	0.000730912	0.00358577	7.49541e-05	9.33184e-05	0.00392779	0.00105805	0.00123367	0.00566431	0	0.000922287	0.00334218	0.00351456	0.00044517	0.0253932	0.0191955	0	0.0033993	5.06073e-05	0.00187023	0	9.63113e-05	0.00235558	0.00214696	0.00202229	0.00377572	0.00270729	0.00082176	0.000106513	0.00207379	0.0015946	0.000310935	0.000805576	0.00297486	0.00285944	0.00208101	0.000687176	4.89524e-05	0.000748798	0	0.00034359	0.00420969	0	0.000455	0.000827472
TM7 [G-1] sp. oral taxon 347	0	2.58578e-05	0.000200662	0.000267044	0	0	0.000119526	0	4.66592e-05	7.55344e-05	0	0	0.000416493	0.0586757	0	0.00130931	0.000737623	0.000563882	4.62535e-05	0.000282287	0	0	0.000101215	0.00115091	0	0	0.00513593	0.00994611	0	0	0	0	0.00143793	0.00754107	0.000183993	0.000345483	0.00304718	0.0018345	0	0	0	0.000293715	0.000354694	0	0.0143163	0.000398812	0.000452247	0.002093	0.000124121
Actinomyces sp. oral taxon 170	0.000312728	5.17157e-05	0.000501655	0.000400566	0.00632152	7.49653e-05	0.00246223	0.000149908	4.66592e-05	0.00687363	0	0	0.000999584	0.000218531	0.000200497	0.00103366	0.00182236	0.00118712	0.000925069	0.000893907	0	0.00381839	0.000860324	0.00035966	0	0.00500819	0.00251004	0.000175262	0.0148014	3.14644e-05	0	0.00131482	0.00308889	0.00201993	0.00128795	0.00918984	0.00133095	0.000396648	0.00973997	3.85371e-05	0.000158579	0.00234972	0.000472925	0.0012024	0.000496297	0.00172819	0.000575587	0.00364	0
Aggregatibacter paraphrophilus	0.000243233	0.00036201	5.01655e-05	0	0	0	0.00100402	0	0.00139978	0.00234157	0.000240466	0.00205611	0	0	0	6.89109e-05	0	0	0	0	0	4.65658e-05	0.000759109	0.00107898	0.0238778	0.000818646	0	0	0	0	0	0	0	0.00177754	0.00104262	0	0	0	0	0	0	0	0	0	7.63534e-05	0	0.0295194	0	0.00119983
Aggregatibacter aphrophilus	0.000382223	0	0.00253336	0	4.61425e-05	0.00174294	0	0	0.00858529	0.000755344	0	0.0015535	0	0	0.000160398	0	0	0.00124648	0	0	0	4.65658e-05	0.00161943	0	0	0	0	0.000219077	0	0	0.00299014	0	0	0	0.00033732	0	0	0.0112549	0	0	0.00322444	0	0.000118231	0	0	0	0	0	0.0023583
Lachnoanaerobaculum umeaense	0.000451718	0.00199105	0.000250828	0.00194942	0.00143042	0.000730912	0.00683687	0.000187385	0.000326614	0.00173729	0.0013947	0.00571141	0.00358184	0.00142045	0.0177641	0.00075802	0.00108474	0.00142454	0.00383904	0.00851564	0	0.000791618	0.00516194	0.000791253	0.00111851	0.000288934	0.000617856	0	0.000215137	0.00251715	0.00246485	0.000780672	0.00303563	0.000323189	0.000398651	6.90966e-05	7.00501e-05	0.00198324	0.00111697	0.00346834	0.003013	0.000660858	0.005281	0.000400802	0.00198519	0.00451987	0.00012334	0.000819001	0.000827472
Capnocytophaga gingivalis nov 97.912%	0.00027798	0	0.0013043	0	0.00092285	0.00157427	0.00382482	0	0	0.000226603	0	0	0	0.025896	0.000200497	0.000103366	0	0.000652916	0	0	0	0	0.0212045	0.000143864	0.00092399	0.000433401	0.0009654	0.000306708	0.000301192	0	0	0	0.000852106	0	0	6.90966e-05	0.000420301	0.000694135	0.000402109	0	0.00507453	0	0.00311342	0	0.000381767	0	0	0.00982801	0.00161357
Actinomyces meyeri	0	2.58578e-05	0.00484098	0	0.00286083	0	0.00114745	0.00243601	0	0	0	0	0.000249896	0.00316871	0	0.00654653	0.000564065	0.0140377	0	0	0	4.65658e-05	0.000253036	0	0.00131304	0	0.00158326	0.000744863	0	0	4.04073e-05	0.000123264	0.00458007	0.000242392	0.00392518	0	0.00889636	0.00123953	0	0	0.00111005	0.000342667	0	0	7.63534e-05	0.00252581	0.00267237	0	0
Campylobacter showae	0.000382223	0.000930882	0.000300993	0.00168238	0	0.00198658	0.00305986	0.00498445	0.000746547	0.000151069	9.61862e-05	0.000822444	0.00141608	0.000546329	0.000160398	0.000172277	0.000433896	0.000237424	0.00282146	0.00127029	0	0.000139697	0.000404858	0.000287728	0.00209113	0.000722335	0.000347544	0.000876309	0.00283981	0.00103832	0.000808146	0.000123264	0.00181073	0.00627525	0.00033732	0.000449128	0.00416798	0.000297486	0.00996336	0.0136807	0.00174437	0.000122381	0.000275873	0	0.00068718	0.000797625	4.11133e-05	0	0.00115846
Actinomyces sp. oral taxon 171	3.47476e-05	0.000155147	0.000125414	0.000400566	0.0462348	0	9.56206e-05	0.000974403	0	0.000226603	4.80931e-05	0	0.00108288	0.00305944	0.000120298	6.89109e-05	0.00264677	0.000207746	4.62535e-05	4.70478e-05	0	0	0.000607287	0.00100705	0	0.002167	0.00586963	0.00144591	8.60548e-05	0.000692216	8.08146e-05	0.0010272	0.000532566	0.00010773	0	0.00241838	0.000770551	0.00118994	0.000223394	0.000154149	0.000211439	0.000293715	3.94104e-05	0.000515316	0.00740628	0.000930562	0.00049336	0.001547	0.000124121
Actinomyces georgiae	6.94951e-05	0	0.000250828	0	0.00535253	0	0.000908395	0.00191133	0.000279955	0	0	0.000182765	0	0.000327797	0.000320796	0.00175723	0.00286371	0.000534204	0	0	0	4.65658e-05	0	0	0	0.00226332	0.00057924	0.000701047	0	0.00188786	0	0.00209549	0.0015977	0.000484783	0.000459982	0.0010019	0.00203145	0.000594972	0.000804218	0.0043547	0	0.0222978	0.00102467	0.00148869	0.000267237	4.43125e-05	0.000657814	0.000273	0.00107571
Tannerella forsythia	0.00027798	2.58578e-05	7.52483e-05	0	0.000138427	0.000899584	7.17154e-05	0.00738298	9.33184e-05	0.00166176	0.000432838	0	0	0	0.00830059	0.000241188	0.000433896	2.9678e-05	0	0	0	0.0181607	0	0	0	0.00192623	0	0	0	0	0	0.000862848	0	0.00150821	0	0.000656417	0	0	0	0	0	0	0.00133995	5.72574e-05	0	0.0108122	0.00970275	0	0.000330989
Neisseria mucosa	0.0124744	0	0.00998294	0.0017892	4.61425e-05	0.000337344	0	0.000524679	0.000186637	0.000377672	0	4.56913e-05	8.32986e-05	0.000109266	8.01989e-05	0	0	0.000504526	0	0	0	0.00032596	5.06073e-05	0.00280535	0.000340417	0.00110758	0.000695088	0.00148973	0.00133385	0.00163615	8.08146e-05	0	0	2.69324e-05	0.000122662	0	0.000105075	0.00436313	0.00142972	7.70743e-05	0	0	0	0	0.00045812	0.0146674	0	0.000182	0
Lachnoanaerobaculum saburreum	0.00312728	0.000775735	0.000702318	0.00413918	0.000276855	0.00136812	0.00114745	0.000112431	0.000279955	0.00309691	0.000288559	0.00763045	0.00483132	0.000546329	0.00368915	0.00158495	0.00147525	0.0014839	0	0	0	0.00032596	0.000759109	0.00266149	0	0.000674179	0.00536762	0.00096394	0	0.00421622	4.04073e-05	0.00345139	0.00106513	0.000430918	0.00165593	0.00238383	0.000980701	0.00188408	0	0.0127558	5.28597e-05	0.000244762	0.00216757	5.72574e-05	0.000610827	0.000576062	4.11133e-05	0.001274	4.13736e-05
Corynebacterium durum	0.000243233	0.00113774	0.00045149	0.00154886	0.00286083	0.00191162	0.00399216	0.000974403	4.66592e-05	0.00105748	0.000192372	0	8.32986e-05	0.000983392	0.000240597	0.000310099	0.00355795	5.9356e-05	0.00120259	0.000940955	0	0.000279395	0.00880567	0.0035966	0.000145893	0.000385245	0.00486562	0.00306708	0.00124779	9.43931e-05	0.00181833	0.00414989	0.00181073	0.000161594	0.000183993	6.90966e-05	0.00185633	0.00133869	0.000446788	0.0010405	0.00401734	0.00019581	0.00141878	0.000858861	0.00141254	0.00474144	0.00489249	0.00591501	0.00153082
SR1 [G-1] sp. oral taxon 874	0	0.000258578	2.50828e-05	0.00144204	0	0.00217399	0.000119526	0	0	0.0026437	0.000336652	0.00214749	0.000832986	0.00404283	0.00108269	0.0012404	0.000911181	0.00281941	0	0	0	9.31315e-05	0.00754049	0	0	4.81556e-05	0.00590825	8.76309e-05	0	0	0.00840472	0.000739584	0.00298237	0.0029895	0.000275989	0.000172741	0.00374768	0.00114036	0	0.000462446	0.00237869	0	3.94104e-05	0	0.0135909	4.43125e-05	0	0	0.0123707
Leptotrichia trevisanii	6.94951e-05	0	0.00248319	0	0	0	0.000525913	0.0396507	0.000373274	0	0	9.13826e-05	0	0.000109266	0	0.00175723	0.00260338	0.00385814	0	0	0	0.00158324	5.06073e-05	0.000143864	0.000243155	0	7.7232e-05	0.0150287	0	0	0	0.00020544	0	2.69324e-05	0.000245324	6.90966e-05	0	0	0	0	0.000422878	2.44762e-05	7.88208e-05	0	0.00263419	0.00270306	0	9.10001e-05	8.27472e-05
Streptococcus anginosus	0.000243233	0.00178419	0	0.000400566	0.00018457	0.00028112	2.39051e-05	0.00993142	0.000793206	0.00196389	0.0138989	0.00356392	0.000749688	0	0.00176438	0.000516831	0.000260338	5.9356e-05	0	0	0	9.31315e-05	0.000253036	0.000215796	9.72621e-05	0.0109795	3.8616e-05	0.000131446	0	0.00135297	0	0.000534144	5.32566e-05	0.00840291	0.000459982	0.00352392	3.5025e-05	9.91621e-05	0.00495934	0.00188832	0	0.000146857	0.000433515	0	0	0.00115212	0	0	0
Neisseria sicca	0	0	2.50828e-05	0	9.2285e-05	0	0.000262957	7.49541e-05	0	0	0	0	0.000249896	0	0	0	0	0	0	0	0	0	0.000809717	0	0.00573846	0.0107387	0	4.38154e-05	0	0	4.04073e-05	0	0.0131544	0	0.000275989	0	0	0.00337151	0	0	0	0	0.00713329	0	3.81767e-05	0.000132937	0	0	8.27472e-05
Actinomyces johnsonii	0.000799194	0.000879166	2.50828e-05	0.000747723	0	0.00247386	0.000382482	0.00318555	0.00289287	0.00128408	0.00110614	0.00219318	0.000499792	0	0.000641591	0.000275643	0.00238643	0.000920018	0.00175763	0.00818631	0	4.65658e-05	5.06073e-05	0	0	0.00077049	0.00378437	0.0025413	0.00735769	0.0111384	0	0.000534144	0.00047931	0.000861837	0.000245324	0.00158922	0.00206648	0.000644554	0.00192119	0.00497129	0.00121577	2.44762e-05	0.000591156	0	0.000610827	4.43125e-05	0	0.000455	0.00583368
Parvimonas micra	3.47476e-05	0.000181005	0	0	0.00138427	0.000206155	0	0.0013117	0.000186637	0.000302138	0.00110614	0.0010509	0	0.000327797	0.000561392	0.000999208	4.33896e-05	0	0	0.000470478	0	0.000232829	0	0	0	0.0046711	0	4.38154e-05	0	0.000377572	4.04073e-05	0.00217766	0	0.000323189	0.000981294	0.00331663	0.00021015	0.00173534	0.000134036	0.000154149	0	0.0131437	0.000236463	0.00807329	0	0.00194975	0.000534474	0	0
Leptotrichia sp. oral taxon 498	0.000173738	0.000879166	2.50828e-05	0.0155687	0	0.000299861	2.39051e-05	0.000674587	9.33184e-05	0.000830878	0.000144279	0.000137074	0.0197418	0	0.000882188	0.000861386	0.000954571	0	0.00980574	0.00964479	0	0.000279395	0	0.00122285	0	0.00582683	0.000502008	0	0	0	0	0.000739584	5.32566e-05	0.00148128	0	0.00155467	0.000525376	0	0	0	0.000740036	0	0.000197052	0	0	0.000265875	0.00024668	0.000182	0
Peptostreptococcaceae [XI][G-1] [Eubacterium] infirmum	0.00257132	0.000413725	0.000200662	0.00024034	0.000461425	7.49653e-05	0	0	0.000186637	0.000377672	0.00269321	0.000228457	0.00108288	0	0.00252627	0.00168832	0.000216948	5.9356e-05	9.25069e-05	0.000188191	0	4.65658e-05	0	0.000215796	9.72621e-05	0.00654917	0.00162187	4.38154e-05	0	0.000409037	4.04073e-05	0.000780672	0.000372797	0.00438998	0.00410917	0.00210745	0.00150608	0.000644554	0.00134036	0	0.000105719	0.00988839	0.000788208	5.72574e-05	0	0.000443125	0.00119229	0	0.000206868
Treponema socranskii	0.000590709	0.000387868	0.000627069	0.00333805	0.00239941	0.000862101	0.000908395	0.00187385	0.000186637	0.000830878	0.000817583	0.000822444	0.00058309	0.000218531	0.00481193	0.00213624	0.0108474	0.000474848	0	0	0	0.00772992	0	0.000143864	0	0.000674179	0.00019308	0.000701047	0	0.00226543	0	0.00164352	0.000532566	0.00557501	0	0.000552772	0.0012609	0.000743716	0	0.00119465	0.000422878	0.00132172	0.000236463	0.000114515	0	0.00132937	0.00074004	0.000182	0.00128258
Veillonellaceae [G-1] sp. oral taxon 155	0.000347476	0	0	0.0066761	9.2285e-05	0.000206155	0.000239051	0.000112431	0.000139978	0.00173729	0.00153898	0.000411222	0.0143274	0.000218531	0.00400994	0.000723564	0.00880809	0	0.01716	0.00272877	0	0.000558789	0	0	0	0.000529712	0	0	0	0.000314644	0	0.0013559	5.32566e-05	0.00134662	0	0.00290206	0.000385275	0	0.00142972	0.00219662	0	0.000489524	0	0	0	0	4.11133e-05	0	0.0015722
Capnocytophaga sp. oral taxon 326	0	0	2.50828e-05	0	0.000138427	0.00545373	0.0190285	0.00539669	0.000466592	0	0	0.00187334	0	0	0.00272676	0.00323881	0.000347117	0	0	0	0	0.0014901	0.00283401	0.000287728	0	0.000433401	0.00123571	0.0137581	0	0	0	0.00061632	0	0.00272017	0	0.00079461	0.00143603	0.00188408	0	0	0.00306586	0	0.000630567	0	0	0.000930562	0	0.000910001	0.00397187
Johnsonella ignava	0	0.000905024	0.00361192	0	0	0.00202406	0.000191241	0.000299816	0.000139978	0	0.000336652	0.00118797	0	0	0.00100249	0.00161941	4.33896e-05	0.00246327	0	0	0	0	0	0.00035966	0	0	0.00111986	0.00245367	0	0	0	0.00998439	0	0.00285483	0.000889298	0	0.00360758	0.00109078	0	0	0.000211439	0	0	0	0	0.0003545	0.00176787	0	0.0304096
Peptostreptococcaceae [XI][G-9] [Eubacterium] brachy	0.00100768	0.000724019	0.000928063	0	0.000230712	1.87413e-05	0.000597629	0.00487202	9.33184e-05	0.000981947	0.00177945	0.0010509	0	0.000655594	0.000360895	0.00196396	0.00138847	0.0012168	0	0	0	0.00223516	0	0	0.000632203	0.00149282	0.000463392	0.000350524	0	0.000597823	0.00060611	0.00386227	0.000745593	0.00164288	0.00183993	0.00259112	0.00136598	0.00609847	0.000268073	7.70743e-05	0.000105719	0.00443019	0.000275873	0	0	0.00230425	0.00238457	0	0.000124121
Actinomyces odontolyticus	0.000590709	0.00566287	0.000802649	0.00112159	0	0.00275498	0.00129088	0.000262339	0.00363942	0.000453206	0.000384745	0.000639678	0.00416493	0	8.01989e-05	6.89109e-05	0.000130169	0.00044517	9.25069e-05	0	0.000410889	9.31315e-05	0.00217611	0.000431593	0.0311725	0.000481556	0.000424776	0.000306708	0.000129082	0.00106979	0.000202037	0	0.00175747	0.000161594	0.000153327	0	7.00501e-05	0.00168576	0.000178715	3.85371e-05	0.00216725	0.000391619	0.00204934	0.00137418	0.000267237	0.00208269	0.000411133	0.000273	0.000165494
Fretibacterium fastidiosum	0.000104243	0	0.000200662	0	4.61425e-05	0.00144308	0.00078887	0.000562156	0	0.000302138	4.80931e-05	0	0	0	0.0122303	0.00689109	0.00117152	0.000474848	0	0	0	0.00600698	0	0.000215796	0	0	0	8.76309e-05	0	0	0	0.00419098	0.00047931	0.00958793	0	0	0	0.000793297	0	0	0.000317158	7.34286e-05	0.000157642	0	0	0.0139584	0	0	0.000910219
Aggregatibacter sp. oral taxon 458	0.00576809	0	0.0129176	0.00291078	0	7.49653e-05	0.000358577	0	0.00055991	0	0	0.0121082	0.00174927	0.000109266	0.00164408	6.89109e-05	0.000130169	0.00109809	0.00222017	0.000799812	0	0.000512224	0	0.0060423	0	0.000240778	0.00606271	8.76309e-05	0.00133385	0.000660751	0	0.00041088	0.000106513	0	0	0	0.00791566	0.000148743	0.000938254	0.000154149	0.00126863	0	0.000118231	0	0.00335955	8.8625e-05	0.000205567	0.000182	0
Actinomyces oris	0	0.0309518	5.01655e-05	0.00138863	0.00129199	0.00112448	0.000167336	0.000674587	0.00200635	0.000151069	0.000529024	0.00068537	0.000166597	0.000327797	0.000922287	0	0.00286371	8.9034e-05	0.000277521	0.000752764	0	0.00032596	0.00106275	0.000503525	0	9.63113e-05	0.00077232	4.38154e-05	0.000516329	0.00119565	0	0.000246528	0.00133142	0.000188527	0.000643974	3.45483e-05	0.000105075	0.000446229	0	0.00666692	0.0035416	0.000342667	0.000669977	0	0.00057265	0.000132937	0.00296016	0.001456	0
Leptotrichia sp. oral taxon 417	0.000868689	0.0225997	5.01655e-05	0.00737042	0	0.000805877	4.78103e-05	0.00123674	0.000746547	0.00226603	0.000480931	0.00146212	0.00358184	0	0.0123506	0.000413465	0.00446913	5.9356e-05	0.000185014	9.40955e-05	0	0.00293364	5.06073e-05	0.00100705	0	0.00168545	3.8616e-05	0.000306708	0.000258164	0.00022025	0	0.00082176	0.000106513	0.000215459	0	3.45483e-05	0	4.9581e-05	0.000982933	0.000308297	0.000317158	0	0.000394104	0.000343544	0.00011453	0	0	0	0
Prevotella melaninogenica	0.000555961	0.000543015	0.000100331	0.00170908	0	0.000131189	0.00136259	0.00760784	0.000279955	0.000151069	0.000192372	0.00671662	0.00258226	0	0.000240597	0.000103366	0.00156203	0.00103873	0.000231267	0.00174077	0.000102722	0.00726426	0.0111842	0	0.0021884	0.000192623	0.000154464	4.38154e-05	0	0.00261154	0	0.00041088	0.00878735	0.000457851	0.000153327	0	0.00108578	4.9581e-05	0	0.00335273	0.000528597	0	7.88208e-05	0.000687088	0.000534474	0.0010635	0	0	0
Porphyromonas sp. oral taxon 275	0.0229681	2.58578e-05	0.000175579	2.67044e-05	0	1.87413e-05	0.00179289	3.7477e-05	0	0.00196389	0.000865676	0.0110116	8.32986e-05	0	0.000160398	0.00499604	0.00464269	0.00172132	0	0	0	0.00032596	0	0	0	0	7.7232e-05	0	0	0	0.00917246	0.000493056	0	0	0	0	0.000630451	0.00118994	0	0.00111758	0.00105719	0	0.000197052	0	0.000305413	0	0	0.000364	0.000165494
Bergeyella sp. oral taxon 322	0.00868689	0.000672304	0.00115381	0.00106818	0.000276855	0.00223022	0.00133869	0.000524679	0.00214632	0.000453206	0	0.000182765	0	0.000218531	0.000320796	0.000241188	4.33896e-05	0.000267102	0.00111008	0.00042343	0	0.00116414	0.00212551	0.00194217	0.00943442	4.81556e-05	0.000154464	0.000306708	0.00305495	0.00166761	0.00464684	0.000493056	0.00079885	0.000134662	0.000183993	3.45483e-05	0.000105075	0.000247905	0.000223394	3.85371e-05	0.00132149	0	0.00133995	0.000229029	0.00339772	0.0010635	0.00279571	0.003003	0.00103434
Fusobacterium naviforme	0	0.000310294	2.50828e-05	0	0.00036914	0	0.000239051	0.00412247	0	0.000830878	0.00216419	0.00233026	0	0.00524476	0	0.00313544	0.00286371	0.000356136	4.62535e-05	0	0.000102722	0.00111758	0.000101215	0	0.000145893	0.00298565	0	0.000394339	0	0	0.000282851	0.00225984	0.00031954	0.000996499	0.00272922	0.010019	0	0.00168576	0	0	0.00200867	0.000146857	0.000118231	0	0	0.000132937	0.00106895	0	0.000248242
Filifactor alocis	0.00027798	0	7.52483e-05	0	0	1.87413e-05	0.000191241	0.00475958	9.33184e-05	0.00279477	0.000384745	0	0	0	0	0.00320436	0.000130169	0	0	0	0	0.0211409	0	0	0	0.00163729	0	0	0	0	0	0.0146684	0	0.000242392	0	0.00286751	0	0	0	3.85371e-05	0	0	0.00133995	5.72574e-05	0	0.00841937	0	0	0
Prevotella sp. oral taxon 317	0.00163314	0.00201691	0.000702318	0.00173579	0.000461425	0.00121819	0.00803213	0.00194881	4.66592e-05	0.00173729	0.00384745	0.00164489	0.000166597	0	0.00148368	0.00106812	0.00598776	0.000979374	0	0	0	0.000605355	0	0.000287728	4.8631e-05	4.81556e-05	0	0.00048197	0.000215137	0.00563212	0.00290933	0.000780672	0.000532566	0.000242392	0.000183993	0.000172741	0.000420301	0.000198324	4.46788e-05	0.000578057	0.00481023	0	0.000236463	0.000629831	0.00011453	0	0.000328907	0	0.000248242
Prevotella micans	0.000208485	0	0	0.00899939	0	0.000393568	0.000215146	0.000187385	0	0	0.00110614	0.00114228	0.00166597	0.000218531	0.00513273	0.0147125	0.00160542	0.000267102	0	0	0	0	0	0.000143864	0	0.000577868	0.00019308	0	0	0.00210811	0	0.00534144	0.0019705	0.00142742	0.00561178	0.000172741	0.00269693	0	0	0.00628155	0	0.000220286	3.94104e-05	0	0	0	8.22267e-05	0	0
Prevotella veroralis	0.00691476	0	0.000652152	0.00395225	0.00036914	1.87413e-05	0	3.7477e-05	0	0.00551401	0	0	0.028738	0.00076486	0.00252627	0	0.000130169	2.9678e-05	0.000832562	4.70478e-05	0	0.000931315	5.06073e-05	0.000215796	0.00092399	0	0.000115848	0	0	0	0	0.000287616	0	0.000969566	6.13309e-05	0	0	4.9581e-05	4.46788e-05	0	5.28597e-05	0	0	0	0	8.8625e-05	0	0	8.27472e-05
Leptotrichia sp. oral taxon 879	0	0	0	0	0	0	0	3.7477e-05	0	0	0	0	0	0	0	0	4.33896e-05	0	0	0	0	0	0.000404858	0	0	0	0.0193466	0.0382947	0	0	0	0	0.00015977	0	0	0	0	0.000396648	0	0	0	0	0	0	0	0	0	0	4.13736e-05
Streptococcus infantis	0.00107717	0.000413725	0.00268386	2.67044e-05	0.000415282	0.0019491	0.00114745	7.49541e-05	0.00111982	0.000906413	0	0.000822444	0	0	0.000240597	0	0.000520675	8.9034e-05	9.25069e-05	0.000940955	0	0.000745052	0.000607287	0.00100705	0.00656519	0.000192623	0.00019308	0.000438154	0.000129082	0.0231263	0.000202037	4.1088e-05	0.000745593	8.07972e-05	0.000429316	0	0	0.000297486	0.000134036	3.85371e-05	0.00475737	0	0.000157642	0.00114515	0.0016416	0.000132937	8.22267e-05	0	8.27472e-05
Fretibacterium sp. oral taxon 360	0	2.58578e-05	0.000376242	0	0	0	0.000239051	0.00502192	0.000233296	0	0.00187563	0	0	0	0.000400994	0.0075802	0.000130169	0.000118712	0	0	0	0.0101979	0	0	0	0	3.8616e-05	0	0	3.14644e-05	0	0.00373901	0	0.000134662	0	0	3.5025e-05	0	0	0	0	0	0.000118231	0	0	0.0217574	0.000328907	0	0
Cardiobacterium hominis nov 97.531%	0	0	5.01655e-05	5.34088e-05	0.000138427	0.000318603	0	0	0	0	0	0	0	0.0044799	0.000922287	0.00103366	0.000433896	0.00311619	0	0	0	0	0.00101215	0	0	0	0.000347544	0.00587127	0	0	0	0	0.00079885	0	0.00242257	0	0.0023817	0.0127423	0	0	0.00359446	0	0	0.00131692	0.00103077	0.0107236	0	0	0.00401324
Porphyromonas sp. oral taxon 278	0.00319678	0	0.000501655	5.34088e-05	0	0	0	0	0	0.00506081	0	0.0123367	0.00058309	0	8.01989e-05	0.000310099	0.000824402	0.00219617	0	0	0	0	0	0	4.8631e-05	4.81556e-05	3.8616e-05	0	0	0	0	0.00143808	0.00985248	0.000242392	0.000122662	0.000276386	0.000560401	0.00332193	0.00746135	0	0.00179723	0	0	0	0	0	0	0.000819001	4.13736e-05
Actinomyces massiliensis	0	0.000568872	0.000150497	0.000320453	0.00161499	0.000712171	0.00088449	0.00037477	0.00186637	0	0.000288559	0.000548296	0.000333195	0	0.000200497	0.000103366	0.000130169	0.00059356	0.000323774	0.00381087	0.000102722	9.31315e-05	0.00197368	0.00035966	0	4.81556e-05	0.000849552	0.00398721	0.00327008	0.000188786	0	0.00464295	0.000426053	0.000484783	0.000122662	3.45483e-05	0.000315225	0.00188408	0.00134036	0.00196539	0.00116291	0.000220286	0.00118231	0.00292013	0.0103841	0.0010635	0.00074004	9.10001e-05	0.00103434
Streptococcus sinensis	0	0	0	8.01132e-05	0	0.00110574	0	0	0.000186637	0	0	0.00036553	0	0	0.0518486	0	0	0	0	0	0	0	0	0	0	0	0	0	0	0	0	0	0	0.00056558	0	0	0	0	0	0	0	0	0	0	0	4.43125e-05	0	0	0
Neisseria elongata	0.000173738	0.000310294	5.01655e-05	0.000347157	0	0	0.000358577	0	0.00177305	0	0	0	0	0.000109266	0	0.000103366	4.33896e-05	0.000326458	0	0	0	0	0.00334008	0.000143864	0.0146379	0.000240778	0	0	0	0.000660751	0	0	0.00015977	0.00010773	0	0	7.00501e-05	0	0.000223394	0.000154149	0.0243683	0	0.000236463	0.000114515	0.00477209	0.00017725	0.00037002	0.000182	4.13736e-05
Streptococcus sp. oral taxon 056	0	2.58578e-05	0	0	0.00018457	0	0.000191241	0	4.66592e-05	0.000151069	0.000480931	9.13826e-05	0	0.0206512	4.00994e-05	0.000551287	0.00134508	0.000563882	0.00120259	4.70478e-05	0	0	0	0	0	0	0.000810936	0.00109539	0	0.00125857	0	0.000534144	0.000692336	0.00142742	0.000367985	0.000103645	0.00143603	0.00332193	0	0.00235076	5.28597e-05	0	0	0	0.00011453	8.8625e-05	0	0.010465	0.0035995
Porphyromonas sp. oral taxon 284 nov 96.957%	0.0497933	0	0	0	0	0	0	0	0	0.00324798	0	0	0	0	0	0	0	0	0	0	0	0	0	0	0	0	0	0	0	0	0	0	0	0	0	0	0	0	0	0	0	0	0	0	0	0	0	0	0
Treponema denticola	0.000347476	0	0	0	0	0.000693429	0.0181679	0.00037477	0	7.55344e-05	0	0	0	0	0.00533323	0.00113703	0.000216948	0	0	0	0.000102722	0.0123399	0	0.000287728	0	0	0	8.76309e-05	0	0	0	0.000369792	0	0.000834904	0	0	0	0.000148743	0	0	0.000158579	0	0.000315283	5.72574e-05	0	0.000620375	0	0	0
Peptostreptococcaceae [XI][G-5] [Eubacterium] saphenum	0	0	0	0	0	0.000318603	0	0.000224862	0	0	0	0	0	0	0.00469164	0	0	0	0	0	0	0.0408847	0	0	0	0	0	0	0	0	0	0.000164352	0	0	0	0	0	0	0	0	0	0	0.000118231	0	0	0.00394381	0	0	0
Treponema sp. oral taxon 231	0.00441294	0	0.00147988	0	0.00502953	0.000206155	0.000956206	0.000487202	4.66592e-05	0.000151069	0	0.000548296	0	0.000546329	0.00368915	0.00458257	0.00646505	0.00151358	0	0	0	0.000232829	0	0.00035966	0	0	0.00038616	0.000657232	0	0	0	0.000780672	0	0.00010773	0	0	0.000245175	4.9581e-05	0	0	0.00211439	0.00141962	7.88208e-05	0	0	0.000487437	0	0	0.00351676
Streptococcus parasanguinis II	0.00510789	0	0.000376242	2.67044e-05	0.00512182	0.00663443	0	0.00063711	0.00275289	0.000528741	0	0	0.000499792	0.000218531	0	0	0.000650844	0	0	0	0	0	0.000253036	0.00474752	0.000389048	0.000288934	0	0.000438154	0	0.00311497	0.000242444	0	0	0.000161594	0.00147194	0	0	0.000297486	0	0.00439323	0.00290728	0.00212943	0.000236463	0.00314916	0.00022906	0	0	9.10001e-05	0
Prevotella pallens	0	0.000103431	0.000225745	0	0	0	0	0	0	0	0	0	8.32986e-05	0	8.01989e-05	0.000275643	0.000694234	0.000326458	0	0	0	0	0.000303644	7.19321e-05	0	0	0.016991	0	0	3.14644e-05	0	0	0.000692336	0.000646378	0	0	0.0287205	0	0	0	0	0	7.88208e-05	0	0	0	0	0	0
TM7 [G-1] sp. oral taxon 869	0	0	0.00132939	0.000133522	0	0.000243637	4.78103e-05	0.000262339	0	0	0.000192372	0.00178196	0.00641399	0	0.00072179	0.000241188	0.00295049	0	0	0	0	0	0.000101215	0	0	0	0.000308928	0.000350524	0.00017211	0	0	8.2176e-05	0.00516589	0.000215459	0	0.00020729	0.0016812	0.00138827	0.0156822	0	0.00137435	0	0	5.72574e-05	0	0	0.00139785	0	0.00177906
Selenomonas infelix	0	0	0	0.000427271	9.2285e-05	0.000243637	0.00100402	0.00037477	0	0	0.00250084	0.00178196	0.00466472	0	0.00160398	0.00117148	0.000997961	0.000801306	0.00235893	0.0161374	0	0.00088475	5.06073e-05	0	0	0.000818646	0.000270312	0.000175262	0.000344219	6.29287e-05	0	0.000657408	0.00154444	0.000807972	0.000367985	0.00165832	0.000245175	0.000545391	0.000893575	7.70743e-05	0	0.000367143	0.00212816	0	0	0	0	9.10001e-05	8.27472e-05
Fusobacterium multispecies spp24 2	0	0.000181005	0.000125414	5.34088e-05	0	0	0.000143431	0	0	0	9.61862e-05	4.56913e-05	0	0	0	0.000585742	0	0.00189939	0	0	0	4.65658e-05	0	0	0	0	0.00212388	0.00306708	0	0	0	0.0228449	5.32566e-05	2.69324e-05	9.19963e-05	0	0.0100522	0.00594972	0	0	5.28597e-05	0	0	0	0	0	0	0	0
Shuttleworthia satelles	0.000173738	0.000155147	0.000150497	0.000267044	0.00036914	0	0	0	9.33184e-05	7.55344e-05	0.000336652	4.56913e-05	0.000916285	0	0.000320796	0.000241188	0	5.9356e-05	0.000832562	0.000470478	0	4.65658e-05	0	0	0	0.00688626	0	0.000131446	0	0.000849537	0	4.1088e-05	5.32566e-05	0.00307029	0.00282122	0.001071	0	4.9581e-05	8.93575e-05	0.000231223	0	0.00269238	0	0	0	0	0.000534474	0	0
Mitsuokella sp. oral taxon 521	6.94951e-05	0	5.01655e-05	8.01132e-05	0	1.87413e-05	0	0.00172394	9.33184e-05	0.00989501	0.000288559	0.000913826	0.00216576	0	0.00934317	0.00434138	0.0145355	0.000356136	0	0	0	0	0	7.19321e-05	0	0	0	0	0	0	0	0.000164352	0	8.07972e-05	0	0	0	0	0	0	0	0	0	0	0	4.43125e-05	4.11133e-05	0	0
Haemophilus haemolyticus	0	0.000310294	0.0194642	2.67044e-05	0.000230712	0.00224896	0.00100402	0.000149908	0.00597238	0	0	0.00036553	0	0	4.00994e-05	0.000275643	4.33896e-05	0.000207746	0	9.40955e-05	0	0.000139697	0.0055668	0	0.00612751	4.81556e-05	0	0	0	0.000125857	8.08146e-05	0	5.32566e-05	0	0	0	0	0	0	7.70743e-05	0	0	0	0.000286287	0	0.0003545	0	0	8.27472e-05
Streptococcus multispecies spp31 2	0.000347476	0.00036201	0.000200662	0.000133522	0.000230712	0.00740283	0.000549818	0.00187385	0.00905189	0.000151069	0	0.000274148	0.000666389	0	0	0	0.000390506	0	0	0	0.000205444	0.00172293	0.000101215	0	4.8631e-05	0.000626023	0	0.000525785	0	0.0045938	0.000121222	4.1088e-05	0	0.000188527	0.000429316	0	0	0.000247905	0.000134036	0.000924891	0.00132149	0.000734286	0.000197052	0.00813055	0.000534474	0	0	0	0
Neisseria oralis	0	0.000284436	0.00147988	0.00066761	0	0.000356085	0	3.7477e-05	0	0	0	0	0	0	0	0	0	0	0.00161887	0.000282287	0	0.000139697	0	0	0	0	0.000115848	0.0140648	0	0	0	0	0	0	0	0	0	0	0	0	0	0	0	0	0.0225242	0.000797625	0	0	0
Haemophilus parahaemolyticus	0.000104243	0.000129289	5.01655e-05	0	0	1.87413e-05	0.000167336	0.00112431	0.00321948	0	0	4.56913e-05	0	0	0	0	0	0	4.62535e-05	0	0	0.00442375	0	0.000575457	0.0275738	0.000144467	0	0	0	0	0	8.2176e-05	0	0	0	0	0	0	0.00326155	0	0.000211439	0	0	0.000515316	0	8.8625e-05	8.22267e-05	0	8.27472e-05
Catonella morbi	0.000625456	0.00320637	0.000777566	0.000534088	0.00286083	0.0014056	0.000812775	0.0100064	0.000233296	7.55344e-05	0.000192372	0	0.000333195	0	0.000481193	0.000206733	0	0.00029678	0	0	0	0.000605355	5.06073e-05	0.000431593	0.00233429	0.00168545	0.000115848	0.00600272	4.30274e-05	0	0	0	0	8.07972e-05	0.000183993	0.00186561	0.000175125	0	0	3.85371e-05	0.00100433	7.34286e-05	0.000354694	0.000171772	0	0.00146231	0.00049336	0	0.000165494
Lachnospiraceae [G] sp. Oral Taxon B32	0.000312728	0	0	0	0	0.00393568	0.00133869	0	0	0.00067981	0	0.00306132	0	0	0.00769909	0.00189505	8.67792e-05	0.00106841	0	0	0	0.000139697	0.000101215	0.000215796	0	0.00105942	3.8616e-05	0.0025413	0	0	0.000646517	0.000575232	0.000213027	0.000646378	0.000398651	0.00138193	0.00021015	4.9581e-05	0	0	0.000158579	7.34286e-05	0.00145819	0	0	0	4.11133e-05	0	0.00388912
SR1 [G-1] sp. oral taxon 345	0.000312728	0	0.000150497	0	4.61425e-05	0	0.000358577	0	0	0.000302138	0	0.0068537	0	0.00131119	0.00417034	0.00547841	0.000911181	0.000682594	0	0	0	0.000186263	0	0.000215796	0	0.000433401	0.00297343	0.000262893	0	0	0	0.000451968	0.00117165	0.0018314	0.00033732	0.000552772	0.00521873	0.000247905	0	7.70743e-05	5.28597e-05	0.000146857	0.00173406	0	3.81767e-05	0	0.00012334	0	0
Atopobium sp. oral taxon 199	0	0	0	0	0	0	0	0	0	0	0	0	0	0	0	0	0	0	0	0	0	0	0	0	0	0.0352981	0	0	0	0	0	0	0	0	0	0.00342028	0	0	0	0	0	0	0	0	0	0	0	0	0
Prevotella oulorum	0.0021891	0.000775735	0.000125414	0.00216306	0.000507567	1.87413e-05	0.000812775	0.000487202	4.66592e-05	0.0021905	0.000288559	0.00114228	0.00383174	0.000546329	0.00072179	0.000516831	0.00203931	2.9678e-05	0.00245143	0.000517525	0	0.000419092	0.000101215	0	0	0.000144467	0.000308928	8.76309e-05	0.000258164	0.000251715	0	0.000534144	0.00181073	0.00134662	0.000214658	0.000760062	0.000980701	0	0.00196587	0.00107904	0	0.000220286	0	0	3.81767e-05	8.8625e-05	0	0	0
Capnocytophaga sp. oral taxon 864	0.000173738	2.58578e-05	0.000426407	0	0.000692137	0.00114322	0.00107573	0.00427238	0.00060657	0	9.61862e-05	0.000319839	0	0	0.00168418	0.000275643	0.00138847	0.000267102	0.000185014	4.70478e-05	0	0.000977881	0	0.0017983	4.8631e-05	0	0.000888168	0.000306708	4.30274e-05	0	0	0.00443751	0	0.00517102	3.06654e-05	0.000380031	0.00486848	0.000297486	0	7.70743e-05	0.000422878	7.34286e-05	0.000394104	0	0	0	8.22267e-05	0	4.13736e-05
Neisseria sp. oral taxon 018	6.94951e-05	0	7.52483e-05	0.000453975	0	0	0	0	0	0.000302138	0	0	8.32986e-05	0	0	0	0	0.000682594	0	0.000141143	0	0	0.000961538	0.00165444	0	0	0	4.38154e-05	0	0	0	0	0.00015977	0.000888769	0	0	0	0	0	0	0	0	0	0	0.00236695	0	0.00760597	0	0.021597
Stomatobaculum longum	0.00121616	0.00059473	2.50828e-05	0.0030176	0.00018457	1.87413e-05	0.000932301	0.000599633	0	0.00362565	0.002068	0.000228457	0.00541441	0.000218531	0.000681691	3.44554e-05	0.00121491	0	0.000601295	0.000470478	0	4.65658e-05	0.00055668	0	0	4.81556e-05	0.00208526	4.38154e-05	0	0.00072368	0.000161629	8.2176e-05	0.00079885	0.00177754	0.000153327	0	0.000105075	0.000446229	0	0.00204247	0.000105719	0.000220286	3.94104e-05	0	7.63534e-05	0.00132937	8.22267e-05	0.000182	0
Scardovia wiggsiae	0.000104243	0	0.000150497	0.000587497	0	0	0.000956206	0.000824495	0	0.00528741	0	0	0.00058309	0	0	0	0.000173558	2.9678e-05	0.000462535	0.000188191	0	0	0.000253036	0.000143864	0	0.000240778	0	0	0	0.000849537	0	0	0.000372797	0.00110423	3.06654e-05	0.000172741	0	0	0.00165311	0.00339127	0	0.00604562	0	0.000114515	0	0	0	0	4.13736e-05
Treponema sp. oral taxon 237	0	0	0.000351159	0	0.000599852	0.00056224	0	0.00254844	0	0	0	0.0010509	0	0.000109266	0.00240597	0.000206733	0.000867792	0.000118712	0	0	0	0.0150407	0	0.000503525	0	0	0	0	0	0	0	0.000451968	0	8.07972e-05	0	0	0	9.91621e-05	0	0	0	0	0.00102467	0	0	0.00545044	0	0	0
Veillonella multispecies spp16 2	0.000382223	0.0278489	0.000100331	5.34088e-05	0	0	0.000310767	0	4.66592e-05	0.000226603	0.000480931	0	0.000166597	0	0	0	8.67792e-05	0	0	0	0.000102722	0	0	7.19321e-05	0	0	0	0	0	0	0	0	0	0.000377054	3.06654e-05	0	7.00501e-05	0	0	0	0	0.00019581	3.94104e-05	0	3.81767e-05	0	0.000534474	0	0
Capnocytophaga sp. oral taxon 332	0.00180687	2.58578e-05	0	0	4.61425e-05	0.00455414	0.000143431	0	4.66592e-05	0.00445653	0	0.00123367	0	0	0.000320796	0.00161941	0.000173558	0.000356136	0	0	0	0	0.000455466	0.000287728	0.000340417	4.81556e-05	0.00227834	0.000131446	0	0	0	0	0.000213027	0.000242392	3.06654e-05	0.00020729	0.00035025	0.000198324	0	0	0.00105719	0	0.00141878	0	0	0	0	0	0.00802648
Fusobacterium multispecies spp20 2	0	0	0.000426407	0	0.000692137	0	9.56206e-05	0.000674587	0	0	0	0.000228457	0.000166597	0.000655594	0	3.44554e-05	0.00273354	0.000771628	0.000508788	4.70478e-05	0	0	0	0	0	0	0.000424776	4.38154e-05	0	0.00213958	0	0.0010272	0	0.00175061	0.00573444	0	0.00206648	0.000594972	4.46788e-05	0.00393079	0	0.0040141	0	0	0	0	0.0018501	0	0
Porphyromonas sp. oral taxon 277	0	0	5.01655e-05	0	0	0.000299861	0.000215146	0	0	0	0.000192372	0	0	0	0.0070976	0.00444475	0	0.00029678	0	0	0	4.65658e-05	0	0	0	0.000337089	0.00930646	0	0	0	0	0.00254746	0.000372797	0	0.000214658	0.000552772	0.00290708	0	0	0	0	0	0.00461102	0	0	0	0	0	0
GN02 [G-2] sp. oral taxon 873	0	0	0	0	0	0	0	0	0	0	0	0	0	0	0	6.89109e-05	0	0.000474848	0	0	0	0	0	0	0	0	0	0	0	0	0	0.000164352	0	0.00010773	0	0	0	0	0	0	0	0	0	0	0	0	0	0	0.0321059
Porphyromonas gingivalis	0	2.58578e-05	2.50828e-05	0	0	0	0	0	0	0	0	0	0	0	0	0	0	0	0	0	0	0.0324098	0	0	4.8631e-05	0	0	0	0	0	0	0.000246528	0	0	0	0	0	0	0	0	0	0	0	0	0	0	0	0	0
Streptococcus sp. oral taxon 431	0.000104243	0.000206863	0.00190629	0.000293748	4.61425e-05	0.00279246	0.000573723	3.7477e-05	0.00340612	0.00067981	0	0.000137074	0	0	8.01989e-05	0.000137822	0.000954571	0	9.25069e-05	0	0	0.00088475	0.000455466	0.000503525	0.000437679	0.000144467	3.8616e-05	0.000219077	8.60548e-05	0.00103832	0.000242444	4.1088e-05	0.000692336	0.0018314	3.06654e-05	0	0.000105075	0.00094204	0.000134036	0	0.00687176	0	0.00126113	0	0.00011453	0.000221562	0	9.10001e-05	4.13736e-05
Streptococcus vestibularis	0.000173738	0	0.00810174	0.000347157	0.00193798	1.87413e-05	0	0.00539669	0	0.00143515	0.000336652	0	0.00058309	0.000327797	0.000120298	0	0.00203931	0	0	0	0	0.000419092	0.000708502	0	0.000194524	0.000385245	0.00057924	4.38154e-05	0.00017211	0.00125857	0.00060611	0.00123264	0.00143793	0.000538648	0	0.000103645	0.000805576	0	8.93575e-05	0.000192686	0.000317158	0.000342667	0.000354694	0	3.81767e-05	0	0	9.10001e-05	0
Cardiobacterium hominis nov 89.139%	0	0	0	0	0	1.87413e-05	0	0	0	0	0	0	0	0	0.000200497	0	0	0.00246327	0	0	0	0	0	0	0	0	0.0108125	0	0	0	0	0	0	0	0	0	0.00795068	0	0	0	0	0	0	0	0	0	0	0	0.00182044
Haemophilus paraphrohaemolyticus	0	0	0.00180596	0	0	0	0	3.7477e-05	0.00055991	0	0	0	0	0	0	0	0	2.9678e-05	0	0	0	0	0	0	0.0282546	4.81556e-05	0	0	0	0	0	0	0	0	0	0	0	0	0	0	0	0	0	0	0	4.43125e-05	0	0	0
Neisseria pharyngis	0	0	0	0.000587497	0	0	0	0.000112431	0	0	0	0	0	0	0	0	0	0	0	0	0	0.00465658	0	0.0209322	4.8631e-05	0	0	0.00214696	0	0.00072368	0	0	0	0.000215459	6.13309e-05	0	0	0.000594972	0	0	0	0	0	0	3.81767e-05	0	0	0	0
Selenomonas sp. oral taxon 134	0	0	0	0	9.2285e-05	0.000693429	0.000549818	0.000224862	0	0.000226603	0.00230847	0.000182765	0.000166597	0.000109266	0.00120298	0.00165386	0.000433896	0.000118712	0	0	0	0	0	0.000287728	0	0.00688626	7.7232e-05	0	0	0	0	0.00020544	0.000692336	0.00293563	0	0.00583866	0.000175125	0	0	0	5.28597e-05	0.00173781	0.000788208	0	0	0.000576062	0	0	0
Veillonellaceae [G-1] sp. oral taxon 150	0.000243233	5.17157e-05	0.000200662	0	0.00073828	1.87413e-05	9.56206e-05	0.000337293	0	0.00135962	0.00447266	0	0	0	0	0.00141267	0.00225626	5.9356e-05	0	0	0	0	0	7.19321e-05	4.8631e-05	0	0.00057924	0.000175262	0	0	0.000161629	0.000369792	0.000692336	0.00185834	0	0	0.000735526	0.000247905	0	0	0.000158579	0.000832191	0.000197052	0	0	0	0	0	0
Peptostreptococcaceae [XI][G-6] [Eubacterium] nodatum	0	0	0	0	4.61425e-05	0.000712171	0	0.00037477	0	0	0	0	0	0	0.00376935	0	4.33896e-05	0	0	0	0	0.0221653	0	0	0	4.81556e-05	0	0	0	0	0	0.000945024	0	0	0	0	0	0	0	0	0	0	0	0	0	0	0	0	0
Lachnospiraceae [G-2] sp. oral taxon 088	0	0	0	0	0	0	0	0	0	0	0.00187563	0	0	0	0	0	0	0.0102092	0	0	0	0	0	0	0	0	0	0	0	0.00881002	0	0	0	0	0	0	0	0	0	0.00188832	0.00121577	0	0	0	0	0	0.000205567	0	0
Mogibacterium timidum	0.00125091	0	0	0	0.000645995	7.49653e-05	0	0.00037477	0	0.000528741	0	0	0	0	0.00364905	0	8.67792e-05	0	0	0	0	0.00344587	0	0	0	0.000481556	0	0	0	0	0	0.0020544	0.00362145	0	0.000858632	3.45483e-05	0	0	0	0	0	0	7.88208e-05	0	0	0.0024815	0.00148008	0	0
Selenomonas artemidis	3.47476e-05	2.58578e-05	0	0.000186931	0	0	0.00114745	0	9.33184e-05	7.55344e-05	4.80931e-05	0.000182765	0.00058309	0	0	0	0.000216948	0.000118712	0.000416281	0.00183486	0	4.65658e-05	5.06073e-05	0.00035966	0	9.63113e-05	0	8.76309e-05	0	0.00226543	0.000888961	0	0	0.000754107	0	0.000449128	0	4.9581e-05	0	0.00211954	0.000105719	2.44762e-05	7.88208e-05	0.000114515	0.000190883	0	4.11133e-05	9.10001e-05	0
Desulfobulbus sp. oral taxon 041	0	0	0	0	0	0	0	0	0	0	0	0	0	0	0	3.44554e-05	0	0	0	0	0	0.0112224	0	0	0	0	0	0	0	0	0	0	0	0	0	0	0	0	0	0	0	0	0	0	0	0.012762	0.0018501	0	0
Prevotella maculosa	0.000173738	0.000620588	0.000175579	0.00101477	4.61425e-05	3.74827e-05	0.000812775	0.00037477	0	0.000453206	0.00226038	0.000182765	0.000333195	0.000218531	0.00200497	0.00075802	0.00420879	5.9356e-05	0.00212766	0.0010821	0	9.31315e-05	0	0	9.72621e-05	0.000240778	0	0	0	0.000660751	0.000363666	0.00254746	0.000106513	0.00185834	0.000153327	3.45483e-05	0.000245175	0	0	0.000732205	0.000264299	0	0.000118231	0	0	0	0	0	0.000124121
Streptococcus sp. oral taxon 066	3.47476e-05	0.000543015	7.52483e-05	5.34088e-05	0	0.011376	0	0	0.00270623	0	0	0	0	0	0	0	0.000130169	0	0	0	0.000308166	0.000279395	0.000101215	0.00165444	0.00111851	4.81556e-05	3.8616e-05	0.000262893	0	0.00169907	0	4.1088e-05	0	0	0.000306654	0	0	0.000297486	0.000134036	0	0.000792896	2.44762e-05	0.00153701	0	0.000190883	0.000310187	0	0.000455	0.000124121
Actinomyces sp. oral taxon 877	0	0	7.52483e-05	0.00024034	0	0	2.39051e-05	0.000187385	0	0	0.000288559	0	0.000249896	0.000109266	0.000240597	0.00130931	0.000607454	0.000267102	0.00152636	0.00884498	0	0	5.06073e-05	0.00136671	0	0	0.0009654	0.000175262	0	0	0	0.00020544	0.00047931	0.00056558	0	3.45483e-05	0.00269693	0.000347067	0.000670181	3.85371e-05	0	0	0.000709388	0	0.00248148	0.000132937	0	9.10001e-05	0
Streptococcus constellatus	0.000382223	0.000258578	5.01655e-05	0	0.00018457	0	0	7.49541e-05	0	0.000981947	0.00110614	0.000182765	0.000749688	0.000109266	0.00240597	0	0.000130169	0	0	9.40955e-05	0	0.000838184	5.06073e-05	0	0.000291786	0	3.8616e-05	0	0	3.14644e-05	0	0.00661517	0	0	0.000797301	0	3.5025e-05	0.000396648	0	0	0	0.00234972	0	0.000458059	0	4.43125e-05	0.000205567	0	0
Streptococcus sp. Oral Taxon B66	0.000208485	0	0.000802649	2.67044e-05	0	1.87413e-05	0.000215146	3.7477e-05	4.66592e-05	0	4.80931e-05	0	0	0	0	0.00389346	4.33896e-05	0.000563882	0	0	0	0	0	0	0	0.000240778	0	0.00131446	0.00223743	0.000125857	0	0	0	0	0	0	0	0.013139	0.000536145	0	0.000740036	0	0	0	0	0	0	0	0
Johnsonella sp. oral taxon 166	0	0	0	0	0	0.00131189	0	0.000487202	0	0	0	0	0	0	0.00425054	3.44554e-05	0	0	0	0	0	0.0139697	0	0	0	0.00240778	0	0	0	0	0	8.2176e-05	0	0	0	3.45483e-05	0	0	0	0	0	0	0.00094585	0	3.81767e-05	0	0	0	0
Actinomyces gerencseriae	0.000382223	0	0.000100331	0	0	0.000468533	0	0.00127422	0	7.55344e-05	0	0	0.000166597	0	0.000280696	0	0.000303727	5.9356e-05	0.00111008	0.00221124	0.00123267	0.000605355	0	0.000215796	4.8631e-05	0	0.000154464	0.00179643	0	0.00151029	4.04073e-05	0.000287616	0	2.69324e-05	3.06654e-05	0	0	0.000148743	4.46788e-05	0.000578057	0	0.00296162	0.000236463	0.000229029	7.63534e-05	0.000265875	8.22267e-05	0	0.000124121
Peptococcus sp. oral taxon 167	3.47476e-05	0	5.01655e-05	0	4.61425e-05	9.37067e-05	0.0014104	0.00288573	0	0	0.0021161	0	0	0	0.00104259	0.000861386	0.00269015	0.000207746	0	0	0	4.65658e-05	0.000151822	0.00035966	0	0	0.000810936	0.00096394	0	0	0.000242444	0.000123264	5.32566e-05	8.07972e-05	0	0	0.000315225	0.000446229	0	0	0.000951475	0.000146857	0.00370458	5.72574e-05	0	0.000221562	0	9.10001e-05	0
Actinomyces timonensis	0	0	0.000401324	0	9.2285e-05	0	0	0.0132294	0	0.00067981	0	0	0.000166597	0	0	3.44554e-05	0.003341	0.00109809	0	0	0	0	0	0	0	0	0	0.000175262	0	0	0	4.1088e-05	0	0	0.000122662	0	0.000105075	0.000545391	0	0	0	0	0	0	0.0027869	0.00017725	0.00012334	0	0
Fusobacterium multispecies spp9 2	0	0	0.000777566	0	0	0	0	0	0	0.000151069	0.000144279	0	0	0.000109266	0	0	0	0.0100608	0	0	0	0	0	0	0	0	0	0	0	0	0	0.000164352	0.0044203	0	0.000153327	0	0	0	0	0	0.000158579	0	0	0	0	0.00053175	0.00111006	0	0
Pseudoramibacter alactolyticus	0.00013899	0	0	0	0	1.87413e-05	0	0.00419743	0	0.00135962	0	0	0	0	0.000360895	0	0	0	0	0	0	0.0167171	0	0	0	0	0	0	0	0	0	0	0	0	0	0	0	0	0	0	0	0	0	0	0	0	0	0	0
Streptococcus salivarius	0	7.75735e-05	0	0	0	0.000374827	0.000119526	0.000187385	0.00107316	0	0	0	0.000166597	0.000109266	0	0	0	0	0	0	0	4.65658e-05	0.000303644	0	0	9.63113e-05	0	4.38154e-05	0	0.000471965	0	0	0	5.38648e-05	3.06654e-05	0	3.5025e-05	0	0	0.0184207	0.000264299	0.000636381	0	0	0.000190883	0	0	0	0
Selenomonas sp. oral taxon 137	0	0.000568872	0	2.67044e-05	0	0.000993291	0.00114745	0	0	0	0.00221228	0.000456913	0.000749688	0	0.000521293	6.89109e-05	0.000347117	0.000534204	0.00148011	0.00719831	0	0	0.000202429	0	4.8631e-05	9.63113e-05	0	8.76309e-05	0.000129082	6.29287e-05	0	0	0.000426053	0	0.000245324	0.000310935	0	0	0.000268073	0.000154149	0.000105719	0	0	0	0	0	0	0	0
Prevotella saccharolytica	3.47476e-05	5.17157e-05	0.000125414	0.0012017	0	0.00028112	0.00205584	0	4.66592e-05	0	0.000480931	0.000274148	0.000499792	0.000218531	0.000240597	0.0022396	0.00203931	0.00044517	0.00120259	0.00188191	0	0.000186263	0.000101215	0	0	0.000288934	0.000270312	0	8.60548e-05	0.000692216	0.000404073	0.00061632	5.32566e-05	0.000403986	0.00153327	0.000241838	0.000875626	4.9581e-05	0.000223394	0.000308297	0.000687176	9.79048e-05	0.000157642	0	0	0.000221562	4.11133e-05	9.10001e-05	0.000124121
TM7 [G-1] sp. oral taxon 348 nov 94.912%	0.000347476	0	0.011814	0.000453975	0	0	0	0	0	0.00067981	0	0	0	0	0	0	0.000390506	0.000712272	0.000508788	0.000141143	0	0	5.06073e-05	0	0	4.81556e-05	0.0057924	0	0	0	0	0	0	0	0	3.45483e-05	0.00035025	0	0	0	0	0	0	0	0	0	0	0	0
Peptostreptococcaceae [XI][G-4] sp. oral taxon 103	0.000104243	0	0	0	0	0.000131189	0.000119526	0	4.66592e-05	0	0.000384745	0	0	0	0.00136338	0.000620198	0	0	0	0	0	0.0103376	0	0	0	0	0	0	0	0	0	0.00336922	5.32566e-05	0.000161594	0	0	0.000105075	0	0	0	5.28597e-05	0	0.000315283	0	0	0.000487437	0.00012334	0	0
Bacteroidetes [G-5] sp. oral taxon 511	0	0	0	0	9.2285e-05	0.00316729	0.000239051	0.00404752	9.33184e-05	0	0	0	0	0	0.00280696	0.00475485	0.000390506	0	0	0	0	0	0	7.19321e-05	0	0	3.8616e-05	0	0	0	0	0.000123264	0	0.000323189	0.000766636	0	0	0	0	0	5.28597e-05	0	0.000433515	0	0	0.00150662	0	0	0
Porphyromonas sp. Oral Taxon B43	0.00754022	0	0.000802649	8.01132e-05	0	0	4.78103e-05	0	0	0.000302138	0.000288559	0	0.000666389	0	0.000160398	0.00427247	4.33896e-05	0.00439234	0	0	0	0	0	0	0	0	0	0	0	0	0	0	0	0	0	0	0	0	0	0	0	0	0	0	0.00080171	0.0003545	0	0.000455	8.27472e-05
Aggregatibacter sp. oral taxon 513	0	0	0.000150497	0	0	0.0136624	7.17154e-05	0	0	0	0	0	0	0	0.00557382	6.89109e-05	8.67792e-05	2.9678e-05	0	0	0	0	0	0	4.8631e-05	0.000192623	0	0	0	0	0	0	0.000213027	0	0	0	0	0	0	0	0	0	0	0	0	0	0	0	0
Treponema lecithinolyticum	0	0	0.00115381	0	0.00055371	0	0	0.00116179	0	0	0	0	0	0.00109266	0	0.000344554	0.000737623	0.00139487	0	0	0	0.000232829	0	0.000287728	0	0	0	0.000744863	0	0	0	0.000287616	0	0.000161594	0	0	0	9.91621e-05	0	0	0.000105719	0	0	0	0	0.00970444	0	0	0
Selenomonas flueggei	0.000486466	5.17157e-05	0	0.000320453	9.2285e-05	3.74827e-05	0.000812775	0.000187385	4.66592e-05	0.000226603	0.00129851	0.000137074	0.00383174	0.000437063	0.000561392	0.000172277	0.000173558	0.00014839	0.00411656	0.000705716	0	0	5.06073e-05	7.19321e-05	4.8631e-05	0	7.7232e-05	4.38154e-05	4.30274e-05	0.000692216	0	0	0.000213027	0.000323189	0.00033732	0.000172741	0.000490351	0	0.000312751	0.00123319	0	0	0.000354694	0	3.81767e-05	8.8625e-05	4.11133e-05	0	0.000124121
Campylobacter concisus	0.00375274	0.00188762	0.000250828	0.00189601	0	0.00166798	0.000310767	3.7477e-05	0	0.000226603	0	0.000274148	8.32986e-05	0	0.000160398	0	0	0	0	0	0	0.000465658	0.00146761	0.000431593	0.000145893	0.000337089	7.7232e-05	0.000219077	0.000258164	0.000534894	0	4.1088e-05	0	0.000484783	3.06654e-05	0	0.00035025	0.000297486	0.000938254	0.000115611	0.000792896	0	0.000118231	0.000572574	0.000534474	4.43125e-05	0	0	0
Streptococcus multispecies spp58 2	0	0.000258578	0.000225745	0	9.2285e-05	0.00056224	0.000239051	0	0.00298619	0	0	0	0	0	0	0	0	0	0	0	0.00205444	0	0.000101215	0.00222989	0	0	0	0	0	0.000314644	4.04073e-05	0	0	5.38648e-05	6.13309e-05	0	0	4.9581e-05	0	0	0.00539169	0	0.00331048	0	0	0.000221562	4.11133e-05	0.000546001	0
Fusobacterium multispecies spp15 2	3.47476e-05	5.17157e-05	0.000125414	0.00117499	0	0.000168672	0.00143431	0	4.66592e-05	0	0	0.00900119	0	0	0.000240597	0.000620198	0	0.000860662	0.000185014	0	0	4.65658e-05	0.00131579	0.000719321	4.8631e-05	9.63113e-05	0.000308928	0	4.30274e-05	0	0	4.1088e-05	5.32566e-05	2.69324e-05	0	0	0.000490351	0	4.46788e-05	0	5.28597e-05	0	0.000118231	0	7.63534e-05	0.00017725	0.000164453	0	0.000992966
Capnocytophaga sp. oral taxon 863	0.0027798	0	0	0.00659599	0	0.00123693	0	0	0	0.000906413	0	0.000456913	0.000166597	0	0	0.000723564	0.00138847	2.9678e-05	0	0	0	0	0	0	0	0	0	0	0	0	0	0.00020544	0.000266283	0.000269324	0	6.90966e-05	0	0	0	0	0.00126863	0	0.000472925	0	0.00167977	0	0	0	0
Aggregatibacter sp. oral taxon 949 nov 96.552%	0	0	0	0	0	0	0	0	0	0	0	0	0	0	0	0	4.33896e-05	0	0	0	0	0	0	0	0	0	0	0	0	0	0	0	0.0184268	0	0	0	0	0	0	0	0	0	0	0	0	0	0	0	0
Alloprevotella tannerae	0.003579	0.000724019	0.00180596	0.00202954	4.61425e-05	0	0	0.000299816	0.000653229	0.000302138	4.80931e-05	9.13826e-05	0	0	4.00994e-05	0	0.000520675	5.9356e-05	0	0	0.000102722	0	0.000303644	0.000143864	0.000194524	0	0	0	0	3.14644e-05	0	0	0	0.000269324	0.000981294	0	0	0	0	0	0.000105719	0.00327981	0	0.000171772	0	0.0003545	0.000205567	9.10001e-05	0
Treponema maltophilum	0.000104243	0	0.000200662	0	0.000230712	0.000524757	0.00131478	0.000674587	0	7.55344e-05	4.80931e-05	0	0	0	0.00312776	0.0012404	0.00108474	0.00014839	0	0	0	0.00428405	0	7.19321e-05	0	0	0	8.76309e-05	0	0	0	0.000287616	0	0.000511716	0.000122662	0	0.000315225	0	0	0	0.000264299	0.000342667	0.000394104	0	0	0.00053175	0	0	0.000289615
Haemophilus sp. oral taxon 036	6.94951e-05	0.000672304	0.00443965	0	0.00055371	0.00359834	0.000215146	0.000787018	0.000793206	0	0	0	0	0	4.00994e-05	0.000275643	0	0	0	0	0.000205444	0.000465658	5.06073e-05	0	0.00145893	0.000144467	0	0	0	0.000157322	8.08146e-05	0.00020544	0	0	0	0	0.0001401	0	0	0	5.28597e-05	0	0	0.00257658	0	4.43125e-05	0	0.000728001	0
Propionivibrio sp. Oral Taxon C33	0	0	0.000125414	0	4.61425e-05	0	4.78103e-05	0.00037477	0	0	0	0.00036553	0	0.000218531	8.01989e-05	0.000792475	0.000130169	0.000267102	0	0	0	0	0.000101215	0	0	0	0.000231696	8.76309e-05	0	0	0	0.00632755	0.000372797	0.000215459	0.000122662	0	0.00241673	0.000347067	0	0.000500983	0.000158579	2.44762e-05	0	0	0	0.00132937	0.000411133	0	0.000165494
Corynebacterium sp. Oral Taxon A16	0.00013899	0.000517157	0.000300993	0	0.000322997	0.000206155	0.00112354	0.000299816	0.000513251	0.000830878	0	0.000319839	0	0	0	0.000172277	0.000303727	0.000178068	0.00013876	0	0	0.000186263	0.00106275	0	0.000145893	0.000192623	0	4.38154e-05	8.60548e-05	0	0.001091	0.00147917	0	0	0.00128795	6.90966e-05	0	0.000297486	0	3.85371e-05	0.00116291	0.000122381	0.000197052	0	0.00217607	0.000221562	0.000781154	0	0.00045511
Capnocytophaga sp. oral taxon 412	0	0	0	0.00224317	0	0.000918325	0.000454198	0.000412247	0	0	0	4.56913e-05	0.000666389	0	0	0	0.00342778	0	0.000323774	9.40955e-05	0	4.65658e-05	0	0	0	4.81556e-05	0.00108125	0	4.30274e-05	6.29287e-05	0	0.00106829	5.32566e-05	0	0	0	0.00371265	0	8.93575e-05	0	0.000211439	0	0.000118231	0	0	4.43125e-05	4.11133e-05	0	0.00045511
Veillonella sp. oral taxon 780	0	0.000672304	0.00988261	0	0	0.00356085	2.39051e-05	0	0	0	0	0	0.000333195	0	4.00994e-05	0.00075802	0	0	0	4.70478e-05	0	9.31315e-05	0	0	0.000145893	4.81556e-05	7.7232e-05	0	0	3.14644e-05	0	0.00020544	0	0	0	3.45483e-05	0	0	0	0	0.000105719	0	3.94104e-05	0	0.000267237	0.000265875	0	0	0
Gemella sanguinis	0.000208485	0.000491299	0.000702318	5.34088e-05	0.000138427	0.0082087	0.000597629	7.49541e-05	0.00191303	0	0	0	0	0	0	6.89109e-05	0.000173558	2.9678e-05	4.62535e-05	0	0	0.000465658	5.06073e-05	0.00035966	0.000340417	0	0	0.000306708	0	0.000377572	4.04073e-05	0	0	2.69324e-05	0	0	0	0	0	0	0.000475737	4.89524e-05	0.000197052	0.000286287	0.000152707	0.000221562	8.22267e-05	0	0.000165494
Prevotella histicola	0	0	0	2.67044e-05	0	1.87413e-05	0	3.7477e-05	0	7.55344e-05	0	0	0	0	0	0	0	0	0	0	0	0	0.000101215	0	4.8631e-05	0	0	0	0	0.00264301	0	0	0	0	3.06654e-05	0	0	0	0	0.0120621	0	0	0	0	0	0	0	0	0
Stomatobaculum sp. oral taxon 910	0.00121616	0	0.000150497	0	0.000876707	0	0	0	0	0	0	0	0	0.000437063	4.00994e-05	3.44554e-05	0.000130169	2.9678e-05	0	0	0	0	0	0	4.8631e-05	0.0038043	7.7232e-05	4.38154e-05	0	0	0	8.2176e-05	0.00015977	0.000403986	9.19963e-05	0.000518224	0.000385275	0	0	0	0	0	0	0	0	8.8625e-05	0	0	0
Capnocytophaga gingivalis nov 96.242%	0	0	0	0	0	0	0	0	0	7.55344e-05	0	0	0	0	0	0.000137822	0	0.000652916	0	0	0	0	0.00055668	0.000215796	0	0	0	0	0	0.00022025	0	0	0.000213027	0.00158901	0	0	0	0.000247905	0	0	0	0	0	0	0	0	0	0	0
Kingella denitrificans	0.000312728	0	0.000125414	0.000694315	0	0	0	7.49541e-05	0.000419933	7.55344e-05	0	0.000182765	0	0	0	0	0.00169219	0	0.000277521	0.000705716	0	0	0.000151822	0.000503525	0	0	0	0.000175262	4.30274e-05	0.00207665	0	4.1088e-05	0.000106513	8.07972e-05	0	0	0	0.000396648	0.00134036	0.00053952	0.000105719	0	0	0.000171772	0.00400855	0	0	0.000182	0
Porphyromonas sp. oral taxon 284	0	0	0	0	0	0	0.00267738	0.00123674	0	0	0.000192372	0	0	0	8.01989e-05	0.000930297	0.00186575	0	9.25069e-05	0.00159962	0	0	0	0	0	0	0	0	0	0	0	0	0.000372797	0.000188527	0.00579577	0	0.0001401	4.9581e-05	0	0	0	0	0	0	0	0	0	0	0.000289615
Treponema sp. oral taxon 247	0	0	0	0	0	0	0	0.00442229	0	0	0	0	0	0	0	0	0	0.000534204	0	0	0	0.000186263	0	0	0	0	0	0	0	0	0	0	0	0	0	0	0	0	0	0	0	0	0.000472925	0	0	0.00695706	0	0	0
Campylobacter sp. Oral Taxon G43	0.000173738	0	0	0	0.00156884	0	0	0.00558408	0	0.000377672	0	0	0	0.000546329	0	0	0.000130169	0	0	0	0	0	0	0	0	0	0	0	0	0	0	0	0	0.00113116	0	0	0	0	0	0	0	0	0.000118231	0	0	0.00310187	0	0	0
Fusobacterium nucleatum subsp. nucleatum	0	0.000155147	0.000225745	2.67044e-05	0	9.37067e-05	4.78103e-05	0	0	0	0	0.000182765	0.000166597	0	0	6.89109e-05	4.33896e-05	0.0012168	0.000555042	4.70478e-05	0	0	0	0.0035966	0	0	0	0	0	0.00113272	0	0.000164352	5.32566e-05	0.00126582	3.06654e-05	0	0.00021015	4.9581e-05	0	0.000963428	0.000158579	0	0	0	0.00022906	0	0.000822267	0	8.27472e-05
GN02 [G-1] sp. oral taxon 872	0	0	0	0	0	3.74827e-05	0	0	4.66592e-05	0	0.000144279	0.0015992	0	0.00262238	0.000240597	0.000275643	0.000130169	0.00207746	0	0	0	0	0	7.19321e-05	0	0	3.8616e-05	0	0	0	0	0.00123264	0.00015977	0.00185834	0	0	3.5025e-05	0.000743716	0	0	0.000687176	0	0	0	0.00202336	4.43125e-05	0	0	0.00107571
Selenomonas sp. oral taxon 138	0.00013899	0.000129289	0.000100331	8.01132e-05	0	0.000412309	0.000358577	0.000562156	4.66592e-05	0	0.000192372	0.00278717	0.000166597	0	0.000962387	0.000172277	0.000130169	8.9034e-05	0.000185014	0.00174077	0	4.65658e-05	0	0	0	0	0.000231696	0	0	0	0.000686924	0	0.00015977	0.000269324	0	0.000552772	0.000560401	4.9581e-05	0.000178715	3.85371e-05	0	4.89524e-05	0.0014976	0	0	0	0	0.000637001	0.000786098
Actinomyces cardiffensis	0	0	0	0	0	0.000431051	0	0	0	0	0	0	0	0	0.0136338	0	0	0	0	0	0	0	0	0	0	0	0	0	0	0	0	4.1088e-05	0	0	0	0	0	0	0	0	0	0	0.000472925	0	0	0	0	0	0
Veillonella denticariosi	0	0	0	0	0	0	0.00843852	0.000449725	0	0.000302138	0	0	0	0	0	3.44554e-05	4.33896e-05	0	0	0	0	0	0	0	0	0	0	0	0.000774493	0	0	0	0	0	6.13309e-05	0	0	0	0.00370834	0	0	0	0	0	0	0	0	0	0
Capnocytophaga haemolytica	3.47476e-05	0	2.50828e-05	0	0	0	4.78103e-05	0.000974403	0	0	0	0	0	0	0	0.000241188	0.00685556	8.9034e-05	0	0	0	0	0.000910931	0.000431593	0	0	0	0.000219077	0	0	0	0	0.00106513	0.000242392	0	0	0	0.000396648	0	0	0	0	0	0	0	0	0	0.000910001	0
Fusobacterium sp. oral taxon 205	0	0	0.000326076	0	4.61425e-05	0	2.39051e-05	0	0	0	0	0	0	0.000327797	0	0	4.33896e-05	0.00276005	0	0	0	0	0	0	0	4.81556e-05	0	0	0	0	0	0.000534144	0.00383448	2.69324e-05	0.000459982	0.000138193	7.00501e-05	0	0	0	0	0	0	0	0	8.8625e-05	0.00156231	0	0
Leptotrichia sp. oral taxon 215 nov 97.634%	0	0	0	0	0	0	0.00753012	0	0	0	0	0	0	0	0	0	0	0	0	0	0	0.000465658	0	0.00035966	0	0	0	0	0	0	0.00254566	0	0	0	0	0	0	0	0	0	0	0	0.00200993	0.000229029	0	0	0	0	0
Lachnospiraceae [G-8] sp. oral taxon 500	0	0	0	0	0	0	2.39051e-05	0	9.33184e-05	0	0.000384745	0	0	0	0	0.000895841	0	0	0	0	0	0.00623981	0	0	0	4.81556e-05	0	0	0	0	0	0.00143808	0	0	0	0.00224564	0	0	0	0	0	0	3.94104e-05	0	0	0	0	0	0
Actinomyces sp. oral taxon 169 nov 97.976%	0	0.0125669	0	0	0	0	0	0	0	0	0.000336652	0	0	0	0	0	0	0	0	0	0	0	0	0	0	0	0	0	0	0	0	0	0	0	0	0	0	0	0	0	0	0	0	0	0	0	0	0	0
Porphyromonas catoniae nov 97.760%	0	0	0	0	0	0	0	0	0	0	0	0.00566572	0	0	0	0	0	0	0	0	0	0.000139697	0	0	0	0	0	0	0	0	0	0.00706714	0	0	0	0	0	0	0	0	0	0	0	0	0	0	0	0	0
Selenomonas sp. oral taxon 149	0	0	0	2.67044e-05	0	1.87413e-05	4.78103e-05	0	4.66592e-05	0.000453206	0.000144279	0.00461482	0.000166597	0	8.01989e-05	0	0.00104135	0	0.00305273	0.000658669	0	0	0	0	0	0	3.8616e-05	0	0	9.43931e-05	0	0.000123264	0	0.000350121	0.000367985	0.000518224	0.000245175	0	0	0.000308297	5.28597e-05	4.89524e-05	7.88208e-05	0	0	0	0	0	4.13736e-05
Actinomyces sp. oral taxon 178	0	0.000439583	0	0.000640906	0	0.000187413	0	7.49541e-05	0	0	0.000721397	0	0.00558101	0	0	6.89109e-05	0.000347117	0	0.000277521	0.00136438	0	0	0	0	0	0	0	0	0	0	0	0.000164352	0.00079885	8.07972e-05	6.13309e-05	3.45483e-05	0.000105075	0.000148743	0.000223394	0.00053952	0.000105719	2.44762e-05	0	0	0	0	0	0	0.000496483
Lachnospiraceae [G-2] sp. oral taxon 096	3.47476e-05	0	0	0	0	0.000131189	0	0	0	0	0	0	0.0059975	0	0	3.44554e-05	0.000520675	0	0	0	0	4.65658e-05	0	0	0	0	0	0	0	0	0	4.1088e-05	0	0.00527875	3.06654e-05	0	0	0	0	0	0	4.89524e-05	0	0	0.000190883	0	0	0	0
Granulicatella elegans	3.47476e-05	0.000258578	0.00388783	0	0	0.0031298	0.000119526	0	0	0	0	0.00114228	0	0	0.000240597	0.000895841	0.000173558	8.9034e-05	0	0	0	0.000139697	0.000657895	0	0.00136167	0	0	0	0	0.000157322	0	0	0	0	0	3.45483e-05	0	0	0	0	0	0	0	0	0	0	0	0	0
Prevotella sp. oral taxon 300	0.000521213	0.000387868	0.000275911	0.00101477	0.000138427	1.87413e-05	0.000382482	3.7477e-05	0	7.55344e-05	0.000721397	0	0.000249896	0	0.00100249	0.00082693	0.000607454	0	0.000601295	9.40955e-05	0	0	0	0	0	0.000144467	0	0	0	0.000849537	0	0.000164352	0.000106513	0.000861837	6.13309e-05	0.000310935	0	4.9581e-05	0	0.000847817	0	0.000367143	0	0	3.81767e-05	8.8625e-05	0	0	0
Actinomyces sp. oral taxon 525	3.47476e-05	0	7.52483e-05	0.000774428	0.00055371	0.000299861	0.000262957	0.000187385	4.66592e-05	0.000302138	0.000192372	0	0.000499792	0	0.000240597	0.000137822	0.000781013	0.000118712	0	4.70478e-05	0	0	0	0	0	0.000626023	3.8616e-05	0.000394339	0	0	0.00044448	0.00020544	5.32566e-05	0.000484783	0.00113462	0.000449128	0.000105075	0.000297486	4.46788e-05	0.000308297	0	0.000514	0	0	0	0.0003545	0	0	4.13736e-05
Streptococcus parasanguinis I	0.000208485	0	0	0	0	0.000712171	2.39051e-05	0	0.002053	0	0	0	0.000416493	0	0	0	0	0	4.62535e-05	0	0	9.31315e-05	0.000101215	0.00258956	0.000194524	4.81556e-05	0	0.000219077	0	0.000440501	8.08146e-05	0	0	5.38648e-05	0.000459982	6.90966e-05	0	9.91621e-05	0	0	0.00222011	0.000244762	0.000394104	0.000400802	3.81767e-05	0	0	9.10001e-05	0
Selenomonas dianae	0	0.000155147	0	0	0	0.000393568	0.00117135	0.000599633	0	0	0.00076949	9.13826e-05	0.000166597	0.000437063	0.00128318	0.000137822	0.000303727	0.000118712	4.62535e-05	0.00042343	0	0.000139697	0	0.000143864	0	0	0.00019308	0.000131446	0.000301192	0	0	0.00061632	0.000426053	0.00126582	0	0.000380031	0.00035025	4.9581e-05	0.000312751	0	0.000792896	2.44762e-05	0	0	0	0	0	0	4.13736e-05
TM7 [G-3] sp. oral taxon 351	0.000764446	0	0.000200662	0.00024034	0.000138427	0	2.39051e-05	0	0.000233296	0.000226603	0.000144279	0.000548296	0.000916285	0.000109266	0.000160398	0.000172277	0.000737623	5.9356e-05	4.62535e-05	0	0	4.65658e-05	0	0	0	0.000626023	0	8.76309e-05	0	0	0.00133344	0.00061632	0.00015977	0.000403986	0.000490647	0.000414579	0.0002802	0	0	0	0	0.00137067	3.94104e-05	0	0	0	4.11133e-05	0	0
Butyrivibrio sp. oral taxon 080	0	0	0	0	0	0.000787136	4.78103e-05	0	0	0	0	0	0	0	0.00918277	0.000482376	0	0	0	0	0	0	0	0	0	0	0.000115848	0	0	0	0	0.000123264	0	0	0	0	3.5025e-05	0	0	0	0.000211439	0	0	0	0	0	0	0	0
Treponema sp. oral taxon 234	0	0	0	0	0	0	0	0.00112431	0	0	0	0	0	0	0	0.000172277	8.67792e-05	0	0	0	0	0.00088475	0	0	0	0	0	0	0	0	0	4.1088e-05	0	0	0	0	0	0	0	0	0	0	3.94104e-05	0	0	0.00917269	0	0	0
Stomatobaculum sp. oral taxon 097	0.00013899	0.000206863	2.50828e-05	0.00090795	0	7.49653e-05	0.000167336	0.000487202	0	0.00151069	0.000144279	0.000411222	0.00149938	0	0.000200497	0.000103366	0.000781013	0	0	0.000235239	0	4.65658e-05	0.000404858	7.19321e-05	0	0	0.00173772	8.76309e-05	0	3.14644e-05	0.000202037	4.1088e-05	0.000426053	0.000134662	0	3.45483e-05	0.000105075	0	4.46788e-05	0.000115611	5.28597e-05	0	0	0	0.000190883	0.000487437	0.000164453	0	0.000124121
Veillonellaceae [G-1] sp. oral taxon 132	0	2.58578e-05	0	5.34088e-05	9.2285e-05	0	0	0	0	0	0	4.56913e-05	0.00149938	0	4.00994e-05	0	0.000433896	0	0	0	0	0	0	0	0	0	0	0	0	0.00138443	0	0	0	0.00342041	0	0	0	0	0	0.00350688	0	0	0.000236463	0	0	0	0	0	0.000165494
Aggregatibacter sp. oral taxon 512	6.94951e-05	5.17157e-05	0	0.00138863	0	1.87413e-05	0	0	0	0	4.80931e-05	0.000137074	0	0	0	0.000103366	0.000130169	0	0	0	0	0	0.00111336	0	0	0	0	0	0	0	0	0	0	0	0	0	0	0	8.93575e-05	0	0.00132149	0	7.88208e-05	0	0.00309231	0.000310187	0	0	0.00326851
Prevotella salivae	0	0.000258578	0	0.000133522	0	0	0	0	0	0.00067981	9.61862e-05	9.13826e-05	0.00174927	0.000109266	0	0	0.000520675	0	0.00171138	9.40955e-05	0	9.31315e-05	0	0	0	0	0	0	0	0.000125857	0	0	0.000106513	0.000377054	0	0	0	0	0	0.000847817	0	0	0	0	0	0	0	0	0
Fusobacterium multispecies spp52 2	0	0.000103431	2.50828e-05	0	0	0	2.39051e-05	0.00108683	0	0	0	0.000274148	0	0	0.000120298	0	0	0.00204778	0.000277521	9.40955e-05	0	0.0016298	0.00121457	0	0	0	0	4.38154e-05	0	0	0	0.000328704	0.0012249	5.38648e-05	0	0	7.00501e-05	4.9581e-05	0	0	5.28597e-05	0	0	0	0.000839887	8.8625e-05	0.000164453	9.10001e-05	0
Escherichia coli	0	5.17157e-05	7.52483e-05	0	0.00018457	3.74827e-05	2.39051e-05	0.000299816	0.000139978	0	0	0	0	0.00076486	0	0	0.000347117	0.00293812	0	4.70478e-05	0.000205444	9.31315e-05	0	7.19321e-05	0	4.81556e-05	0	0.000131446	4.30274e-05	0.000125857	0	0	0	2.69324e-05	3.06654e-05	0	0	4.9581e-05	0	3.85371e-05	0	9.79048e-05	0.00118231	0.000515316	0.000152707	0.000930562	0	0	0
Leptotrichia sp. oral taxon 221	0	0.00178419	5.01655e-05	0.00152215	0	0	0	3.7477e-05	0.000279955	0.000151069	0	0	0.000333195	0	0	3.44554e-05	4.33896e-05	0	0	0	0	0	0	0.00611423	0	0.000192623	0	0.000131446	8.60548e-05	0	0	0	0	0	0	0	0	0	0	0	0	4.89524e-05	0	0	0	4.43125e-05	0	0	0
Kingella oralis nov 97.963%	0	0	0.00090298	0.000988063	0	0.00142434	0	3.7477e-05	0.000699888	0	0	0	0	0.000218531	0	6.89109e-05	0.000520675	0.000326458	0	0	0	0	0	0	0	0	0.00131294	0.00096394	0.00150596	0	0	0	5.32566e-05	0	0	0	7.00501e-05	4.9581e-05	0	0	0	0	0	0.000515316	0	0.000443125	0	0	0
Actinomyces viscosus	0.000451718	2.58578e-05	0	8.01132e-05	0	3.74827e-05	0	0.000262339	0	0.0024171	0	0	0	0	4.00994e-05	0	0.0016488	0	0	0.00042343	0.000102722	4.65658e-05	0	7.19321e-05	0	0	0.00019308	0.00105157	4.30274e-05	9.43931e-05	0.000202037	0	0	0	6.13309e-05	0	0	0.000148743	0	0.00150295	0	0	0.000394104	0	0	0	0.000534474	0.000455	0
Erysipelotrichaceae [G-1] sp. oral taxon 905	0.000555961	0	0.000376242	0.000106818	0.00018457	1.87413e-05	0	3.7477e-05	0	0	4.80931e-05	0	0.000333195	0.000218531	0.00148368	0.00106812	4.33896e-05	0	0	0	0	4.65658e-05	0	7.19321e-05	0	0	7.7232e-05	0	0	0	0	8.2176e-05	0.00133142	0.000700242	0.000429316	0	0.000175125	0.000148743	0	0	0	0	7.88208e-05	0	0	0	0	0	0
Mycoplasma salivarium	0	0	0	5.34088e-05	0	5.6224e-05	2.39051e-05	7.49541e-05	0	0	0	0	0	0	0	0.000344554	4.33896e-05	0	0.00212766	0.00042343	0	0	0	0	0	0	0	0	0	0.000409037	0	0	0	0	6.13309e-05	0	0	0	0	0	0	0	0.000669977	0	0	0	4.11133e-05	0	0
Capnocytophaga sp. oral taxon 864 nov 97.921%	0	0	0	0	0	0	0	0	0	0	0	0	0	0	0	0	0	0	0	0	0	0	0	0	0	0	0	0	0	0.00585237	0	8.2176e-05	0	0	0	0	0	0	0	0.00427762	0	0	0	0	0	0	0	0	0
Capnocytophaga sp. oral taxon 380	0.00013899	0	0.000300993	0	0	0.000955808	0	0.000112431	0	0.00120855	0	0	0	0	0.00216537	0	4.33896e-05	0.000326458	0	0	0	9.31315e-05	0	0	0	0	0	0	0.00017211	0.000692216	0	0.00139699	0.000372797	5.38648e-05	0	0	0	0	8.93575e-05	0.00184978	5.28597e-05	0	0	0	0	0	4.11133e-05	0	8.27472e-05
Actinobaculum sp. oral taxon 183	0.000208485	0	0.000125414	0.000427271	0	0.000206155	4.78103e-05	0.000149908	0.000326614	0.000151069	0	0	0.000249896	0.000109266	0.000280696	0	4.33896e-05	0	0	0	0	0.00242142	0	0.00035966	0	0	3.8616e-05	0.000219077	4.30274e-05	0	4.04073e-05	0.00230093	0	0.000134662	0	3.45483e-05	3.5025e-05	9.91621e-05	0	3.85371e-05	0	2.44762e-05	0.000118231	0.00103063	0.000534474	0.000132937	4.11133e-05	0	4.13736e-05
Anaerolineae [G-1] sp. oral taxon 439	0	0	0	0	0	0	0	0	0	0	0	0	0	0	0	0	0	0	0	0	0	0.00409779	0	0	0	0.000337089	0	0	0	0	0	0.000328704	0	2.69324e-05	0	6.90966e-05	0	0	0	0	0	0	0	0	0	0	8.22267e-05	0	0
Veillonellaceae [G-1] sp. oral taxon 129	0	0	0	0	0	0.000468533	0	0	0	0	0	0	0	0	0.00521293	0	0	0	0	0	0	0	0	0	0	0	0	0	0	0.000566358	0	0.000739584	0	2.69324e-05	0	0	0	0	0	0.00150295	0	0	0	0	0	0.00053175	0	0	0
Streptococcus multispecies spp6 2	0	0.00930882	0	0	0	0	2.39051e-05	0	0	0	0	0	0	0	0	0	0	0	0	0	0	0	0	0	0	0.000240778	0	0	4.30274e-05	0	0	0	0	0	0	0	0	0	0	0	0	0	0	0	0	0	0	0	0
Actinomyces multispecies sppn1 2 nov 97.363%	0	0	0	0	0	0	0	0	0	0	0	0	0	0	0	0	0	0	0	0	0	0	0	0	0	0	0	0	0	0	0	0	0	0	0	0	0	0	0	0	0	0	0	0	0	0	0	0	0
Fretibacterium sp. oral taxon 359	0	0	0	0	0	0.000506016	0	0	0	0	0	0	0	0	0.00344855	0	0	0	0	0	0	4.65658e-05	0	0	0	0	0	0	0	0	0	0.000246528	0	8.07972e-05	0	0	0	0	0	0	0	0	3.94104e-05	0	0	0.00376656	0	0	0
Selenomonas sp. oral taxon 892	0	0.000103431	0	0	0	0.00103077	0.00210365	3.7477e-05	0	0	9.61862e-05	0.000274148	8.32986e-05	0	0.000360895	0.000137822	0.000260338	5.9356e-05	0	0	0	0.000372526	0	0	0	0	3.8616e-05	0.000219077	0	0	0	0.00041088	0	0.000242392	0	0	3.5025e-05	0.00163617	0	0.000115611	0.000317158	0	7.88208e-05	0	0	0	0	0	8.27472e-05
Peptostreptococcaceae [XI][G-7] sp. oral taxon 081	0	0	0	0	0	0.00119945	4.78103e-05	0.000224862	0	0	0	0	0	0	0.00581442	0.000103366	4.33896e-05	0	0	0	0	0	0	0	0	0.00115574	0	0	0	0	0	0.000534144	0	0	0	0.000103645	0	0	0	0	0	0	3.94104e-05	0	0	0.000132937	0	0	0
Peptococcus sp. oral taxon 168	0.00013899	5.17157e-05	0.0007274	0	9.2285e-05	0.000337344	9.56206e-05	0	9.33184e-05	7.55344e-05	0.000865676	0.000639678	0.000249896	0	0.00192477	0.000241188	0	8.9034e-05	0	0	0	9.31315e-05	0	0	4.8631e-05	0	0	0	0	0	0	0.000164352	0	0	0.000490647	0.000863707	0	0	4.46788e-05	0	5.28597e-05	0	0.000315283	0	0	4.43125e-05	0.00012334	0	0
Prevotella sp. oral taxon 314	0.00111192	0	2.50828e-05	0	0	0	0	0	0	0	0	0	0.000333195	0	0.00657631	0.00037901	0.000173558	0.000118712	0	0	0	0	0	0	0	0	7.7232e-05	0	0	0	0	4.1088e-05	0	2.69324e-05	0	0	0	0	0	3.85371e-05	0	0	0.000236463	0	0	0	0	0	0
Prevotella loescheii	0	0	0.000326076	0	0	0	0	0	0	0	0.000192372	0	0	0	4.00994e-05	0	0.000173558	2.9678e-05	0	0	0	0	0	0	0	4.81556e-05	0	4.38154e-05	0	3.14644e-05	0	0	0	0	0.000183993	0.000276386	0.0002802	0.000148743	0	0	0.00105719	0	0.00122172	0	0	0	0	0	4.13736e-05
Selenomonas sp. oral taxon 920 nov 97.451%	0	0	0	0.00090795	0	0	0	0	0	0	0	0	0.00832986	0	0	0	0	0	0	0	0	0	0	0	0	0	0	0	0	0	0	0	0	0	0	0	0	0	0	0	0	0	0	0	0	0	0	0	0
Prevotella sp. oral taxon 301	0.000312728	0	7.52483e-05	0.000721019	0	7.49653e-05	0	0	0	0	9.61862e-05	0	0.000333195	0	0.00072179	0.00037901	0.000477286	0.000118712	0	0	0	0	0	0	0	0.000529712	0	0	0	0	0	0.00041088	0.000106513	0.000888769	0.00067464	0.000241838	0	0	0	0	0	0.000489524	0.000315283	0	0	8.8625e-05	4.11133e-05	0	0
Streptococcus sp. oral taxon 074	0.000868689	0	0.000150497	0	4.61425e-05	0.000299861	4.78103e-05	3.7477e-05	4.66592e-05	7.55344e-05	0	0	0	0	0	0.00106812	0.000173558	0	4.62535e-05	4.70478e-05	0	4.65658e-05	0	0	0	0	0	0	0	0.00235983	4.04073e-05	0	0.00239655	0	0	0	3.5025e-05	0.000743716	4.46788e-05	3.85371e-05	0.000158579	0	3.94104e-05	0	3.81767e-05	4.43125e-05	0	0	0
Veillonellaceae [G-1] sp. oral taxon 145	0	0	0	0.00173579	0	0	0	7.49541e-05	0	0	0.000673304	0	0.00283215	0	0	0	4.33896e-05	0	0	0	0	0.000931315	0	0	0	0	0	4.38154e-05	0	0	0	0.000123264	0	2.69324e-05	0	0	0	4.9581e-05	0	0	0	0.00100352	0	0	0	0	0	0	0
Aggregatibacter multispecies spp13 2	0	0	0	0	0	0	0	0	0	0	0	0	0	0	0	0	0	0	0	0	0	0.00507567	0	0	0	0.000914957	0	0	0	0	0	0.00106829	0	0	0	3.45483e-05	0	0.00133869	0	0	0	0	0	0	0	0	0	0	0.000248242
Prevotella multispecies spp35 2	0	0.000698162	0	0	0	0	0.00105183	0	0	0	0.00336652	0	0	0	0	0.000172277	0	0	0	0	0	0	0	0.000215796	0.000389048	0	0	0	0	0	0	0	0	0.00067331	0.0016866	0	0	0	0	0	5.28597e-05	0	0	0	0	0	0	0	0
Megasphaera sp. oral taxon 123	3.47476e-05	0.00095674	0	0	0	0	0	0.000112431	0	0	4.80931e-05	0	0	0	0	0	0.000260338	0	0.000185014	4.70478e-05	0	0	0	0	0	0.00154098	0	0	0	0.000566358	0	0	0	0	0	0.00145103	0	0	0	0.00304443	0	0	3.94104e-05	0	0	0	0	0	0
Streptococcus sp. oral taxon 061	0.000104243	0	5.01655e-05	0.000186931	0	0.000149931	0.000812775	0	0.000233296	0	0	0	8.32986e-05	0	0	3.44554e-05	4.33896e-05	0	0	4.70478e-05	0.000102722	4.65658e-05	0.000506073	0.000431593	0.000340417	4.81556e-05	0	4.38154e-05	0	0.00022025	4.04073e-05	0	0.00239655	8.07972e-05	0	0	0	4.9581e-05	4.46788e-05	0	0.00111005	0	0.000591156	0	7.63534e-05	0	8.22267e-05	0	4.13736e-05
Actinomyces israelii	0.000104243	0.00142218	0	0	0	0.000487275	0	0	0	0.000226603	0.000144279	0	0	0	0.000561392	0	0	0	0.000370028	0.00084686	0	0	0	0	0	0.000337089	0	0	0	0.000251715	0	0.00020544	0	2.69324e-05	0	0.000483676	0	0	0	0.000693668	0	0	0	0.00171772	0	0	0	0	0
Bergeyella sp. oral taxon 422 nov 91.020%	0	0	0	0	0	0	0	0	0	0	0	0	0	0	0	0	0	0	0	0	0	0	0	0	0	0	0	0	0	0	0	0	0	0	0	0	0	0	0	0	0	0	0	0	0	0	0.00074004	0	0.00645428
Actinomyces sp. oral taxon 172	6.94951e-05	0.00103431	2.50828e-05	5.34088e-05	0	0	7.17154e-05	0	9.33184e-05	0.000151069	4.80931e-05	4.56913e-05	0.000333195	0	0	0	0	0	0	0	0	0	5.06073e-05	0	0.000291786	9.63113e-05	0.000115848	8.76309e-05	0.000129082	0	0.000323258	0	0.00015977	0	0	0	3.5025e-05	0	0.00218926	0	0.000264299	0.000146857	7.88208e-05	0	0.000152707	0.00119644	0	0	0
Leptotrichia shahii	0.000486466	0	2.50828e-05	5.34088e-05	0	0	0	0.000149908	0	0.000151069	0	0	0	0	0.000120298	0	0.0020827	0.00409556	0	0	0	0	0.000151822	0	0	0	3.8616e-05	0	0	0	0	4.1088e-05	0.000266283	0	0	0.000103645	0	0	0	0	0	0	0	0	0	0	0	0	0
Fretibacterium sp. oral taxon 362	0	0	0	0	0	0	0	0.000262339	0	7.55344e-05	0	0	0	0	0	0	0	0	0	0	0	0.00670547	0	0	0	0	0	0	0	0	0	0.000164352	0	0	0	0	0	0	0	0	0	0	0	0	0	4.43125e-05	0	0	0
Actinomyces sp. oral taxon 448	3.47476e-05	0	2.50828e-05	0.000293748	0	1.87413e-05	0	0.000149908	0	0	0	0	0.000249896	0	0	0	0.000130169	0	4.62535e-05	0	0	0	0	0.00129478	0	0	3.8616e-05	8.76309e-05	0	0	0	0	0	0.000430918	0	0	3.5025e-05	0	0	0.000423908	5.28597e-05	0.000930096	7.88208e-05	5.72574e-05	0.00011453	0	0.00037002	0	0
Aggregatibacter sp. oral taxon 949	0.00013899	0	0	0.000186931	0	0	0	0	0	0.00105748	0	0.00036553	0.000832986	0	0.000240597	0	4.33896e-05	0.000712272	0	0.000188191	0	0	0	0	0	4.81556e-05	0	0	0.000215137	0	0	0	5.32566e-05	0	3.06654e-05	3.45483e-05	0	0.0010412	0.000804218	0.00115611	0	0	0.000275873	0	0.00011453	0	0	0	0
Prevotella pleuritidis	0	0	0.000100331	0	0.00018457	0	0	0.000187385	0	0	0	0	0	0.00076486	0	0	0	0	0	0	0	4.65658e-05	0	0	0	0	0	0.000131446	0	0	0	4.1088e-05	0	0	0	0	0	0.000148743	0	0	0	0.000807715	0	0	0	0.00403244	0	0	0
Leptotrichia sp. Oral Taxon B57	0	0	5.01655e-05	0	0	0.00423554	0	0.0027733	0	0	0	0	0	0	0.000320796	0	4.33896e-05	0	0	0	0	4.65658e-05	0	0	0	0	0	0	0	0	0	4.1088e-05	0	0	0	0	0	0	0	0	0	0	0	0	0	0	0	0	0
Streptococcus downei	0	0	0	0	0	0	0.00726716	0	0	0	0	0	0	0	0	3.44554e-05	0	0	0	0	0	0	0	0	0	0	0	0	0	0	0	0	0	0	6.13309e-05	0	0	0	0	0	0	4.89524e-05	0	0	0	4.43125e-05	0	0	0
Prevotella intermedia	0	0	0	0.000186931	0	1.87413e-05	0.000143431	0.0013117	0	0	0	0	0.000916285	0	8.01989e-05	0.000103366	8.67792e-05	0.00332394	0	0	0	0.000605355	0.000101215	0	0	4.81556e-05	0	0	0	0	0	0.00041088	5.32566e-05	2.69324e-05	0	0	0	0	0	0	0	0	0	0	0	0	0	0	0
Capnocytophaga multispecies spp8 2	0	0	0	0	0	0	0	0	0	0	0	0	0	0	0	0	0	0	0	0	0	0	0	0	0	0	0	0	0	0.00207665	0	0	0	0	0	0	0	0	0	0.00131026	5.28597e-05	0	0.000236463	0	0	0.00372225	0	0	0
Haemophilus sputorum	3.47476e-05	2.58578e-05	0.00278419	0.000133522	0	0.000131189	0.000119526	0.000262339	4.66592e-05	0	0	0	0.000166597	0	0	0	0	2.9678e-05	4.62535e-05	0	0	0.00200233	0.000202429	0	0	0.000144467	0	0	0	0	0	0	0.000106513	0	0.000122662	0	0	0	4.46788e-05	0	0.000581457	0	0.000118231	0	3.81767e-05	0.00017725	0	0	0
Propionibacterium acidifaciens	0	0.0069299	0	0	0	0	0	0	0	0	9.61862e-05	0	0	0	0.000120298	0	0	0	0	0	0	0	0	0	0	0	0	0	0	0	0	0	0	0	0	0	0	0	0	0	0	0	0	0	0	0	0	0	0
Streptococcus multispecies spp49 2	0.00013899	0	2.50828e-05	0	0	0.000149931	7.17154e-05	0	0	0.000151069	0	0.000868135	0	0.000109266	0.000320796	0	0	0	4.62535e-05	0	0	0	0	0	0	0	0.00181495	0	0.00159201	3.14644e-05	8.08146e-05	0	0.000106513	0	0	0	0.000420301	4.9581e-05	0.000446788	0	0.000687176	0	0	0	0	0	0	0	0
SR1 [G-1] sp. oral taxon 875	0	0	7.52483e-05	2.67044e-05	0	0	4.78103e-05	0	0	0	0	0	0	0	0.000240597	0.00151604	4.33896e-05	0.000474848	0	0	0	9.31315e-05	0	0	0	0	0	0	0	0	0.00230322	8.2176e-05	0.000852106	0.0010773	0	0	3.5025e-05	0	0	0	0.000105719	0	0	0	0	0	0	0	0.000124121
Treponema sp. oral taxon 238	0	0	0	0	0	0	0	7.49541e-05	0	0	0	0	0	0	0	0	0.000130169	0	0	0	0	0.00121071	0	0	0	0	0	0	0	0	0	0	0	0	0	0	0	0	0	0	0	0	0	0	0	0.00549475	0	0	0
Treponema sp. oral taxon 268	0.00013899	5.17157e-05	0.000250828	8.01132e-05	0	5.6224e-05	0.000573723	0.000149908	0	0.000226603	4.80931e-05	4.56913e-05	0.000166597	0	0.000120298	0.000310099	0.000130169	0.00014839	0	0	0	0	0	0	0	0.000433401	0	0.000131446	0	6.29287e-05	0.00101018	0.000287616	0	0.000296256	0	0.000103645	0	0	0	0	0	0.000391619	0	0	0	0.00017725	0	0	0.000206868
Capnocytophaga sp. oral taxon 335	0	0	0	0	0	0	0	7.49541e-05	0	0.00067981	0	4.56913e-05	0	0	0	3.44554e-05	4.33896e-05	2.9678e-05	0	0	0	0.000186263	0.000101215	0	0	0	0	0	0.00124779	0	0	0.0010272	0.000372797	0	3.06654e-05	0	3.5025e-05	0	0.00156376	0.0010405	0	0	0	0	0.000305413	4.43125e-05	0	0	0
Oribacterium sinus	0	0.000232721	0.000175579	0.000133522	0	5.6224e-05	0.000549818	7.49541e-05	0.000139978	0	4.80931e-05	0	0.00116618	0	0	0	0	8.9034e-05	0	0	0	4.65658e-05	5.06073e-05	0	0	9.63113e-05	7.7232e-05	0	4.30274e-05	3.14644e-05	0.000121222	0	0	0.000296256	3.06654e-05	0	0	0.000247905	0.000491466	0.00053952	5.28597e-05	0	0.00102467	0.000343544	7.63534e-05	0.000265875	8.22267e-05	0	0.000124121
Gemella sp. oral taxon 928	0	0	7.52483e-05	0	0	0	0	0	0	0	0	0	0	0	0	0	0	0.000474848	0	0	0	0	0	0	0	0	0	0	0	0	0	0	0	0	0	0	0	0	0	0	0	0	0	0	0	0	0.00037002	0	0
Bergeyella sp. oral taxon 900	3.47476e-05	5.17157e-05	0	0.000106818	0	1.87413e-05	7.17154e-05	0	4.66592e-05	0	0	0.000228457	0.000166597	0	4.00994e-05	0.000103366	0.000997961	0.000267102	0	0.000235239	0	4.65658e-05	0	0.00035966	0	0	0.000270312	0.000876309	0.00017211	0	0	4.1088e-05	0.00015977	5.38648e-05	3.06654e-05	6.90966e-05	0.000245175	0.000198324	0.00035743	3.85371e-05	0.000317158	0	0	0	0.000190883	0	0	0.000273	0.00057923
Alloprevotella sp. oral taxon 473	0	0.000336152	0.00348651	0	0	0.000749653	0.000215146	0	0	0	0	0	0	0	8.01989e-05	3.44554e-05	0	0	0	0	0	0.000232829	0	0	0.000826728	0.000337089	0	0	0	6.29287e-05	0	0	0	0	0	0	0	0	0	0	0	0	3.94104e-05	0	3.81767e-05	0.00017725	0	0	0
Leptotrichia sp. oral taxon 847	0	0	0	0.00216306	0	1.87413e-05	0	0.00037477	0	0	0	0	0.000249896	0	0	0	0.00190914	0	0	0	0	0.000139697	0.000151822	0.000503525	0	0	0	0	0	0	0	0.000451968	0.000106513	0.000161594	0	0	0	0	0	0	0	0	3.94104e-05	0	0	0.000265875	0	0	0
Cupriavidus gilardii nov 89.024%	0	0.000181005	0	0	0.000599852	0	0	0.000299816	9.33184e-05	0	0	0	0	0	0.000120298	0	0	0	0	0	0.00154083	4.65658e-05	0	0.000287728	0.000145893	0	3.8616e-05	8.76309e-05	0	9.43931e-05	0	0	5.32566e-05	0	0	0	0	4.9581e-05	0	7.70743e-05	5.28597e-05	9.79048e-05	7.88208e-05	0.00166046	7.63534e-05	0.000132937	4.11133e-05	0	8.27472e-05
Actinomyces dentalis	6.94951e-05	0	0	2.67044e-05	0	0.000224896	7.17154e-05	0	4.66592e-05	0.000981947	0.000480931	4.56913e-05	0	0	8.01989e-05	6.89109e-05	0.000260338	0	0	0.000376382	0	0	0	0	0	9.63113e-05	0	4.38154e-05	0	0.000125857	0	8.2176e-05	5.32566e-05	0.000834904	0	0.000760062	7.00501e-05	0.000198324	4.46788e-05	0.000308297	0	7.34286e-05	7.88208e-05	5.72574e-05	7.63534e-05	0	0	0	0.000289615
Selenomonas sp. oral taxon 920	0.000173738	0	0	0.000133522	0	0.00028112	4.78103e-05	0.000712064	0	0	0	0.000502604	0.00124948	0	8.01989e-05	0	0.000130169	0.000118712	0	0	0	0	5.06073e-05	0	0	0	3.8616e-05	0.000131446	0	0.000157322	0	0	0	0.000269324	0.000153327	0.000138193	0	4.9581e-05	0	0	0	0	0	0	0	8.8625e-05	0	0	8.27472e-05
Lachnospiraceae [G-7] sp. oral taxon 163	6.94951e-05	5.17157e-05	0	8.01132e-05	0	0	0	3.7477e-05	0	0	9.61862e-05	0	0	0.000437063	0.000320796	0.000447921	4.33896e-05	0	0.000601295	0.000235239	0	0	0	0	0	0.000577868	0	0	0	0	0	0.000123264	5.32566e-05	8.07972e-05	6.13309e-05	0.000276386	0	0	4.46788e-05	3.85371e-05	0	0.00181124	0	0	0	0	0	0	0
Prevotella oralis	3.47476e-05	0.000336152	0	0	0	0	0	0	0	0.00309691	0.000144279	0	0	0	0.000801989	0	0	0	0	0.00150553	0	0	0	0	0	0	0	0	0	6.29287e-05	0	0	0	0	0	0	0	0	0	7.70743e-05	0	0	0	5.72574e-05	0	0	0	0	0
Porphyromonas sp. oral taxon 277 nov 97.967%	0	0	0	0	0	0.000168672	0	0	0	0	0	0	0	0	0.00557382	0.000241188	0	0	0	0	0	0	0	0	0	0	0	0	0	0	0	0	0	0	0	0	0	0	0	0	0	0	0	0	0	0	0	0	0
Capnocytophaga multispecies spp28 2	0	0	0	0.000587497	0.000322997	0	0	0	0.000373274	0	0	0.000411222	0.000999584	0.000218531	0	0	0	0	0.00286772	0	0	0	0	0	0	0	0	8.76309e-05	0	0	0	0	0	0	0	0	7.00501e-05	0	0	0	0	0	0	0	0	0	0	0	0
Bulleidia extructa	0	0	0	0	0	0	0	0.00037477	0	0	0	0	0	0	0	0	0	0	0	0	0	0	0	0	0	0.00125205	0	0	0	0	0	0	0	2.69324e-05	0	0.00390396	0	4.9581e-05	0	0	0	0	0	0	0	4.43125e-05	0	0	0
Anaeroglobus geminatus	3.47476e-05	2.58578e-05	0	8.01132e-05	0	0	0	0	0.00055991	0	0	0.000137074	0.000499792	0.000109266	8.01989e-05	3.44554e-05	0.000216948	0	0.00143386	9.40955e-05	0	0	0	0	0	0.00120389	0	0	0	0	0	0	0	2.69324e-05	0	6.90966e-05	0	0	0	0	0	0.000171333	0	5.72574e-05	0	4.43125e-05	0	0	0
Veillonella sp. Oral Taxon C09	0.000243233	0.000387868	0.000953145	0.000106818	0	0	0.000167336	0	0	7.55344e-05	0	4.56913e-05	0	0.000327797	8.01989e-05	0	0	0	0	4.70478e-05	0	4.65658e-05	0.000354251	0.000215796	0	0	0.000154464	4.38154e-05	0.000258164	3.14644e-05	4.04073e-05	0	0.000266283	0	0	0	7.00501e-05	0	0.000491466	0	0.000158579	0	0.000275873	0	0	0.000132937	0.00024668	0.000273	0
Streptococcus multispecies spp36 2	3.47476e-05	0	0.000150497	0	0	0.000243637	2.39051e-05	0	0	0	0	4.56913e-05	0	0	0	0.000689109	4.33896e-05	0	0	0	0	0	0.000101215	7.19321e-05	0.000145893	0	0	0	0	3.14644e-05	0	8.2176e-05	0.000106513	0	6.13309e-05	0	0	4.9581e-05	0	0	0.000211439	0	0	0	0.000419943	0	0	0	0
Prevotella sp. oral taxon 313	0.00323152	0	0	0	0	0	2.39051e-05	3.7477e-05	0	0.00188836	0	0	0	0	0	0	0	0	0	0	0	0	0	7.19321e-05	0	0	0	0	0	0	0	0	0	0.000323189	0	0	0	0	0	0	0	0	0	0	0	0	0	0	0
Aggregatibacter sp. oral taxon 898	0	0	5.01655e-05	0.000133522	0	0	0	0	0.00247294	0	0	4.56913e-05	0	0	0	6.89109e-05	0	0.000207746	0	4.70478e-05	0	0	5.06073e-05	0.000143864	0	0	0	0	0	0	0	0.000780672	0.000213027	0.000323189	0.000245324	0	0.000245175	4.9581e-05	0.000134036	0	5.28597e-05	0	0	0	0.00022906	0	4.11133e-05	0	0
Streptococcus sp. str. C300	0.000416971	0	0.000175579	8.01132e-05	0	1.87413e-05	0	0	0	0	0	0	0	0.000109266	8.01989e-05	0	0	8.9034e-05	0	0	0	0	0.000455466	7.19321e-05	0	0	0	4.38154e-05	8.60548e-05	3.14644e-05	0	0	0	0	0	0	3.5025e-05	9.91621e-05	8.93575e-05	0	5.28597e-05	0	3.94104e-05	0	0	0	4.11133e-05	0.001092	0
Streptococcus sp. oral taxon 070	6.94951e-05	5.17157e-05	0	0	0	3.74827e-05	4.78103e-05	0	0.00233296	7.55344e-05	4.80931e-05	0.00173627	0	0.000109266	0	3.44554e-05	0	5.9356e-05	0	0	0	0	0	0	0.000145893	0	0	0	0	9.43931e-05	4.04073e-05	0	0	0	0	0	0	0	4.46788e-05	0	0.000264299	0	3.94104e-05	0	0	0	0	0	0
Bifidobacterium dentium	3.47476e-05	0.000103431	0	0	0	3.74827e-05	0	0	0.000326614	0	0.000144279	0	0	0	0	0	0	0	4.62535e-05	0	0	0	0	0	0	0.0017336	0	0	0	0	0	0	0	0	0	0.000656417	0	0	0	0	0	0.00212943	0	0	0	0	0	0	0
Actinomyces viscosus nov 97.967%	0.00114667	0	0	0	0	0.000149931	0	0.000187385	0	0.00271924	0	0	0	0	4.00994e-05	3.44554e-05	0.000477286	0	0	0	0	0	0	0	0	0	0	0.000525785	0	0	0	0	0	0	0	0	0	9.91621e-05	0	0	0	0	7.88208e-05	0	0	0	0	0	0
Veillonella atypica	0	2.58578e-05	0	0.000106818	0	1.87413e-05	0.000119526	0	0	0.000151069	0	4.56913e-05	0.00058309	0	0	6.89109e-05	8.67792e-05	0	0	0	0	0	5.06073e-05	0.000863185	0	9.63113e-05	0	0	0	9.43931e-05	0	0	0.000532566	0.000727175	0	0	0	0	4.46788e-05	0.0010405	0	0.000391619	3.94104e-05	5.72574e-05	0	0	0	0	0
Erysipelotrichaceae [G-1] sp. oral taxon 904	0	0	0	0	9.2285e-05	1.87413e-05	0	0	0.000139978	0	0	4.56913e-05	0	0	0.00409014	0	0	0	0	0	0	0	0	7.19321e-05	0	0.000577868	0	0	0	0	0	8.2176e-05	0	2.69324e-05	0	0.000172741	0	0	0	0	5.28597e-05	0	0	0	0	0	0	0	0
TM7 [G-1] sp. oral taxon 348 nov 96.239%	0	0	0	0	0	0	0	0	0	0	0	0	0	0	0.000320796	0	0	0	0	0	0	0	0	0	0	0	0	0	0	0	0	0	0	0.00253165	0	3.45483e-05	0	0	0	0.000732205	0	0	0.00161583	0	0	0	0	0	0
Capnocytophaga sp. oral taxon 323	3.47476e-05	0.000181005	0.000476573	0	0	3.74827e-05	0.000119526	0	0	0.00113302	0.000240466	0	0	0	0	0	0	0.000534204	0	0	0	0	0	0.000647389	0	0	0	0	0	0	0	0	0	5.38648e-05	0	0	0	0	0	0	0	0	0	0	0.00125983	0.00017725	0	0	0.000206868
Centipeda periodontii	0.000521213	0	0	8.01132e-05	0	5.6224e-05	0.000143431	7.49541e-05	0	0	9.61862e-05	0.000274148	0.00166597	0	0.000280696	0.000447921	4.33896e-05	0.000178068	0	0	0	0	0	0	0	0	3.8616e-05	0	0	0	0	0	5.32566e-05	0.000161594	0	0	0	0	0	0	0	0	0.000157642	0	0	0	0	0	0.000496483
GN02 [G-1] sp. oral taxon 871	0	0	0	0	0	0	0.000167336	7.49541e-05	0	0	0	0	0	0	0	0.000206733	0.000607454	0	0	0	0	0	0	0	0	0	0	0	0	0.00144736	0	4.1088e-05	0.000372797	0	0	0	0	0	0	0.00192686	0	0	0	0	0	0	0	0	8.27472e-05
Gemella bergeri	3.47476e-05	0	0	0	0	0	0	0	0	0	0	0	0.000916285	0	0	0	0	0	0	0	0	0	0	0	0	0	0	0	0	0	0	0	0	0	0	0	0.0001401	0	0	0	0	0	0	0	0	0	0	0	0
Aggregatibacter actinomycetemcomitans	0	0	0	0	0	0	0	0	0	0	0	0	0	0	0	0	0	0	0	0	0	0	0	0	0	0	0	0	0	0	0	0	0	0	0	0	0	0	0	0	0	0	0.000118231	0	0	0	0	0	0
Lachnoanaerobaculum orale	0.000173738	0	0	0.000721019	0	1.87413e-05	9.56206e-05	0	0	0	0	0	0.00058309	0	0	0.000103366	0	0	0	4.70478e-05	0	0	0	0.000287728	0	0	7.7232e-05	0	0	9.43931e-05	4.04073e-05	0.00020544	0	2.69324e-05	3.06654e-05	0	0	0	0	0	0	0.000171333	0.0011429	0.000458059	0.000152707	0	0	0	0.000124121
Peptostreptococcaceae [XI][G-1] sp. oral taxon 383	0	0	0	0	0	0	0	0	0	0	0	0	0	0	0	0	0	0	0	0	0	0.00437718	0	0	0	0	0	0	0	0	0	0.000287616	0	0	0	0	0	0	0	0	0	0	0	0	0	0	0	0	0
Dialister pneumosintes	0.000173738	2.58578e-05	0	0	0.000138427	5.6224e-05	2.39051e-05	7.49541e-05	0	0	0.000336652	0	0	0	4.00994e-05	0.000206733	0	0	0	0	0	4.65658e-05	0	0	0	0.00134836	0	0	0	0	0	0.00020544	5.32566e-05	0.000619445	0.000122662	0.000656417	0.000105075	0	0	0	5.28597e-05	0	0.000118231	0	0	0	4.11133e-05	0	0
Fusobacterium nucleatum	0	5.17157e-05	0.000250828	0	0	3.74827e-05	0	3.7477e-05	0	0.000151069	4.80931e-05	0	0	0	0	6.89109e-05	0	0.000207746	0	0	0	0	0	0	0	0	0.00019308	4.38154e-05	0	0	8.08146e-05	0	5.32566e-05	2.69324e-05	0.000306654	0.000241838	0.000420301	0.000148743	0	0	0	0.000758762	0	0	0	0	0.000452247	0	0
Fretibacterium sp. oral taxon 361	0	0	0	0	0	0	0	0	0	0	0	0	0	0	0	0	0	0	0	0	0	0.00461001	0	0	0	0	0	0	0	0	0	0	0	0	0	0	0	0	0	0	0	0	0	0	0	0	0	0	0
Selenomonas sp. Oral Taxon G51	0	0	0	0	0	0	9.56206e-05	0	0	0.000528741	0.00192372	0	0	0	0.000200497	0.000585742	0	5.9356e-05	0	0	0	9.31315e-05	0	0	0	4.81556e-05	3.8616e-05	0	0	0	0.000323258	0.000246528	0	2.69324e-05	3.06654e-05	0	0.00021015	0	0	0	0	0	0	0	0	0	0	0	0
Peptostreptococcaceae [XI][G-4] sp. oral taxon 369	3.47476e-05	0	0	0	0	3.74827e-05	0	0.000449725	0	0	0.00100996	0	0	0	0.000801989	0	0.000260338	2.9678e-05	0	0	0	0	0	7.19321e-05	0	0	0	0	0	0	0	0	0	0.000377054	0	0	0	0	0	0	0	0	7.88208e-05	0	0	0.000221562	0	0	0
Capnocytophaga sp. oral taxon 878	0	0	0	0	0	0.00159301	0	0	0	0	0	0	0	0	0.000120298	0	0	0	0	0	0	0	0	0	0	0	0	0	0	0	0	0	0	0	0	0	0	0	0	0	0	0	0	0	0	0	0	0	0.00268928
Selenomonas sp. oral taxon 146	0	0	0	0	9.2285e-05	0	0	0	0	0.000830878	0	0.0026044	0	0	0	0	0	0.000118712	0	0	0	0	0	0	0	0	0	0	0	0	4.04073e-05	0	0	5.38648e-05	0	0	0	0	0	0	0	0	0	0.000114515	0	0	0	0	0
Selenomonas sp. oral taxon 479	0	0	0	0	0	0	0.000382482	0	0	0	0	0	0	0	0.000320796	0.000516831	0.000130169	8.9034e-05	0	0	0	0	0	0	0	0	3.8616e-05	0	0	0	0	0	0	2.69324e-05	3.06654e-05	0.000829159	0.00021015	0	0.000402109	0	0.000211439	0	0.00090644	5.72574e-05	0	0	0	0	0
Actinomyces graevenitzii	0	0	0	2.67044e-05	0	0.00164924	0.000239051	3.7477e-05	0	0.000226603	0	0	8.32986e-05	0.000109266	0	3.44554e-05	0	0	0	0	0.000102722	0	0	0	0	0	0	0	0	0.000377572	0	0	0	5.38648e-05	3.06654e-05	0	0	0	0	0	0	0.000342667	0.000118231	0.000286287	0.00022906	0	0	0	0
Capnocytophaga sp. oral taxon 901	0	0	0	0	0	0.000787136	0	0	0	0	0	0.00173627	0	0	0.00132328	0	0	0	0	0	0	0	0	0	0	0	0	0	0	0	0	0	0	0	0	3.45483e-05	0	0	0	0	0	0	0	0	0	0.000132937	0	0	0
TM7 [G-6] sp. oral taxon 870	0	0	0	2.67044e-05	0	3.74827e-05	0	0	0	0	0	4.56913e-05	0.000249896	0	0.000400994	0	4.33896e-05	2.9678e-05	0	4.70478e-05	0	0	0.000657895	0	0	0	0.00019308	0	0	0	4.04073e-05	0	0.00063908	0.000350121	0	3.45483e-05	0.000490351	0.000198324	0.000446788	0	0	0	0	0	3.81767e-05	0	0	0	4.13736e-05
Treponema sp. oral taxon 257	0	0	0	0	0	0	7.17154e-05	0.000262339	0	0	0	0	0	0	0	0.000137822	4.33896e-05	0	0	0	0	0.00209546	0	0	0	0	0	4.38154e-05	0	0	0	0.00020544	0	2.69324e-05	0	0	0	0	0	0	0.000211439	0	0	0	0	0	0	0	0
Actinomyces sp. oral taxon 897	0	0.000181005	0	0	0	0.000805877	2.39051e-05	3.7477e-05	0	0	0.00076949	9.13826e-05	8.32986e-05	0	0.000200497	0.000206733	0.000347117	2.9678e-05	0	0	0	0	0	0	0	0	0	0	0	0	0	0	5.32566e-05	0	0	0	0	0.000396648	0	3.85371e-05	0	0	0	5.72574e-05	7.63534e-05	0	0	0	0.000537857
Bacteroidetes [G-3] sp. oral taxon 280	0	0	0	0	0	0.000131189	0	0	0	0	0	0	0	0	0.00120298	0	0	0	0	0	0	0.00214203	0	0	0	0	0	0	0	0	0	0.000287616	0	0	0	0	0	0	0	0	0	0	3.94104e-05	0	0	0	0	0	0
Prevotella enoeca	0	0	0.000100331	0	0	0	0	0	0	0	0	0	0	0	4.00994e-05	0	0	0	0	0	0	4.65658e-05	0	0	0	0.00105942	0.000115848	0	0	0	0	0	5.32566e-05	0.00056558	0	0	0.00175125	0	0	0	0	0	0	0	0	0	0	0	0
Bacteroidaceae [G-1] sp. oral taxon 272	0	0	0	0	0	0.000131189	0	0	0	0	0	0	0	0	0.000320796	0	0	0	0	0	0	0.00307334	0	0	0	0	0	0	0	0	0	0.00020544	0	0	0	0	0	0	0	0	0	0	0	0	0	0	0	0	0
Selenomonas sp. oral taxon 126	0	0	0	0	0	1.87413e-05	0.000119526	0	0	0	0	0	0	0	0.000441094	0.000310099	0	0	0	0	0	0	0	0	0	0.000963113	0	0	0	0	0	0	0	0.000242392	0	0.000656417	0	0	0	0	0	0	0	0	0	0.000487437	0	0	0
Leptotrichia sp. AF189244.1	0.000104243	0	0	0.000373862	0	0	9.56206e-05	3.7477e-05	0	0.000453206	0	0	0	0.000218531	0	0	0	5.9356e-05	0	0	0	0	0	0	0	0	0.000231696	0.000219077	0.000215137	0.000566358	0.000121222	0.00020544	0	0	0	3.45483e-05	0	4.9581e-05	4.46788e-05	0.000192686	0.000105719	0	0	0	0.00011453	0	4.11133e-05	0	0.000124121
Methylobacterium rhodesianum	0	7.75735e-05	2.50828e-05	5.34088e-05	0.000322997	0	0	0.000337293	0.000139978	0	0	0	0	0	0.000120298	0	0	0	4.62535e-05	0	0.000513611	4.65658e-05	5.06073e-05	0.000287728	0	0	0.000115848	0.000219077	0	0	0	4.1088e-05	0	0	0	0	0	0	0	7.70743e-05	0	4.89524e-05	0	0.000343544	0.00022906	4.43125e-05	4.11133e-05	0	0
Porphyromonas sp. oral taxon 930	0	0	0.000401324	0	0	3.74827e-05	0	0	0	0	0	4.56913e-05	0	0	4.00994e-05	0.000172277	0	2.9678e-05	0	0	0	0	0	0	0.00286923	0	0	0	0	0	0	0	0	0	0	0	0	0	4.46788e-05	0	0	0	0	0	0	0	0	0	0
Propionibacterium acnes	0	0.000155147	2.50828e-05	0	0	0.000149931	7.17154e-05	0	0.00060657	0	0	0	0	0	0	0	0	0	0	0	0	4.65658e-05	0	0	4.8631e-05	0	0	0	0	0	0	0	0	0	0	0	0	0	0	0	0	0	3.94104e-05	0.00188949	0	0.000265875	0	0	0.000206868
Pseudomonas otitidis	0	2.58578e-05	0	0	0.000138427	0	2.39051e-05	0	0.000186637	0	0	0	0	0	0	0	0	0	0	0	0.000308166	0.000232829	5.06073e-05	7.19321e-05	0	0	3.8616e-05	0	4.30274e-05	6.29287e-05	0	4.1088e-05	0	0	0	0	0	0.000148743	0	7.70743e-05	0	0	0	0.00211852	0	0	0	0	0
Peptostreptococcaceae [XI][G-6] [Eubacterium] minutum	0	0	0	0	0	0	2.39051e-05	0	0	0	0	0	0	0	0	0.000792475	0	0	0	0	0	0.00186263	0	0	0	0	0	0	0	0	0	0.000328704	0	0	0	0	0	0	0	0	0	0	0.000591156	0	0	0	0	0	0
Veillonellaceae [G-1] sp. Oral Taxon 155	0	5.17157e-05	0	0	0	0	0	0	0	0	0.00269321	0	8.32986e-05	0	0	0	0	0	0	0	0	0	0	0	0	0	0	0.000131446	0	0	0	0	0	0	0	0	0	0	0	0	0	0.000269238	0	0	0	0	0	0	0
Capnocytophaga ochracea	0	0	0.000476573	2.67044e-05	0	0	0	0.000149908	0	0	0	0	0	0	0	3.44554e-05	0	0.000415492	0	0	0	0	0	0	0	0	0.000347544	0.000262893	0	0	0.000808146	0	0	0	0	0	0.000245175	0.000198324	4.46788e-05	0	0.000317158	0	0	0	0	0	0	0	4.13736e-05
Porphyromonas catoniae nov 97.963%	0	0	0	0.00269715	0	0	0	0	0	0	0	0	0.000749688	0	0	0	0	0	0	0	0	0	0	0	0	0	0	0	0	0	0	0	0	0	0	0	0	0	0	0	0	0	0	0	0	0	0	0	0
Staphylococcus epidermidis	0	0	0	0	0	0.000131189	4.78103e-05	3.7477e-05	0.000233296	0	0	0	0	0	0	0	0	0	4.62535e-05	0	0.000205444	0	0	0	0	0	0	0	0	0	4.04073e-05	0	0	0	3.06654e-05	0	0	0	0	0	0	2.44762e-05	0	0.00160321	3.81767e-05	0.000620375	0	0	0.000289615
Selenomonas multispecies spp19 2	0	7.75735e-05	0	0	0	5.6224e-05	0.000119526	0	0	0	0.000240466	0	0	0	0.00124308	0.000689109	0	0	0	0	0	0	0	0	0	0	0	0	0	0	0	4.1088e-05	0	0.000242392	0	6.90966e-05	0	0	0	0	5.28597e-05	0	0	0	0	0	0	0	0
Treponema vincentii	0	0	0	0	0	0.000337344	0	0	0	0	0	0	0	0	0.000842088	0.00103366	0	0	0	0	0	0	0	0	0	0	0	0	0	0	0	4.1088e-05	0	0.000377054	0	0	0	0	0	0	0	0	0.000275873	0	0	0.000132937	0	0	8.27472e-05
Streptococcus sobrinus	0	0	0.000175579	0.000160226	0	0	0	7.49541e-05	0	0	0	0	0.000832986	0	0	0	4.33896e-05	0	0	0	0	0	0	0	0	0.000626023	0	4.38154e-05	0	3.14644e-05	0	8.2176e-05	0	0	0	0.000276386	0	0	0	0.000578057	0	0.000171333	0.000275873	0	0	0	0	0	0
Actinobaculum sp. oral taxon 848	0	0	0	0	0	0	0	0.000487202	0	0	0	0	0	0	0	0	0.000694234	0	0	0	0	0.000745052	0	0	0	0	0	0	0	0	0	0.000945024	0	0	0	6.90966e-05	0	0	0	0.000346834	0	0	0	0	0	0	0	0	0
Treponema sp. oral taxon 253	0	0	0	0	0	0	0	0.000861972	0	0	0	0	0	0	0	0	0.000216948	0	0	0	0	0	0	0	0	0	0	0	0	0	0	0	0	0.000484783	0	0	0	0	0	0	0.000317158	0	0	0	0	0	0	0	0
Megasphaera micronuciformis	3.47476e-05	5.17157e-05	2.50828e-05	0.000186931	0	0	2.39051e-05	0	0	0	0	0	0.000249896	0	0.000200497	0	0.000216948	0	9.25069e-05	0	0	4.65658e-05	0	0	0	4.81556e-05	3.8616e-05	0	0	0.000157322	0	4.1088e-05	0	0.00010773	9.19963e-05	0	0	0	0	0.000115611	0	4.89524e-05	3.94104e-05	5.72574e-05	0.00011453	0	0	0	4.13736e-05
Bacillus sp. str. 2A57	0	7.75735e-05	0	0	0.000461425	0	0	0.000149908	0	0	0	0	0	0	0	0	0	0	0	0	0.000410889	0	0	7.19321e-05	0	0	0	8.76309e-05	0	3.14644e-05	0	0	0	0	0	0	0	4.9581e-05	0	0	0	4.89524e-05	0	0.00160321	0	4.43125e-05	4.11133e-05	0	0
Fretibacterium multispecies spp33 2	0	0	0	0	0	0	0	0	0	0	0	0	0	0	0	0	0	0	0	0	0	0.00316647	0	0	0	0	0	0	0	0	0	0	0	0	0	0	0	0	0	0	0	0	0	0	0	0	0	0	0
Cryptobacterium curtum	3.47476e-05	0	5.01655e-05	0	0.00036914	0	2.39051e-05	0	0	0	0	0	0	0	4.00994e-05	0	0	0	0.000185014	0.000141143	0	4.65658e-05	0	0	0	0	0	0	0	0.000125857	0	0	0	0.000188527	0.000275989	0.000103645	0	0	0	0.000115611	0	0.000514	3.94104e-05	0	0	0	0	0	0
Prevotella nanceiensis	0.000208485	0	0.000802649	0	0	3.74827e-05	7.17154e-05	0	4.66592e-05	7.55344e-05	0	0	0	0	0	3.44554e-05	8.67792e-05	2.9678e-05	0	0	0	0.000186263	5.06073e-05	0	4.8631e-05	0	0	0	0	0	0.000121222	0	0	0	3.06654e-05	0	0	0	0	0	0.000105719	0	0	5.72574e-05	3.81767e-05	0	0	0	0
Peptostreptococcaceae [G] sp. Oral Taxon B61	0	0	0	0	0	1.87413e-05	0	7.49541e-05	0	0	0	0	0	0	0.000601492	0.000137822	0	0	0	0	0	0.00186263	0	0	0	0	0	0	0	0	0	0	0	0	0	0	0	0	0	0	5.28597e-05	0	0.000157642	0	0	0.000132937	0	0	0
Campylobacter sp. oral taxon 044	0	2.58578e-05	2.50828e-05	0	0	0	0	0	4.66592e-05	0	0	0	0	0	0	0	0	0	0	0	0	0	0	0	0	0	0	0	0	3.14644e-05	0	0	0	0.00258551	0	0	0	0	0	0	0	0	3.94104e-05	0	0	0.000221562	0	0	0
Prevotella sp. oral taxon 475	0	2.58578e-05	5.01655e-05	0	0	7.49653e-05	0	0	0	0	0	0	0.00058309	0	4.00994e-05	0.000103366	0	0	0	0	0	0	0	7.19321e-05	4.8631e-05	0	0	0	0	3.14644e-05	0.00169711	0	5.32566e-05	5.38648e-05	9.19963e-05	0	0	0	0	0	0	0	0	0	0	0	0	0	0
Selenomonas artemidis nov 97.250%	0	0	0	0	0	0	0	0	0	0	0	0	0	0	0	0	0.000260338	0	0	0	0	0	0	0	0	0	0	0	0	0	0	0	0	0	0	0	0	0	0	0	0	0	0	0	0	0	0	0	0
Treponema medium	0	0	0	0	0	0	0.00112354	0.000187385	0	0	0	0	0	0	0	0.000103366	0	2.9678e-05	0	0	0	9.31315e-05	0	0	0	0	0	0	0	0	0	4.1088e-05	0	0	0	0	0	0	0	0	0.000475737	0	0	0	0	0	0	0	0
Brevibacterium casei	0	2.58578e-05	5.01655e-05	2.67044e-05	0.000230712	3.74827e-05	2.39051e-05	7.49541e-05	0.000326614	0	0	0	0	0	0	0	0	0	0	0	0.000205444	4.65658e-05	0	0	0	0	3.8616e-05	0.000131446	8.60548e-05	0	4.04073e-05	0	0	0	0	0	0	0	0	0	0	0	7.88208e-05	0.00103063	0.000152707	8.8625e-05	0	0	4.13736e-05
Bacteroidetes [G-3] sp. oral taxon 365	3.47476e-05	0	0	0	0	3.74827e-05	0	3.7477e-05	0	7.55344e-05	0	0	0	0	0.000120298	0.00148158	0	0	0	0	0	0.00088475	0	0	0	0	0	0	0	0	0	4.1088e-05	0	2.69324e-05	0	0	0	0	0	0	0	0	7.88208e-05	0	0	0	0	0	0
Treponema sp. oral taxon 258	0	0	0	0	0	0	0	0	0	0	0	0	0	0	0	0.000103366	0	0	0	0	0	0.0016298	0	0	0	0	0	0	0	0	0	8.2176e-05	0	0.000269324	0	0	0	0	0	0	0	0	0	0	0	0.000709	0	0	0
Streptococcus sp. oral taxon 057	0	0	5.01655e-05	5.34088e-05	4.61425e-05	0.000580981	0	0	0	0	0	9.13826e-05	0	0	0	0.000103366	0.000173558	0	0	0	0	0	5.06073e-05	7.19321e-05	4.8631e-05	0	7.7232e-05	4.38154e-05	0	3.14644e-05	0	0	0	0	0.000153327	0	0	0	0	0	0.000370018	0	0.000118231	0	0	0	0	0	0
Selenomonas sp. oral taxon 919	3.47476e-05	0	0	0	0	0	2.39051e-05	0	0	0	0.00076949	4.56913e-05	0	0	0.000160398	3.44554e-05	4.33896e-05	2.9678e-05	0.00013876	0.000752764	0	0.000139697	0	0	0	9.63113e-05	0	0	0	0	0	0.000369792	0	0	3.06654e-05	3.45483e-05	0	0	0	0	0	2.44762e-05	7.88208e-05	0	0	0	0	0	0
Treponema sp. oral taxon 270	0	0	0	0	0	0	2.39051e-05	0	0	0	0	0	0	0	0.000120298	0.000241188	0	0	0	0	0	0	0	0	0	0	0	0	0	0	0	0.000164352	0	2.69324e-05	0	0	0	0	0	0	0	0	0.000236463	0	0	0	0	0	0
Caulobacter crescentus	0	0.000129289	0	0	0.000138427	0	0	7.49541e-05	9.33184e-05	0	0	0	0	0.000109266	0	0	0	0	0	0	0.000616333	0	0	0	9.72621e-05	0	0	8.76309e-05	8.60548e-05	3.14644e-05	0	0	0	0	0	0	0	0	0	0	0	4.89524e-05	0	0.000916118	7.63534e-05	0.000132937	0	0	0
Treponema sp. oral taxon 230	0	0	0	0	0	0.000337344	7.17154e-05	0.000149908	0	0	0	0	0	0	0.000200497	0.000620198	0.000130169	0	0	0	0	0	0	7.19321e-05	0	0	0	0	0	0	0	0.000164352	0	0.00010773	6.13309e-05	0	0	0	0	0	0	0	7.88208e-05	0	0	0	0	0	0
Actinomyces lingnae [NVP]	0	5.17157e-05	0	0	9.2285e-05	0.000599723	0.000215146	0	0.000139978	0	0	0	0.000166597	0	4.00994e-05	0	4.33896e-05	0	0	0	0	0	0	0	0	9.63113e-05	0	0	0	0.00022025	4.04073e-05	0	0	0	0	0	0	0	0	3.85371e-05	0.000211439	0.000146857	0	5.72574e-05	0.000152707	0	4.11133e-05	0	4.13736e-05
Stomatobaculum sp. oral taxon 373	0	0	0	0	0	0	0	0	0	0	0	0	0	0	0	0	0	0	0	0	0	0.00265425	0	0	0	0	0	0	0	0	0	0	0	0	0	0	0	0	0	0	0	0	0	0	0	0	0	0	0
Afipia broomeae	0	5.17157e-05	0	0	0.00018457	0	0	0.000187385	4.66592e-05	0	0	0	0	0	4.00994e-05	0	0	0	0	0.000141143	0.000308166	0	0	0	9.72621e-05	0	0	8.76309e-05	0	0	0	4.1088e-05	0	5.38648e-05	3.06654e-05	0	0	4.9581e-05	0	0	0	2.44762e-05	0	0.000973375	3.81767e-05	0	0	9.10001e-05	0
Lachnoanaerobaculum sp. oral taxon 496	0	0	0	0	0	1.87413e-05	0	0	0	0	0	0	0	0	0.000320796	0	0	0	0	0	0	0	0	0	0	0	0	0	0	0	0	0	0	0	0	0	0	0	0	0	0	0	0.00212816	0	0	0	0	0	0
Tannerella sp. oral taxon 916	0	0	0	0	0	0	0.000597629	0	0	0	0	0	0	0	0	0.00148158	0	0	0	0	0	4.65658e-05	0	0	0	0	3.8616e-05	0	0	0	0	0.000246528	0	0	0	0	0	0	0	0	0	0	0	0	0	0	0	0	0
Treponema sp. oral taxon 262	0	0	0.000100331	0	0	0	0	3.7477e-05	0	0	0	0	0	0	0	0	0.000216948	0	0	0	0	0	0	0	0	0	0	0	0	0	0	0	0	2.69324e-05	0	0	0	0	0	0	0	0	0	0	0	0.00155094	0	0	0
Treponema sp. Oral Taxon G77	0	0	0	0	0	0	0	0	0	0	0	0	0	0	0	0	0	0	0	0	0	0.00228172	0	0	0	0	0	0	0	0	0	4.1088e-05	0	0	0	0	0	0	0	0	0	0	0	0	0	0	0	0	0
Mycoplasma faucium	0	0	0	0	0	0	0	0	0	0	0	0	0	0	0	0	0	0	0	0	0	0.00218859	0	0	0	0	0	0	0	0	0	0.000123264	0	0	0	0	0	0	0	0	0	0	0	0	0	0	0	0	0
Streptococcus sp. Oral Taxon C04	0	0	0	0	0	0	0	0	0	0	0	0	0.000249896	0	0	0	0	0	0	0	0	0	0	0	0	0	0	0	0	0	0	0	0	0.000350121	0	0	0	0	0	0	0	0	0	0	0	0	0	0	0
Fusobacterium simiae	0	0	0	0	0	0	2.39051e-05	0	0	0	0	4.56913e-05	0	0	0	0	0	0.000178068	0	0	0	0	0	0	0	0	0	4.38154e-05	0	0	0	0.000328704	0	0	0.000122662	0	0.000175125	0	0	0	0	0.000171333	0	0	0	0	0	0	0
Capnocytophaga multispecies spp61 2	0	0	0	2.67044e-05	0	1.87413e-05	0	0	0	0	0	0	0	0	0	0	0	0	0	0	0	0	0.000101215	0	0.000340417	0	0	0	0	0	0	0	0	0	0	0	0	4.9581e-05	0	0	0.000264299	0	0	0	0	0	0	0	0
Prevotella baroniae	6.94951e-05	0	0	0	0	0	0	0	0	7.55344e-05	0	0	0	0	0	0.000241188	0	0	0	0	0	0	0	0	4.8631e-05	0.00101127	0	0	0	0	0	0.000123264	0	0	6.13309e-05	0.000449128	0	0	0	0	0	0	0	0	0	0	0	0	0
Leptotrichia multispecies spp42 2	0	0	0	0	0	0	0	0	0	0	0	0	0	0	0	0	0	0	0	0	0	0	0	0	0	0	0	0	0	0	0	0	0	0	0	0	0	0	0	0	0.000105719	0	0	0	0.0016416	0	0	0	0.000289615
Prevotella dentalis	0	0	2.50828e-05	0	0	3.74827e-05	0	7.49541e-05	0	0	0	0	0	0	0.000160398	0	0	0	0	0	0	0	0	0	0	0.000288934	0	0	0	0	0	0	0	0	0	0	0	0	0	0	0	0	0	0	0	0	0	0	0
Acinetobacter sp. Oral Taxon C99	0	0	0	0	4.61425e-05	0	0	7.49541e-05	0	0	0	0	0	0	0	0	0	0	0	0	0.000205444	0	0	0	0	0	0	0	0	6.29287e-05	0	0	0	0	0	0	0	0	0	0	0	4.89524e-05	0	0.00137418	7.63534e-05	0	0	0	0
Prevotella sp. oral taxon 304	0	0	0	0	0	0	0	0	0	0	0	0	0	0	0	0	0	0	0	0	0	0.00135041	0	0	0	0	0	0	0	0	0	0.000575232	0	0	0	0	0	0	0	0	0	0	0	0	0	0	0	0	0
Acinetobacter sp. Oral Taxon C51	0	0	0	0	0.000138427	0	0	3.7477e-05	0	0	0	0	0	0	0	0	0	0	0	0	0	0	0	0	0	0	0	0	0	3.14644e-05	0	0	0	0	0	0	0	0	0	0	0	0	0	0.00171772	0	0	0	0	0
Lachnoanaerobaculum sp. oral taxon 083	0	0	0	0	0	0.000206155	4.78103e-05	0	0	0	0	0	0	0	0.000360895	0.000723564	0	0	0	0	0	0	0	0	0	0	0	0	0	0	0	8.2176e-05	0	0	0	0	0	0	0	0	0	0	3.94104e-05	0	0	8.8625e-05	4.11133e-05	0	0
Treponema sp. oral taxon 226	0	0	0	0	0	0	0	0.00063711	0	0	0	0	0	0	0	0	0	0.000267102	0	0	0	0	0	0	0	0	0	0	0	0	0	0	0	0	0	0	0	0	0	0	0	0	0.000236463	0	0	0	0	0	0
Fusobacterium nucleatum ss vincentii	0	0	0	2.67044e-05	0	0	2.39051e-05	0	0	0	0	0.000228457	0	0.000655594	0	3.44554e-05	0	5.9356e-05	4.62535e-05	4.70478e-05	0	0	5.06073e-05	0	0	0	0.000115848	0	0	0	0	0	5.32566e-05	0	6.13309e-05	0	3.5025e-05	0	0	0	0	0	3.94104e-05	0	3.81767e-05	0	0	0	0.000248242
Actinomyces sp. oral taxon 414	0	7.75735e-05	0	5.34088e-05	0	0.000262379	0	0	0	0	4.80931e-05	9.13826e-05	0.000166597	0	4.00994e-05	0	0	0	0	0.000376382	0	0	0	7.19321e-05	0	0	0	0	0	0	0	4.1088e-05	0	0.000161594	6.13309e-05	0	3.5025e-05	0	0	0	0	0.000171333	0	0	0	4.43125e-05	0	0	0.000124121
Leptotrichia sp. oral taxon 909	0	0	0	0	0	0	0	0	0	0	0	0	0	0	0	0	0	0	0	0	0	0.00032596	0	0	0	0	3.8616e-05	0	0	0	0	4.1088e-05	0	0	0	0	0	0	0	0	0	0	0	0	0	0	0	0	0
TM7 [G-4] sp. oral taxon 355	0	7.75735e-05	0	0	0	0	0	0	0	0	0.000240466	0	0	0	0	0	0	0.000237424	0	0	0	0	0	0	0	0	0	0	0	0	0	0	0.00015977	0.000377054	0.000153327	0.000103645	0.000455326	0	0	0	0	0	0	0	0	0	0	0	0
Porphyromonas sp. oral taxon 285	0	0	0	0	0	1.87413e-05	0	0	0.000186637	0	0	4.56913e-05	0	0	0	0	0	0	0	0	0	0	0	0	0	0	0.000540624	0	0	0	0	0	0	0	0.000429316	0	0	4.9581e-05	0	0	0	0	0	0	0	0	0	0	0
Treponema sp. Oral Taxon G42	0	0	0	0	0	0	0	0	0	0	0	0	0	0	0	0	0	0	0	0	0	0	0	0	0	0	0	0	0	0	0	0	0	0	0	0	0	0	0	0	0	0	0	0	0	0.00163956	0	0	0
Neisseria multispecies spp26 2	0	0	0	0.000293748	0	0	0	0	0	0	0	0	0.00058309	0	0	0	0	0	0	0	0	0	0	0.000719321	9.72621e-05	0	0	0	0	0	0	0	0	0	0	0	0	0	0	0	0	0	0	0	0	0	0	0	0
Corynebacterium multispecies spp44 2	0	0	0	0	0	0	0	7.49541e-05	0	0	0	0	0	0	0	0	0	0	0	0	0	0	0	0	4.8631e-05	0	0	0	0	0	0	0	0	0	0	0	0	0	0	0	0	0	0	0.00137418	3.81767e-05	4.43125e-05	0	0	8.27472e-05
Selenomonas sp. oral taxon 481	0	0	0	0	4.61425e-05	0.000168672	9.56206e-05	0	0	0	4.80931e-05	0	0	0	0.000641591	0	0	0	0	0	0	0	5.06073e-05	0	0	0	0	0	0	0	0	0.000493056	0	0.00010773	0	0	0	0	0	0	0	0	0	0	0	0	0	0	0
Fusobacterium canifelinum	0	0	0	0	0	0	0.000119526	0	0	0.000151069	0	0	8.32986e-05	0	0	3.44554e-05	4.33896e-05	0.000237424	9.25069e-05	0	0	0	0	7.19321e-05	4.8631e-05	0	0	0	0	9.43931e-05	4.04073e-05	0	5.32566e-05	2.69324e-05	3.06654e-05	0	3.5025e-05	0	0	7.70743e-05	0	0	7.88208e-05	0	3.81767e-05	0	4.11133e-05	0	0.000165494
Streptococcus multispecies spp59 2	0	0	0	0	0	0	4.78103e-05	0	0	0	0	0	0	0	0	0	0	0	0	0	0	0	0	0	0	0	0	0	0	0	0	0	0	0	0	0	0	0	0	0	0	0	0	0	0	0	0	0	0.00161357
Capnocytophaga sp. oral taxon 902	0	0	0	0	0	0	2.39051e-05	0	0	0	0	0	0	0	0	0	0	0	0	0	0	0	0	0	0	0	0	0	0	0	0	8.2176e-05	0	0	0	0	3.5025e-05	0	0	0	0	0	0	0.000343544	0	0	0	0	0
Treponema sp. oral taxon 249	0	0	0	0	0	0	0	0	0	0	0	0	0	0	0	0	0	0	0	0	0	0.00158324	0	0	0	0	0	0	0	0	0	0	0	0	0	0	0	0	0	0	0	0	0	0	0	0	0	0	0
Veillonellaceae [G-1] sp. oral taxon 135	0	0	0	0	0	0	0	0	0	0	0	0	0	0	0	0	0	0	0	0	0	0.000232829	0	0	0	0	0	0	0	0	0	0.000657408	0	0	0	0	0	0	0	0	0	0	0	0	0	0	0	0	0
Propionibacterium sp. oral taxon 915	0	0	0	0	0	0	0	0	0	0	0	0	0	0	0	0	0	0	0	0	0	0	5.06073e-05	0	0	0	0	0	0	0	0	0	0	0	3.06654e-05	0	0	0	0	0	0	0	0	0	7.63534e-05	0	0	0	0.00136533
Olsenella uli	3.47476e-05	0	0	0	0	3.74827e-05	0	0	4.66592e-05	0	4.80931e-05	0.000182765	0	0	0.000481193	6.89109e-05	0	0	0	0	0	0	0	0	0	0	0	0	0	0	0	0	0	0.000215459	0.000122662	0	3.5025e-05	0	0	0	0	7.34286e-05	0	0	0	0	0	0	0
Selenomonas sp. oral taxon 937	0	0	0	0	0	0.000187413	0	0.000112431	0	0	9.61862e-05	0	0	0	0.000120298	0	4.33896e-05	0	0	0	0	0.000139697	0	0	0	0	0	0	0	0.000346108	0	8.2176e-05	0	0	0	0	0	0	0	0.000346834	0	0	0	0	0	0	0	0	0
Kingella sp. Oral Taxon C21	0	0	2.50828e-05	5.34088e-05	0	0	0	0	0	0	0	0	0	0	0	0	0.000260338	0	0	0	0	0	0	0	0	0	0	0.000131446	0	0	0	0	0	0	0	0	0	0	0	0	0.000105719	0	0	0	0.000649004	0	0	0	0
Selenomonas sp. oral taxon 478	0	0	0	0	0	9.37067e-05	2.39051e-05	0	0	0	0	0	0	0	0.000681691	0	0	0	0	0	0	0	5.06073e-05	0	0	0	0	0	0	0	0	0.000287616	0	2.69324e-05	0	0	0	0	0.000312751	0	0	0	0	0	0	0	0	0	0
Prevotella sp. oral taxon 315	0	0	0	0	0	0	0	0	0	0	0.000192372	0	0	0	4.00994e-05	3.44554e-05	4.33896e-05	0	0	0	0	0	0	0	0	9.63113e-05	0	0	0	0	0	0.000287616	0	0.000511716	0	0	3.5025e-05	0	0	0	0	2.44762e-05	0	0	0	0	0	0	0
Kingella sp. oral taxon 012	3.47476e-05	0	5.01655e-05	0	0	0	0	0	0	0	0	0	0	0	0	0	0.000216948	2.9678e-05	0	0	0	0	0	0	0	0	0	0	0	0	0	0	0	0	0	0	0.000595426	9.91621e-05	0	0.000423908	0	0	0	0	0	0	0	0	0
Prevotella sp. oral taxon 443	0	0	0	0	0	0.000131189	0	0.000861972	0	0	0	0	0	0	0.000120298	0	0	0	0	0	0	0.000279395	0	0	0	0	0	0	0	0	0	4.1088e-05	0	0	0	0	0	0	0	0	0	0	0	0	0	0	0	0	0
Actinomyces sp. Oral Taxon 178	0	0	0	0	0	0	2.39051e-05	0	0	0	0	0	0	0	0	0.000206733	0	0	4.62535e-05	0.000893907	0	0	0	0	0	0	0	0	0	0	0	0	0	0	0	0	0	0	8.93575e-05	0	0	0	0	0	0	0	0	0	0.000165494
Parvimonas sp. oral taxon 393	0	0	0	0	0	0	0	0	0	0	0	0	0	0	0	0	0	0	0	0	0	0	0	0	0	0	0	0	0	0	0	0	0	0.000403986	0	0	0	0	0	0	0	0	0	0	0	0	0	0	0
TM7 [G-1] sp. oral taxon 348	0	0	0	0	0	0	0	0	0	0	0	0	0	0	4.00994e-05	0	8.67792e-05	0	0	9.40955e-05	0	0	0.000101215	0	0	0	0	4.38154e-05	0	0	0	8.2176e-05	0	0.00056558	0	3.45483e-05	7.00501e-05	4.9581e-05	0	0.000154149	0	0	3.94104e-05	0	0	0	0	0	0
Staphylococcus hominis	0	7.75735e-05	0	0	4.61425e-05	3.74827e-05	0	7.49541e-05	0	0	0	0	0	0	0	0	0	0	0	0	0	0	0	0	0	0	0	0	0	0	0	0	0	0	0	0	0	0	0	0	0	0	0	0	0	4.43125e-05	0	0	0.00107571
Actinomyces sp. Oral Taxon 171	0	0	0	0	0	1.87413e-05	4.78103e-05	7.49541e-05	0	0.000151069	0	0	0	0	0	3.44554e-05	0.000130169	0	0	0	0	0.000419092	5.06073e-05	0	0	0	3.8616e-05	0	0	0	0	8.2176e-05	5.32566e-05	0	0	0	0	0	0	0	5.28597e-05	0	0	0	0.000152707	4.43125e-05	0	0	0
Prevotella multispecies spp38 2	0	0	0	0	0	0	0	0	0	0	0	0	0	0	0	0	0	0	0	0	0	0	0	0	0	0.000240778	0	0	0	0	0	0	0	0	0	0.00110554	0	0	0	0	0	0	0	0	0	0	0	0	0
Bacillus horikoshii	0	2.58578e-05	0	0	0.00018457	0	0	3.7477e-05	4.66592e-05	0	0	0	0	0	0	0	0	0	0	0	0.000410889	0	0	0	0	0	0	0	0	3.14644e-05	0	0	0	2.69324e-05	0	0	0	0	0	0	0	2.44762e-05	0	0.000400802	0	0	0	0	4.13736e-05
Micrococcus luteus	0	0.000103431	0	0	9.2285e-05	0	0	7.49541e-05	0.000233296	0	0	0	0	0.000109266	0	0	0	0	0	0	0	0	0	0	0	0	0	0	0	0	0	0	0	0	3.06654e-05	0	0	4.9581e-05	0	0	0	7.34286e-05	0	0.000114515	7.63534e-05	0.000132937	0	0	0
Veillonellaceae [G-1] sp. oral taxon 148	0	0	0	0	0	0	0	0	0	0	0	0	0	0	0	0	0	0	0	0	0	0	0	0	0	0	0	0	0	0	0	0.000164352	0	0	0	0	0	0	0	0	0.000105719	0	0	0	0	0	0	0	0
Streptococcus peroris	6.94951e-05	0	5.01655e-05	0	0	0	2.39051e-05	0	0	0	0	0	0	0	0	0	0	5.9356e-05	0	0	0	0	5.06073e-05	0	0	0	0.000115848	4.38154e-05	0.00017211	0	0	0	0	0	0	0	0	0.000247905	4.46788e-05	0	0.000105719	0	0	0	0	0	0	0	0
Selenomonas multispecies spp17 2	0	0	0	0	0	0.000112448	0	0	0	0	0	0	0	0	0.000801989	0	0	2.9678e-05	0	0	0	0	0	0	0	0	0	0	0	0	0	0.00020544	0	0	0	0	0	0	0	0	0	0	0	0	0	0	0	0	0
Neisseria sp. oral taxon 499	0.000104243	0	0	0	0	0	0	0	0	7.55344e-05	0	0	0	0	0	0	0	0	0	0	0	0	0	0	0	0	0	0.000131446	0	6.29287e-05	0	0	0	0	0	0	0	0	0	0.00080928	0	0	0	0	0	0	0	0	0
Selenomonas sp. Oral Taxon G55	0	0	0	0	0	0	0	0	0	0	4.80931e-05	0	0	0	0	0	0	0	0	4.70478e-05	0	4.65658e-05	0	0	0	0	0	0	0	0	0	0.000287616	0.000266283	2.69324e-05	3.06654e-05	0.000103645	0	0	0	0	5.28597e-05	0.000269238	0	0	0	0	0	0	0
TM7 [G-1] multispecies spp45 2	0	0	0	0	0	0	0	0	0	0	0	0	0	0.000327797	0	0	0	0	0	0	0	0	0	0	0	0	0	0	0	0	0	0	0	0.00078104	0	0	7.00501e-05	0	0	0	0	0	0	0	0	0	0	0	0
Kocuria polaris Oral Taxon A70	0	0	0	0	0	1.87413e-05	0	0	0	0	0	0	0	0	0	0	0	0	0	0	0	4.65658e-05	0	0	0	0	0	4.38154e-05	0	3.14644e-05	0	0	0	0	0	0	0	0	0	0	0	0	0	0.00103063	0	0	0	0	0
Fusobacterium multispecies spp21 2	0	0	0	5.34088e-05	0	0	0	0.000187385	0	0	0	9.13826e-05	8.32986e-05	0	0	3.44554e-05	0.000433896	0	0	0	0	0.000279395	0	0	0	0	0	0	0	0	0	0	0	0	0	0	0	0	0	0	0	0	0	0	0	0	0	0	0
Selenomonas sp. oral taxon 442	0	0	0	0	0	0.000937067	0	0	0	0	0	0	0	0	0.000200497	0	0	0	0	0	0	0	0	0	0	0	0	0	0	0	0	0	0	0	0	0	0	0	0	0	0	0	0	0	0	0	0	0	0
Prevotella sp. oral taxon 820	0	0	0	0	0	0	0	0	0	0	0	0	0	0	0	0	0	0	0	0	0	0	0	0	0	0	0	0	0	0	0	0	0	0	0	0	0	0	0	0	0	0	0	0	0	0.00017725	0	0	0
Capnocytophaga multispecies spp30 2	0	0	0.000175579	0	0	0	0	0	0	0	0	0	0	0	0	0	0	2.9678e-05	0	0	0	0	0	0	0	0	0	0	0	0	0	0	0	0	0	0	0	0	0	0	0	0	0	0.000858861	0	0	0	0	0
Prevotella buccae	0	0.000310294	0	2.67044e-05	0	0	0	0	4.66592e-05	0	0	0	8.32986e-05	0	0	3.44554e-05	0	0	0	0	0	0	0	0	0	0.000144467	0	0	0	0	0	4.1088e-05	0	2.69324e-05	0.000153327	0	0	0	0	0	0	2.44762e-05	0	0	0	0	0	0	0
Prevotella marshii	0	0.000181005	7.52483e-05	0	0	0	4.78103e-05	0	0	0	0	0	0	0	0	0.000137822	0	0	0	0	0	0	0	0	0	9.63113e-05	7.7232e-05	0	0	0	0	8.2176e-05	0	8.07972e-05	9.19963e-05	3.45483e-05	0	0	0	0	0	2.44762e-05	3.94104e-05	0	0	4.43125e-05	0	0	0
Haemophilus sp. oral taxon 908	0	0	0	0	0	0	0	0	0	0	0	0	0	0	0	0.000206733	0	0	0	0	0	0	0	0	0.000729466	0	0	0	4.30274e-05	0	0	0	0	0	0	0	0	0	0	0	5.28597e-05	0	0	0	0	0	0	0	0
Oribacterium asaccharolyticum	0	0	0	5.34088e-05	0	1.87413e-05	4.78103e-05	0	0.000139978	0	0	0	0.000333195	0	0	0	4.33896e-05	0	0	0	0	9.31315e-05	0	0	0	0	0	0	0	0	0	0	0	2.69324e-05	0	0	0	0	0	3.85371e-05	0	0	3.94104e-05	5.72574e-05	0	4.43125e-05	0	0	4.13736e-05
Lactobacillus gastricus	0	0	0	0	0	0	0	0	0	0.000981947	0	0	0	0	0	0	0	0	0	0	0	0	0	0	0	0	0	0	0	0	0	0	0	0	0	3.45483e-05	0	0	0	0	0	0	0	0	0	0	0	0	0
Bacteroidetes [G-5] sp. oral taxon 505	0	0	0	0	0	0	0	0	0	0	0	0	0	0	0	0	0	0	0	0	0	0	0	0	0	0	0	0	0	0	0	0	0	0	0	0	0	0	0	0	0	0	0.000394104	0	0	0	0	0	0
Alloprevotella rava	0	0.000387868	0	2.67044e-05	0	0	0	0	0	0	9.61862e-05	0	0	0	0	0	0	0	0	0	0	0	0	0	0	0.000385245	0	0	0	0	0	0	0	0	0	0	0	0	0	0	0	0	0	0	3.81767e-05	4.43125e-05	0	0	0
Bacteroides zoogleoformans	0	0	0	0	0	0	0	0	0	0	0	0	0	0	0	0	0	0	0	0	0	0.000838184	0	0	0	0	0	0	0	0	0	0.000123264	0	0	0	0	0	0	0	0	0	0	0	0	0	0	0	0	0
Capnocytophaga sp. oral taxon 324	0	0	0	2.67044e-05	0	0	2.39051e-05	0	0	0	0	0	0	0	0	0	0	0	0.00013876	0	0	0	0	7.19321e-05	0	0	0	0.00048197	0	0	0	0	0.000106513	0.00010773	0	0	0	0	0	0	0	0	0	0	0	0	0	0	0
Actinomyces sp. oral taxon 896	0	0	0	0	0	0.000206155	0.000143431	0	0	0	0	0	0	0	4.00994e-05	6.89109e-05	0	0	0	0.000282287	0	0	0	0	0	0	0	0	0	0	0	0	0	0	0	0	0	0	0	0	0	0	0.000157642	0	0	0	0	0	0
Streptococcus lactarius	0	0	0	2.67044e-05	0.000830565	0	0	0	0	0	0	0	0	0	0	0	0	0	0	0	0	0	0	0	0	0	0	0	0	0	0	0	0	0	0	0	0	0	0	0	0	0	0	0	0	0	0	0	0
Selenomonas sp. Oral Taxon G67	0	0	0	0	0	0	0	0	0	0	0	0	0	0	0	0	0.000347117	0	0	0.000282287	0	0	0	0	0	0	0	0	0	0	0	0.000123264	0	0	0	0	0	9.91621e-05	0	0	0	0	0	0	0	0	0	0	0
Peptostreptococcaceae [XI][G-2] sp. oral taxon 091	0	0	0	0	0	0	0	0	0	0	0	0	0	0	0	0	0	0	0	0	0	0.000419092	0	0	0	9.63113e-05	0	0	0	0	0	0.000123264	0	0	0	0.00020729	0	0	0	0	0	0	0	0	0	0	0	0	0
Prevotella multiformis	0	0	5.01655e-05	0	0	0	0	0	0.000233296	0	0	0.000137074	0	0	0	0	0	0	0	0	0	0	0	0	0	0	0	0	0	0	0	0	0	0	0	0	0	0	0	0	0	0	0	0	0	0	0	0	0
Streptococcus sp. str. 2136FAA	3.47476e-05	2.58578e-05	2.50828e-05	2.67044e-05	0	0	9.56206e-05	0	0	0	0	4.56913e-05	0	0	0	0	0	0	0	0	0	0	5.06073e-05	0	0	0	0	0	0	0.000125857	8.08146e-05	0	0	2.69324e-05	0	0	0	0	0	3.85371e-05	0	0	7.88208e-05	0	0	0	0	0	0
Treponema parvum	0	0	0	0	0	0	2.39051e-05	3.7477e-05	0	0	0	0	0	0	0	0	0	0	0	0	0	0.000698487	0	0	0	0	0	0	0	0	0	0	0	0	0	0	0	0	0	0	0	0	0	0	0	0	0	0	0
Nesterenkonia rhizosphaerae	0	0	0	0	0	0	0	3.7477e-05	0	0	0	0	0	0	0	0	0	0	0	0	0.000102722	0	0	0	0.000145893	0	0	4.38154e-05	0	0	0	0	0	0	0	0	0	0	0	3.85371e-05	0	4.89524e-05	0	0.000114515	0	0.000221562	0	0	0
Alloprevotella sp. oral taxon 913	0	0	0	2.67044e-05	0	0	4.78103e-05	0	4.66592e-05	0	0	0	8.32986e-05	0	8.01989e-05	0	0	0	0	4.70478e-05	0	0	0	0	0	0	3.8616e-05	0	0	3.14644e-05	0	0	0	0	0	0	3.5025e-05	0	0	0	0.000105719	0	0	0	0	0	4.11133e-05	0	0
Prevotella sp. oral taxon 526	0	0	0	0	0	0	0	0	0	0	0	0	0	0	0	0	0	0	0	0	0	0.000745052	0	0	0	0	0	0	0	0	0	4.1088e-05	0	0	0	0	0	0	0	0	0	0	0	0	0	0	0	0	0
Actinomycetales [G] sp. Oral Taxon C05	0	7.75735e-05	0	0	0	0	0.000167336	0	0.000466592	0	0	0	0	0	0	0	0	0	0	0	0	0	0	0	0	0	0	0	0	0	0	0	0	0	0	0	0	0	0	0	0	0	0	5.72574e-05	0	0	0	0	0
Streptococcus multispecies spp3 2	0	0	2.50828e-05	0	0	0	0	0	0	0	0	0	0	0	0	0	0	0	0	0	0	0.00032596	0.000101215	0	0	0	0	0	0	0	0	0	0	0	0	0	0	0	0	0	0	0	0	0	0	0	0	0	0
Dechloromonas agitata	0	0	0	0	9.2285e-05	0	0	7.49541e-05	0	0	0	0	0	0	0	0	0	0	0	0	0.000102722	0	0	0	0	0	0	0	0	0	0	0	0	0	0	0	0	0	0	0	0	2.44762e-05	0	0.000286287	0	4.43125e-05	0	0	0
Selenomonas sp. oral taxon 136	0	0	0	0	4.61425e-05	0	0.000119526	0	0	7.55344e-05	4.80931e-05	0	0	0	8.01989e-05	3.44554e-05	4.33896e-05	0	0	0	0	0	0	0	0	0	0	0	0	0	4.04073e-05	0	0	0	6.13309e-05	0	0	0	0	0	5.28597e-05	0	0	0	0	0	4.11133e-05	0	0
Eggerthia catenaformis	0	0	5.01655e-05	0	0	7.49653e-05	0	0	0	0	0	0	0	0	0.000320796	0	0	0	0	0	0	0	0	0	0	0	0	0	0	0	0	0	0	0	0	3.45483e-05	0	0	0	0	0	0	0	0	0	0	0	0	0
Streptococcus multispecies spp1 2	0	0	0	0	0	0.000149931	0	0	0	0	0	0	0	0	0	0	0	0	0	0	0	0	0	0	4.8631e-05	0	0	0	0	0.000283179	0	0	0.000106513	0	0	0	0	0	0	3.85371e-05	0	0	0	0	0	0	0	0	0
Prevotella sp. oral taxon 292	0	0	0	0	0	0	0	0	0	0	0	0	0	0	0	3.44554e-05	0	0	0	0	0	0	0	0	0	0	0	0	0	0	0.000202037	0.00020544	0	0.00010773	0	0	0	0	0	0	0	0	0	0	7.63534e-05	0	0	0	0
Porphyromonas pasteri	0	0	0	8.01132e-05	0	0	0	0	0	0	0	0	0	0	0	0	0	0	0	0	0	0	0	0	0.000389048	0	0	0	0	0	8.08146e-05	0	0	0	0	0	0	0	0	0	0	0	3.94104e-05	0	0	0	0	0	0
Prevotella copri	0	0	0	0	0	0	0	0	0	0	0	0	0	0	0	0	0	0	0	0	0	0	0	0	0	0	0	0	0	0	0	0	0	0	0	0	0	0	0	0	0	0	0	0	0	0	0	0	0
Streptococcus multispecies spp32 2	0	0	0	0	0	0	0	0	0	0	0	0	0	0	0	0	0	0	0	0	0	0	0	0	0	0	0	0	0	0	0	0	0	0	0	0	0	0	0	0	0	0	0	0	0	0	0	0	0
Caulobacter sp. oral taxon 002	0	0	0	0	0	0	0	0	0	0	0	0	0	0	0	0	0	0	0	0	0.000205444	0	0	0	0	0	0	0	0	0	0	0	0	0	0	0	0	0	0	0	0	2.44762e-05	0	0.000286287	0	0	0	0	0
Brevundimonas diminuta	0	5.17157e-05	0	0	9.2285e-05	0	0	0	0.000186637	0	0	0	0	0	0	0	0	0	0	0	0	0	0	7.19321e-05	0	0	0	0	4.30274e-05	6.29287e-05	0	0	0	0	0	0	0	0	0	3.85371e-05	0	0	0	0	0	4.43125e-05	0	0	0
Pseudomonas stutzeri	0	5.17157e-05	0	0	9.2285e-05	1.87413e-05	0	0	0	0	0	0	0	0	0	0	0	0	0	0	0.000308166	4.65658e-05	0	0	0	0	0	0	0	0	0	0	0	0	0	0	0	0	0	0	0	0	0	0	0	4.43125e-05	0	0	0
Oribacterium sp. oral taxon 102	0	0	0	0	0	0	0	0	0	0	0	0	0	0	0	0	0	0	0	0	0	0	0	0	0	0.000577868	0	0	0	0	0	0	0	0	0	0	0	0	0	0	0	0	0	0	0	0	0	0	0
Ralstonia sp. oral taxon 406	0	0	0	0	9.2285e-05	0	0	3.7477e-05	4.66592e-05	0	0	0	0	0	0	0	0	0	0	0	0.000102722	0	0	0	0	0	0	0	0	0	0	0	0	0	0	0	0	0	0	0	0	0	0	0.000229029	3.81767e-05	0	0	0	0
Eubacterium [XI][G] sp. Oral Taxon B60	0	0	0	0	0	0	0	0	0	0	0	0	0	0	0	0	0	0	0	0	0	0.000558789	0	0	0	0	0	0	0	0	0	0	0	0	0	0	0	0	0	0	0	0	0	0	0	0	0	0	0
Treponema sp. oral taxon 256	0	0	0	0	0	0	0	0	0	0	0	0	0	0	0	0	0	0	0	0	0	0.000558789	0	0	0	0	0	0	0	0	0	0	0	0	0	0	0	0	0	0	0	0	0	0	0	0	0	0	0
Faecalibacterium prausnitzii	0	0	0	0	0	0	0	0	0	0	0	0	0	0	0	0	0	0	0	0	0	0	0	0	0	0	0	0	0	0	0	0	0	0	0	0	0	0	0	0	0	0	0	0	0	0	0	0	0
Enterobacter cloacae	0	0	0	0	4.61425e-05	1.87413e-05	0	0	0	0	0	0	0	0	0	0	0	0	0	0	0.000205444	0	0	0	0	0	0	8.76309e-05	0	0	0	0	0	0	0	0	0	0	0	3.85371e-05	0	0	0	0.000114515	0	4.43125e-05	0	0	0
Peptostreptococcaceae [XI][G-1] [Eubacterium] sulci	0	0	0	2.67044e-05	0	0	4.78103e-05	3.7477e-05	0	0	0	0	8.32986e-05	0	0	3.44554e-05	0	2.9678e-05	0	0	0	0	0	0	0	0	0	0	0	3.14644e-05	0	0	0	2.69324e-05	0	0	0	0	0.000134036	0	5.28597e-05	0	3.94104e-05	0	0	0	0	0	0
Bacteroidetes [G-3] sp. oral taxon 503	0	0	0	0	0	0	0.000215146	0	0	0	0	0	0	0	0	0.000172277	0	0	0	0	0	0	0	0	0	0	0	0	0	0	0	0	0	0	0	0	0	0	0	0	0.000105719	0	0	0	0	0	0	0	0
Campylobacter rectus	0	0	0	0	0	0	0	0	0	0	0	0	0	0	0	0	0	0	0	0	0	0	0	0	0	0	0	0	0	0	0	0	0	0	0	0	0	0	0	0	0	0	0	0	0	0.000132937	0	0	0
Hyphomicrobium multispecies spp57 2	0	0	0	0	9.2285e-05	0	0	0	0	0	0	0	0	0	0	0	0	0	0	0	0	0	0	0	0	0	0	4.38154e-05	0	0	0	0	0	0	0	0	0	0	0	0	0	0	0	0.000400802	0	0	0	0	0
Paracoccus marcusii Oral Taxon D41	0	0	0	0	0.000138427	0	0	0	0	0	0	4.56913e-05	0	0	0	0	0	0	0	0	0	0	0	0	4.8631e-05	0	0	4.38154e-05	0	3.14644e-05	0	0	0	0	0	0	0	0	0	0	0	0	0	0.000114515	3.81767e-05	4.43125e-05	0	0	0
Streptococcus multispecies spp4 3	0	0	0	0	0	0	0	0	0	0.000528741	0	0	0	0	0	0	0	0	0	0	0	0	0	0	0	0	0	0	0	0	0	0	0	0	0	0	0	0	0	0	0	0	0	0	0	0	0	0	0
Treponema sp. oral taxon 951	0	0	0	0	0	0	0	0.000262339	0	0	0	0	0	0	0	3.44554e-05	0	2.9678e-05	0	0	0	0.000186263	0	0	0	0	0	0	0	0	0	0	0	0	0	0	0	0	0	0	0	0	0	0	0	0	0	0	0
Fusobacterium multispecies spp23 3	0	0	0	0	0	0	0	0	0	0	4.80931e-05	0	0	0	0	0	0	5.9356e-05	0	0	0	0	0	0	0	0	0	0	0	0	0	0	0	0	0.000122662	0	0	0	0	0	0	0	0	0	0	0	0	0	0
Pseudomonas knackmussii	0	0	0	0	0.00018457	0	0	7.49541e-05	0	0	0	0	0	0	0	0	0	0	0	0	0.000102722	0	0	0	0	0	0	0	0	0	0	0	0	0	0	0	0	0	0	0	0	0	0	0.000114515	0	0	0	0	0
Leptotrichia sp. oral taxon 217	0	0	0	0.000480679	0	1.87413e-05	0	0	0	0	0	0	0	0	0	0	0	0	0	0	0	0	0	0	0	0	0	0	0	0	0	0	0	0	0	0	0	0	0	0	0	0	0	0	0	0	0	0	0
Pseudomonas mosselii Oral Taxon A88	0	0.000155147	0	0	4.61425e-05	0	0	0	0	0	0	0	0	0	0	0	0	0	0	0	0	0	0	0	0	0	0	0	0	0	0	0	0	0	0	0	3.5025e-05	0	0	3.85371e-05	0	0	0	0.000171772	0	4.43125e-05	0	0	0
Fusobacterium multispecies spp48 2	0	0	0	0	0	0	0	0	0	0	0	0	0	0	0	0	0	0	0.000370028	0	0	0	0	0	0	0	0	0	0	0	0	0	0	2.69324e-05	0	0	0	0	0	0	0	0	0	0	0	0	0	0	0
Treponema sp. oral taxon 246	0	0	0	0	0	0	0	0.000299816	0	0	0	0	0	0	0	0	0.000173558	0	0	0	0	0	0	0	0	0	0	0	0	0	0	0	0	0	0	0	0	0	0	0	0	0	0	0	0	0	0	0	0
Klebsiella sp. Oral Taxon A36	0	0	0	0	0	0	0	0	0	0	0	0	0	0	0	0	0	0	0	0	0	4.65658e-05	0	0	0	0	0	0	0	0	0	0	0	0	0	0	0	0	0	0	0	0	0	0	0	0.000398812	0	0	0
Pseudomonas sp. Oral Taxon C61	0	0	0	0	4.61425e-05	5.6224e-05	0	0	0	0	0	0	0	0	0	0	0	0	0	0	0	9.31315e-05	0	0	0	0	0	0	0	0	0	0	0	0	0	0	0	0	0	0	0	0	0	0.000114515	0	0.000132937	0	0	0
Micrococcus cohnii	0	0.000439583	0	0	0	0	0	0	0	0	0	0	0	0	0	0	0	0	0	0	0	0	0	0	0	0	0	0	0	0	0	0	0	0	0	0	0	0	0	0	0	0	0	0	0	0	0	0	0
Lachnoanaerobaculum multispecies spp43 2	0	0	5.01655e-05	0	0	0	0	0	0	0	0	0	0	0	0	0	8.67792e-05	0.000237424	0	0	0	0	0	0	0	0	0	0	0	6.29287e-05	0	0	0	0	0	0	0	0	0	0	0	0	0	0	0	0	0	0	0
Chryseomicrobium amylolyticum	0	7.75735e-05	0	0	0	0	0	3.7477e-05	0	0	0	0	0	0	0	0	0	0	0	0	0.000205444	0	0	0	0	0	0	4.38154e-05	0	0	0	0	0	0	0	0	0	0	0	0	0	0	0	5.72574e-05	0	0	0	0	0
Prevotella sp. Oral Taxon B62	0	0	0	0	0	1.87413e-05	0	0	0	0	0	0	0	0	0.000400994	0	0	0	0	0	0	0	0	0	0	0	0	0	0	0	0	0	0	0	0	0	0	0	0	0	0	0	0	0	0	0	0	0	0
Peptostreptococcaceae [XI][G-3] sp. oral taxon 495	0	0	0	0	0	0	0	0	0	0	0	0	0	0	0	0	0	0	0	0	0	0.000419092	0	0	0	0	0	0	0	0	0	0	0	0	0	0	0	0	0	0	0	0	0	0	0	0	0	0	0
Alloprevotella sp. oral taxon 308	0	5.17157e-05	0	0	0	0	0	0	9.33184e-05	0	0	0	0	0	0	3.44554e-05	0	0	0	0	0	0	5.06073e-05	0	0	0	0	0	0	0	0	0	0	0	0	0	0	0	0	0	0.000158579	0	0	0	0	0	0	0	0
Acinetobacter sp. Oral Taxon A58	0	5.17157e-05	0	0	0	0	0	3.7477e-05	0	0	0	0	0	0	0	0	0	0	0	0	0	0	0	0	0	0	0	0	0	0	0	0	0	0	0	0	0	0	0	0	0	0	0	0	0	0.000310187	0	0	0
SR1 [G-1] multispecies spp55 2	0	0	0	0	0	0	0	0	0	0	0	0	0	0.000218531	0	0	0	5.9356e-05	0	0	0	0	0	0	0	0	3.8616e-05	0	0	0	0	0	0	0	0	0	7.00501e-05	0	0	0	0	0	0	0	0	0	0	0	0
Streptococcus sp. str. M334	0	0	2.50828e-05	0	4.61425e-05	0	2.39051e-05	0	0	0	0	0	0	0	0	0	0	0	0	0	0	0	0	0	0	0	0	0	0	0	0	0	0	0	0	0	0	0	0	0	0.000158579	0	0	0	0	0	0	0	0
Actinomyces multispecies spp12 2	0	0	0	0	0	0	0	0	0	0	0	0	0	0	0	0	0	0	0	0	0	0	0	0	0	0	0	0.000175262	0	0	0	0	0	0	0	0	0	0.000198324	0	0	0	0	0	0	0	0	0	0	0
Treponema amylovorum	0	0	0	0	0	3.74827e-05	0	0	0	0	0	0	0	0	0.000200497	0	0	0	0	0	0	0	0	0	0	0	0	0	0	0	0	0	0	0	0	0	0	0	0	0	0	0	0	0	0	4.43125e-05	0	0	0
Selenomonas multispecies spp40 2	0	0	0	0	0	0	0	0	0	0	0	0	0	0	0	0	0	0	0	0	0	0.000372526	0	0	0	0	0	0	0	0	0	0	0	0	0	0	0	0	0	0	0	0	0	0	0	0	0	0	0
Rothia multispecies spp56 2	6.94951e-05	0	0	0	9.2285e-05	0	0	0	0	0	0	0	0	0	0	0	0	0	0	0	0.000205444	0	0	0	0	0	0	0	0	0	0	0	0	0	0	0	0	0	0	0	0	0	0	0	0	0	0	0	0
Paracoccus sp. Oral Taxon H67	0	0	0	0	0	1.87413e-05	0	0	0	0	0	0	0	0	0	0	0	0	0	0	0	0	0	0	0	0	0	0	0	0	0	0	0	0	0	0	0	0	0	0	0	0	0	0.000343544	0	0	0	0	0
Oxalobacteraceae [G] sp. Oral Taxon C91	0	0	0	0	0	0	0	3.7477e-05	0	0	0	0	0	0	0	0	0	0	0	0	0	0	0	0	0	0	0	0	0	3.14644e-05	0	0	0	0	0	0	0	0	0	0	0	0	0	0.000229029	0	0	4.11133e-05	0	0
Brevundimonas diminuta Oral Taxon D38	0	0	0	0	4.61425e-05	0	0	0.000112431	0	0	0	0	0	0	0	0	0	0	0	0	0	0	0	0	0	0	0	0	0	0	0	0	0	0	0	0	0	0	0	0	0	2.44762e-05	0	0.000114515	3.81767e-05	0	0	0	0
Fusobacterium multispecies spp22 3	0	0	0	0	0	0	4.78103e-05	7.49541e-05	0	0	0	0	0	0	0	0	0	5.9356e-05	0	0	0	0	0	0	0	0	0	0	0	0	0	0	0	0	0	0	0	0.000148743	0	0	0	0	0	0	0	0	0	0	0
Prevotella multispecies spp34 2	0	0.000103431	0	0	0	0	2.39051e-05	0	0	0	9.61862e-05	0	0	0	0	6.89109e-05	0	2.9678e-05	0	0	0	0	0	0	0	0	0	0	0	0	0	0	0	0	0	0	0	0	0	0	0	0	0	0	0	0	0	0	0
Leptotrichia sp. oral taxon 463	0	0	0	0	0	0	0	7.49541e-05	0	0	0	0	0	0	0	0	0.000173558	0	0	0	0	0	0	7.19321e-05	0	0	0	0	0	0	0	0	0	0	0	0	0	0	0	0	0	0	0	0	0	0	0	0	0
Alloprevotella sp. oral taxon 912	0	5.17157e-05	0	0	0	1.87413e-05	2.39051e-05	0	0	0	0	0	0	0	4.00994e-05	3.44554e-05	0	0	0	0	0	4.65658e-05	0	0	0	0	0	0	0	0	0	0	0	0	0	0	0	0	0	0	0	0	7.88208e-05	0	0	0	0	0	0
Peptostreptococcaceae [XI][G-7] [Eubacterium] yurii subsp. schtitka	0	0	0	0	0	0	0	0	0	0	0	0	0	0	0	0	0	0	0	0	0	0	0	0	0	0	0	0	0	0	0	0	0	0	0	0	0	0	0	0	0	0	0.000315283	0	0	0	0	0	0
Streptococcus pneumoniae	0	0.000129289	5.01655e-05	0	0	0	0	0	0	0	0	0	0	0	0	0	0	0	0	0	0	0	0	0	0	4.81556e-05	0	0	0	0	0	0	0	0	0	0	3.5025e-05	0	0	0	0	0	0	0	0	0	0	0	0
Prevotella sp. oral taxon 376	0	0	0	0	0	0	0	0	0	0	0	0	0	0	0	0.000310099	0	0	0	0	0	0	0	0	0	0	0	0	0	0	0	0	0	0	0	0	0	0	0	0	0	0	0	0	0	0	0	0	0
Lactobacillus salivarius	0	0	0	0	0	0	0	0	0	0	0	0	0	0	0	0	0	0	0	0	0	0	0	0	0	0	0	0	0	0	0	0	0	0	0	0	0	0	0	0.000308297	0	0	0	0	0	0	0	0	0
Treponema sp. oral taxon 517	0	0	0	0	0	0	0	3.7477e-05	0	0	0	0	0	0	0	0	0	0	0	0	0	0	0	0	0	0	0	0	0	0	0	0	0	0	0	0	0	0	0	0	0	0	0	0	0	0	0	0	0
Actinomyces multispecies spp41 2	0	0	0	0	0	0	0	0	0	0	0	0	0.000249896	0	0	0	0	0	0	0	0	0	0	0	0	0	0	0	0	0	0	0	5.32566e-05	0	0	0	0	0	0	0	0	0	0	0	0	0	0	0	0
Acinetobacter johnsonii	0	0	0	0	0	0	0	3.7477e-05	0	0	0	0	0	0	0	0	0	0	0	0	0	0	0	0	0	0	0	4.38154e-05	0	0	0	0	0	0	0	0	0	0	0	0	0	0	0	0.000171772	0	4.43125e-05	0	0	0
Mitsuokella sp. Oral Taxon G68	0	0	0	0	0	0	0	0	0	0	0	0	8.32986e-05	0	0.000120298	0	8.67792e-05	0	0	0	0	0	0	0	0	0	0	0	0	0	0	0	0	0	0	0	0	0	0	0	0	0	0	0	0	0	0	0	0
Streptococcus pseudopneumoniae	3.47476e-05	0	2.50828e-05	0	0	0	0	0	0	0	0	0	0	0	0	0	0	0	0	0	0	0	0	0	0	0	0	0	0	0	4.04073e-05	0	0	0	0	0	3.5025e-05	0	0	0	5.28597e-05	0	0	0	0	0	0	0	0
Streptococcus multispecies spp5 2	0	0	0	5.34088e-05	0	3.74827e-05	0	0	0	0	0	0	0	0	0	0	0	0	0	0	0	0	0	0	0	0	0	0	0	0	0	0	0	0	0	0	0	0	0	0	0	0	0	0	0	0	0	0	0
Exiguobacterium sp. str. AT1b	0	0	0	0	0	1.87413e-05	0	0	4.66592e-05	0	0	0	0	0	0	0	0	0	0	0	0	0	0	0	0	0	0	4.38154e-05	0	0	0	0	0	0	0	0	0	0	0	0	0	0	0	0.000171772	0	0	0	0	0
Mitsuokella sp. oral taxon 131	0	0	0	0	0	0	0	0	0	0	0	0	0	0	0	0	0	0	0.000231267	4.70478e-05	0	0	0	0	0	0	0	0	0	0	0	0	0	0	0	0	0	0	0	0	0	0	0	0	0	0	0	0	0
Lachnospiraceae [G-7] sp. oral taxon 086	0	0	7.52483e-05	0	0	0	0	0	0	0	0	0	0	0	0	0	0	0	0	0	0	0	0	0	0	0	0	0	0	0	0	0	0	0	0	0	0	0	0	0	0	0	0	0	0	0	0	0	8.27472e-05
Moraxella osloensis	0	0	0	0	0	0	0	0	0	0	0	0	0	0	0	0	0	0	0	0	0	0	0	0	0	0	0	0	0	0	0	0	0	0	0	0	0	0	0	0	0	0	0	5.72574e-05	7.63534e-05	0.000132937	0	0	0
Oribacterium parvum	6.94951e-05	0	0	0	0	0	0	0	0	0	0	0	0	0	0	0	0	0	0	0	0	0	0	0	0	0	0	0	0	6.29287e-05	0	0	0	0	0	0	0	0	0	0	0	0	0	5.72574e-05	0	0	0	0	0
Jeotgalicoccus huakuii	0	0.000258578	0	0	0	0	0	0	0	0	0	0	0	0	0	0	0	0	0	0	0	0	0	0	0	0	0	0	0	0	0	0	0	0	0	0	0	0	0	0	0	0	0	0	0	0	0	0	0
Lactobacillus gasseri	0	0	0	0	0	0	2.39051e-05	0	0	0	0	0	0	0	4.00994e-05	0	0	0	0	0	0	0	0	0	0	0	0	0	0	0	0	0	0	0	0	0	0	0	0	0.000192686	0	0	0	0	0	0	0	0	0
Dialister sp. oral taxon 119	0	0	0	0	0	0	0	0	0	0	0	0	0	0	0	0	0	0	0	0	0	0	0	0	0	0	0	0	0	6.29287e-05	0	0	0	0	0	0	0	0	0	0.000192686	0	0	0	0	0	0	0	0	0
Stomatobaculum multispecies spp37 2	0	0	0	0	0	0	0.000215146	0	0	0	0	0	0	0	0	3.44554e-05	0	0	0	0	0	0	0	0	0	0	0	0	0	0	0	0	0	0	0	0	0	0	0	0	0	0	0	0	0	0	0	0	0
Brachybacterium sp. Oral Taxon A83	0	0	0	0	0	0	0	3.7477e-05	0	0	0	0	0	0	0	0	0	0	0	0	0.000102722	0	0	0	0	0	0	0	0	0	0	0	0	0	0	0	0	0	0	0	0	0	0	5.72574e-05	0	4.43125e-05	0	0	0
Staphylococcus aureus	0	0	0	0	0	0	0	3.7477e-05	0	0	0	0	0	0	0	0	0	0	0	0	0	0	0	0	0	0	3.8616e-05	4.38154e-05	0	0	0	0	0	0	6.13309e-05	0	0	0	0	0	0	0	0	5.72574e-05	0	0	0	0	0
Rhizobium larrymoorei Oral Taxon D45	0	0	0	0	0.000138427	0	0	7.49541e-05	0	0	0	0	0	0	0	0	0	0	0	0	0	0	0	0	0	0	0	0	0	0	0	0	0	0	0	0	0	0	0	0	0	0	0	0	0	0	0	0	0
Devosia submarina	0	0	0	0	0	0	0	0	0	0	0	0	0	0	0	0	0	0	0	0	0	0	0	0	0	0	0	0	0	0	0	0	0	0	0	0	0	0	0	0	0	0	0	0.000229029	0	0	0	0	0
Pseudoxanthomonas mexicana	0	0	0	0	0	0	0	0	0	0	0	0	0	0	0	0	0	0	0	0	0	0	0	0	0	0	0	0	0	0	0	0	0	0	0	0	0	0	0	0	0	0	0	0.000229029	0	0	0	0	0
Actinomyces sp. Oral Taxon 180	0	0	0	0	0	0	0	0	0	0	4.80931e-05	0	0	0	0	0	0	0	0	0	0	0	0	0	0	0	0	0	0	0	8.08146e-05	0	0	0	0	0	0	0	0	0	0	0	0	0	0	0	0	0	0
Leptotrichia sp. oral taxon 218	0.000104243	0	0	0	0	0	0	0	0	0	0	0	0	0	0	0	0	0	0	0	0	0	0	0	0	4.81556e-05	0	0	0	0	0	0	0	0	0	0	0	0	0	0	0	0	0	0	0	0	0	0	0
Treponema sp. oral taxon 235	0	0	0	0	0	0	0	0.000224862	0	0	0	0	0	0	0	0	0	0	0	0	0	0	0	0	0	0	0	0	0	0	0	0	0	0	0	0	0	0	0	0	0	0	0	0	0	0	0	0	0
Staphylococcus caprae	0	2.58578e-05	0	0	0	0	0	0	0.000139978	0	0	0	0	0	0	0	0	0	0	0	0	0	0	0	0	0	0	0	0	0	0	0	0	0	0	0	0	0	0	0	0	0	0	5.72574e-05	0	0	0	0	0
Staphylococcus saprophyticus	0	0	0	0	0	0	0	0	0	0	0	0	0	0	0	0	0	0	0	0	0	0	0	0	0	0	0	0	0	0	0	0	0	0	0	0	0	0	0	0	0	0	0	0	0	0.000221562	0	0	0
Propionibacterium granulosum	0	0	0	0	0	1.87413e-05	0	0	4.66592e-05	0	0	0	0	0	0	0	0	0	0	0	0	0	0	0	0	0	0	0	0	0	0	0	0	0	0	0	0	0	0	0	0	0	0	0	0	8.8625e-05	0	0	4.13736e-05
Nubsella zeaxanthinifaciens	0	0	0	0	0	0	0	0	4.66592e-05	0	0	0	0	0	0	0	0	0	0	0	0	0	0	0	0	0	0	0	0	0	0	0	0	0	0	0	0	0	0	7.70743e-05	0	0	0	5.72574e-05	3.81767e-05	0	0	0	0
Prevotella sp. oral taxon 306	0	0	0	0	0	0	0	0	0	7.55344e-05	0	0	8.32986e-05	0	0	0	0	0	0	0	0	0	5.06073e-05	0	0	0	0	0	0	0	0	0	0	0	0	0	0	0	0	0	0	0	0	0	0	0	0	0	0
Corynebacterium sp. Oral Taxon A46	0	0	0	0	0	0	0	0	0	0	0	0	0	0	0	0	4.33896e-05	0	0	4.70478e-05	0	0	0	0	0	0	0	0	0	0	0	0	0	2.69324e-05	0	0	0	0	0	0	5.28597e-05	0	0	0	3.81767e-05	0	0	0	0
Capnocytophaga multispecies spp29 3	0	0	0	0	0	0	0	0	0	0	0	0	0	0	0	0	0	0	0	0	0	0	0	0	0	0	0	0	0	0	0	0	0	0	0	0	0	0	0	0	0	0	0	0	0	0	0	0	0.000206868
Novispirillum itersonii	0	2.58578e-05	0	0	0	0	0	0	0	0	0	4.56913e-05	0	0	0	0	0	0	0	0	0.000102722	0	0	0	0	0	0	0	0	3.14644e-05	0	0	0	0	0	0	0	0	0	0	0	0	0	0	0	0	0	0	0
Paeniclostridium sordellii	0	0	0	0	0	0	0	0	0	0	0	0	0	0	0	0	0	0	0	0	0.000205444	0	0	0	0	0	0	0	0	0	0	0	0	0	0	0	0	0	0	0	0	0	0	0	0	0	0	0	0
Prevotella sp. oral taxon 305	0	0	0	0	0	0	0	0	0	0	0	0	0	0	0	0	0	0	0	0	0	0	0.000151822	0	0	0	0	0	0	0	0	0	5.32566e-05	0	0	0	0	0	0	0	0	0	0	0	0	0	0	0	0
Pseudomonas pseudoalcaligenes	0	2.58578e-05	0	0	0	0	0	0	0	0	0	0	0	0	0	0	0	0	0	0	0	0	0	0	0	0	0	0	0	0	0	0	0	0	0	0	0	0	0	0	0	0	0	0.000171772	0	0	0	0	0
Neisseria sp. oral taxon 020	0	0	0	0	0	0	4.78103e-05	0	0	7.55344e-05	0	0	0	0	0	3.44554e-05	0	0	0	0	0	0	0	0	0	0	3.8616e-05	0	0	0	0	0	0	0	0	0	0	0	0	0	0	0	0	0	0	0	0	0	0
Lactococcus lactis	0	0	0	0	0	0	0	0	0	0	0	0	0	0	0	0	0	0	0	0	0	0	0	0	0	0	0	0	0	0	0	0	0	0	0	0	0	0	0	0	0	0	0	0.000171772	0	0	0	0	0
Streptococcus multispecies spp39 2	3.47476e-05	0	0	0	0	0	0	0	0	0	0	0	0	0	0	0	0	0	0	0	0	0	0	0	0	0	0	0	0	0	0	0	0	0	0	0	0	0	0	0	0	0	0	0	0	0	0	0	0
Betaproteobacteria [G] sp. Oral Taxon B96	0	0	0	0	0	0	0	3.7477e-05	4.66592e-05	0	0	0	0	0	0	0	0	0	0	0	0	0	0	0	0	0	0	0	0	0	0	0	0	0	0	0	0	0	0	0	5.28597e-05	0	0	5.72574e-05	0	0	0	0	0
Defluvibacter sp. Oral Taxon B90	0	0	0	0	0	0	0	0	0	0	0	0	0	0	0	0	0	0	0	0	0.000102722	0	0	0	0	0	0	0	8.60548e-05	0	0	0	0	0	0	0	0	0	0	0	0	0	0	0	0	0	0	0	0
Fusobacterium multispecies spp10 2	0	0	0	0	0	0	0	0	0	0	0	0	0	0	0	0	0	0	0	0	0	0	0	0	0	0	0	0	0	0	0	8.2176e-05	0	0	0	0	3.5025e-05	0	0	0	0	0	0	0	0	0	0	0	0
Eubacterium rectale	0	0	0	0	0	0	0	0	0	0	0	0	0	0	0	0	0	0	0	0	0	0	0	0	0	0	0	0	0	0	0	0	0	0	0	0	0	0	0	0	0	0	0	0	0	0	0	0	0
Kocuria gwangalliensis	0	0	0	0	0	0	0	0	4.66592e-05	0	0	0	0	0	0	0	0	0	0	0	0	0	0	0	0	0	0	0	0	0	0	0	0	0	0	0	0	0	0	0	0	0	0	0	0	8.8625e-05	0	0	4.13736e-05
Catonella sp. oral taxon 451	0	0	0	0	0	0	0	0	0	0	0	0	0	0	0	0	0	0	0	0	0	4.65658e-05	0	0	0	0	0	0	0	0	0	0	0	0	0	0	0	0	0	0	5.28597e-05	0	0	0	0	0	0	0	0
Streptococcus multispecies spp7 2	0	0	5.01655e-05	0	0	0	0	0	0	0	0	0	0	0	0	0	0	0	0	0	0	0	0	0	0	0	0	0	0	0	0	0	0	0	0	0	0	0	0	0	0	0	0	0	0	0	0	0	0
Tessaracoccus lapidicaptus	0	0	0	0	0	0	0	0	0	0	0	0	0	0	0	0	0	0	0	0	0	0	0	0	0	0	0	0	0	0	0	0	0	0	0	0	0	0	0	0	0	0	0	0.000171772	0	0	0	0	0
Oribacterium multispecies spp47 2	0	0	0	0	0	0	0	0	0	0	0	0	0.000166597	0	0	0	0	0	0	0	0	0	0	0	0	0	0	0	0	0	0	0	0	0	0	0	0	0	0	0	0	0	0	0	0	0	0	0	0
Selenomonas multispecies spp18 2	0	0	0	0	0	0	0	0	0	0	0	0	0.000166597	0	0	0	0	0	0	0	0	0	0	0	0	0	0	0	0	0	0	0	0	0	0	0	0	0	0	0	0	0	0	0	0	0	0	0	0
Methylobacterium sp. Oral Taxon B84	0	0	0	0	0.000138427	0	0	0	0	0	0	0	0	0	0	0	0	0	0	0	0	0	0	0	0	0	0	0	0	0	0	0	0	0	0	0	0	0	0	0	0	0	0	0	0	0	0	0	0
Brevundimonas abyssalis	0	0	0	0	0	0	0	0	0	0	0	0	0	0	0	0	0	0	0	0	0	0	0	7.19321e-05	0	0	0	0	0	0	0	0	0	0	0	0	0	0	0	0	0	0	0	0	0	0	0	9.10001e-05	0
Bergeyella sp. oral taxon 422	0	0	0	0	4.61425e-05	0	0	0	0	0	0	0	0	0	0	0	0	0	0	0	0	0	0	0	0	0	0	0	0	0	0	0	0	0	0	0	0	0	0	0	0	0	0	0.000114515	0	0	0	0	0
Ralstonia pickettii	0	0	0	0	4.61425e-05	0	0	0	0	0	0	0	0	0	0	0	0	0	0	0	0	0	0	0	0	0	0	8.76309e-05	0	0	0	0	0	0	0	0	0	0	0	0	0	0	0	0	0	0	0	0	0
Corynebacterium argentoratense	0	0	0	0	0	0	0	0	0	0	0	0	0	0	0	0	0	0	0	0	0	0	0	0	0	0	0	0	0	0	0	0	0	0	0	0	0	0	0	0	0.000158579	0	0	0	0	0	0	0	0
Prevotella stercorea	0	0	0	0	0	0	0	0	0	0	0	0	0	0	0	0	0	0	0	0	0	0	0	0	0	0	0	0	0	0	0	0	0	0	0	0	0	0	0	0	0	0	0	0	0	0	0	0	0
Lachnospiraceae [G] sp. Oral Taxon B18	0	0	0	0	0	0	0	0	0	0.000151069	0	0	0	0	0	0	0	0	0	0	0	0	0	0	0	0	0	0	0	0	0	0	0	0	0	0	0	0	0	0	0	0	0	0	0	0	0	0	0
Fretibacterium sp. oral taxon 358	0	0	0	0	0	0	0	0.000149908	0	0	0	0	0	0	0	0	0	0	0	0	0	0	0	0	0	0	0	0	0	0	0	0	0	0	0	0	0	0	0	0	0	0	0	0	0	0	0	0	0
Kocuria sp. oral taxon 189	0	0	0	0	0	0	0	0	0	0	0	0	0	0	0	0	0	0	0	0	0	0	0	0.000143864	0	0	0	0	0	0	0	0	0	0	0	0	0	0	0	0	0	0	0	0	0	0	0	0	0
Clostridiales [F-1][G-1] sp. oral taxon 093	0	0	0	0	0	0	0	0	0	0	0	0	0	0	0	0	0	0	0	0	0	0.000139697	0	0	0	0	0	0	0	0	0	0	0	0	0	0	0	0	0	0	0	0	0	0	0	0	0	0	0
Lachnoanaerobaculum sp. oral taxon 089	0	0	0	0	0	0	0	0	0	0	0	0	0	0	0	0	0	0	0	0	0	0	0	0	0	0	0	0	0	0	0	0	5.32566e-05	0	0	0	0	0	0	0	0	0	3.94104e-05	0	0	0	0	0	0
Devosia riboflavina	0	0	0	0	0	0	0	0	9.33184e-05	0	0	0	0	0	0	0	0	0	0	0	0	0	0	0	0	0	0	0	0	0	0	0	0	0	0	0	0	0	0	0	0	0	0	0	0	4.43125e-05	0	0	0
Blastococcus saxobsidens	0	0	0	0	0	0	0	0	0	0	0	0	0	0	0	0	0	0	0	0	0	0	0	0	0	0	0	0	0	0	0	0	0	0	0	0	0	0	4.46788e-05	0	0	0	0	0	0	0	0	0	4.13736e-05
Enterobacter cancerogenus	0	0	0	0	4.61425e-05	0	0	0	0	0	0	0	0	0	0	0	0	0	0	0	0	0	0	0	0	0	0	0	0	0	0	0	0	0	0	0	0	0	0	0	0	0	0	0	0	8.8625e-05	0	0	0
Acinetobacter baumannii	0	0	0	0	0	0	0	0	0	0	0	0	0	0	0	0	0	0	0	0	0	4.65658e-05	0	0	0	0	0	0	0	0	0	0	0	0	0	0	0	0	0	0	0	0	0	5.72574e-05	0	0	0	0	0
Mogibacterium neglectum	0	0	0	0	0	0	0	3.7477e-05	0	0	0	0	0	0	0	0	0	0	0	0	0	0	0	0	0	0	0	0	0	0	0	0	0	0	0	0	0	0	0	0	0	0	0	0	0	0	0	0	0
Dietzia cinnamea	0	0	0	0	0	0	0	0	0	0	0	0	0	0	4.00994e-05	0	0	0	0	0	0	0	0	0	0	0	0	4.38154e-05	0	0	0	0	0	0	0	0	0	0	0	0	0	0	0	0	3.81767e-05	0	0	0	0
Dialister micraerophilus	0	0	0	0	0	0	0	0	0	0	0	0	8.32986e-05	0	0	0	0	0	0	0	0	0	0	0	0	0	0	0	0	0	0	0	0	0	0	0	0	0	0	3.85371e-05	0	0	0	0	0	0	0	0	0
Corynebacterium sp. Oral Taxon B71	0	0	0	0	0	1.87413e-05	0	0	0	0	0	0	0	0	0	0	0	0	0	0	0.000102722	0	0	0	0	0	0	0	0	0	0	0	0	0	0	0	0	0	0	0	0	0	0	0	0	0	0	0	0
TM7 [G-1] sp. oral taxon 352	0	0	0	0	0	1.87413e-05	0	0	0	0	0	0	0	0	0	0	0	0	0	0	0	0	0	0	0	0	0	0	0	6.29287e-05	0	0	0	0	0	0	0	0	0	0	0	0	3.94104e-05	0	0	0	0	0	0
Streptococcus sp. Oral Taxon 71	0	0	0	0	0	0	0	0	0	0	0	0	0	0	0.000120298	0	0	0	0	0	0	0	0	0	0	0	0	0	0	0	0	0	0	0	0	0	0	0	0	0	0	0	0	0	0	0	0	0	0
Lactobacillus vaginalis	0	0	0	0	0	0	2.39051e-05	0	0	0	0	0	0	0	0	0	0	0	0	0	0	0	0	0	0	9.63113e-05	0	0	0	0	0	0	0	0	0	0	0	0	0	0	0	0	0	0	0	0	0	0	0
Simonsiella muelleri	0	0	7.52483e-05	0	0	0	0	0	0	0	0	0	0	0	0	0	0	0	0	0	0	0	0	0	0	0	0	4.38154e-05	0	0	0	0	0	0	0	0	0	0	0	0	0	0	0	0	0	0	0	0	0
Brevundimonas bacteroides	0	2.58578e-05	0	0	9.2285e-05	0	0	0	0	0	0	0	0	0	0	0	0	0	0	0	0	0	0	0	0	0	0	0	0	0	0	0	0	0	0	0	0	0	0	0	0	0	0	0	0	0	0	0	0
Microbacterium sp. Oral Taxon C11	0	0	0	0	0	0	0	0	0	0	0	0	0	0	0	0	0	0	0	0	0	0	0	0	0	0	0	0	0	0	0	0	0	0	0	0	0	0	0	0	0	0	0	0.000114515	0	0	0	0	0
Selenomonas sp. oral taxon 936	0	0	0	0	0	0	0	0	0	0	0	0	0	0.000109266	0	0	0	0	0	0	0	0	0	0	0	0	0	0	0	0	0	0	0	0	0	0	0	0	0	0	0	0	0	0	0	0	0	0	0
Trichococcus multispecies spp51 3	0	0	0	0	0	0	0	0	0	0	0	0	0	0	0	0	0	0	0	0	0	0	0	0	0	0	0	0	0	0	0	0	0	0	0	0	0	0	0	0	0	0	0	5.72574e-05	0	0	0	0	0
Bergeyella sp. oral taxon 931	0	0	0	0	0	1.87413e-05	0	0	0	0	0	0	0	0	0	0	8.67792e-05	0	0	0	0	0	0	0	0	0	0	0	0	0	0	0	0	0	0	0	0	0	0	0	0	0	0	0	0	0	0	0	0
Burkholderia cepacia	0	0	0	0	0	0	0	0	4.66592e-05	0	0	0	0	0	0	0	0	0	0	0	0	0	0	0	0	0	0	0	0	0	0	0	0	0	0	0	0	0	0	0	0	0	0	5.72574e-05	0	0	0	0	0
Streptococcus gallolyticus	0	0	0	0	0	0	0	0	0	0	0	0	0	0	0	0	0	0	0	0	0.000102722	0	0	0	0	0	0	0	0	0	0	0	0	0	0	0	0	0	0	0	0	0	0	0	0	0	0	0	0
Stenotrophomonas sp. Oral Taxon A24	0	0	0	0	0	0	0	0	0	0	0	0	0	0	0	0	0	0	0	0	0.000102722	0	0	0	0	0	0	0	0	0	0	0	0	0	0	0	0	0	0	0	0	0	0	0	0	0	0	0	0
Dietzia sp. BBDP51	0	0	0	0	0	0	0	0	0	0	0	0	0	0	0	0	0	0	0	0	0	0	0	0	0	0	0	0	0	0	0	0	0	0	0	0	0	0	0	0	0	0	0	5.72574e-05	0	4.43125e-05	0	0	0
Prevotella scopos	0	0	0	0	0	0	0	0	0	0	0	0	0	0	0	0	0	0	0	0	0	4.65658e-05	5.06073e-05	0	0	0	0	0	0	0	0	0	0	0	0	0	0	0	0	0	0	0	0	0	0	0	0	0	0
Eubacterium [XI][G-7] yurii	0	0	0	0	0	0	0	0	0	0	0	0	0	0	0	0	4.33896e-05	0	0	0	0	0	0	0	0	0	0	0	0	0	0	0	5.32566e-05	0	0	0	0	0	0	0	0	0	0	0	0	0	0	0	0
Trichococcus multispecies spp50 2	0	0	0	0	0	0	0	0	0	0	0	0	0	0	0	0	0	0	0	0	0	0	0	0	0	0	0	0	0	0	0	0	0	0	0	0	0	0	0	0	0	0	0	5.72574e-05	3.81767e-05	0	0	0	0
Kocuria sp. Oral Taxon B56	0	0	0	0	0	0	0	0	0	0	0	0	0	0	0	0	0	0	0	0	0	9.31315e-05	0	0	0	0	0	0	0	0	0	0	0	0	0	0	0	0	0	0	0	0	0	0	0	0	0	0	0
Fusobacterium sp. oral taxon 370	0	0	0	0	0	0	0	0	0	0	0	0	0	0	0	0	0	0	0	0	0	9.31315e-05	0	0	0	0	0	0	0	0	0	0	0	0	0	0	0	0	0	0	0	0	0	0	0	0	0	0	0
Cellulomonas carbonis	0	0	0	0	9.2285e-05	0	0	0	0	0	0	0	0	0	0	0	0	0	0	0	0	0	0	0	0	0	0	0	0	0	0	0	0	0	0	0	0	0	0	0	0	0	0	0	0	0	0	0	0
Fusobacterium multispecies spp14 2	0	0	0	0	0	0	0	0	0	0	0	9.13826e-05	0	0	0	0	0	0	0	0	0	0	0	0	0	0	0	0	0	0	0	0	0	0	0	0	0	0	0	0	0	0	0	0	0	0	0	0	0
Paracoccus limosus	0	0	0	0	0	0	0	0	0	0	0	0	0	0	0	0	0	0	0	0	0	0	0	0	0	0	0	0	0	0	0	0	0	0	0	0	0	0	0	0	0	0	0	0	0	0	0	9.10001e-05	0
Corynebacterium mucifaciens	0	5.17157e-05	0	0	0	0	0	0	0	0	0	0	0	0	0	0	0	0	0	0	0	0	0	0	0	0	0	0	0	0	0	0	0	0	0	0	0	0	0	0	0	0	0	0	3.81767e-05	0	0	0	0
Micropruina glycogenica	0	0	0	0	0	0	0	0	0	0	0	0	0	0	0	0	0	0	0	0	0	0	0	0	0	0	0	0	0	0	0	0	0	0	0	0	0	0	0	0	0	0	0	0	0	8.8625e-05	0	0	0
Xanthomonas multispecies spp2 2	0	0	0	0	0	0	0	0	0	0	0	0	0	0	0	0	0	0	0	0	0	0	0	0	0	0	0	0	0	0	0	0	0	0	0	0	0	0	0	0	0	0	0	0	0	8.8625e-05	0	0	0
Parageobacillus thermantarcticus	0	0	0	0	0	0	0	0	0	0	0	0	0	0	0	0	0	0	0	0	0	0	0	0	0	0	0	8.76309e-05	0	0	0	0	0	0	0	0	0	0	0	0	0	0	0	0	0	0	0	0	0
Anaerococcus prevotii	0	0	0	0	0	0	0	0	0	0	0	0	0	0	0	0	0	0	0	0	0	0	0	0	0	0	0	8.76309e-05	0	0	0	0	0	0	0	0	0	0	0	0	0	0	0	0	0	0	0	0	0
Paracoccus chinensis	0	0	0	0	0	0	0	0	0	0	0	0	0	0	0	0	0	0	0	0	0	0	0	0	0	0	0	0	0	0	0	0	0	0	0	0	0	0	0	0	0	0	0	0	0	4.43125e-05	4.11133e-05	0	0
Slackia exigua	0	0	0	0	0	0	0	0	0	0	0	0	0	0	0	0	0	0	0	0	0	0	0	0	0	0	0	0	0	0	0	0	0	0	0	0	0	0	0	0	0	0	0	0	0	0	0	0	0
Fusobacterium multispecies spp53 2	0	0	0	0	0	0	0	0	0	0	0	0	0	0	0	0	0	0	0	0	0	0	0	0	0	0	0	0	0	0	8.08146e-05	0	0	0	0	0	0	0	0	0	0	0	0	0	0	0	0	0	0
Streptococcus multispecies spp46 2	0	0	0	0	0	0	0	0	0	0	0	0	0	0	0	0	0	0	0	0	0	0	0	0	0	0	0	0	0	0	0	0	0	0	0	0	0	0	0	0	0	0	7.88208e-05	0	0	0	0	0	0
Bacteroides fragilis	0	0	0	0	0	0	0	3.7477e-05	0	0	0	0	0	0	4.00994e-05	0	0	0	0	0	0	0	0	0	0	0	0	0	0	0	0	0	0	0	0	0	0	0	0	0	0	0	0	0	0	0	0	0	0
Salinicoccus roseus	0	7.75735e-05	0	0	0	0	0	0	0	0	0	0	0	0	0	0	0	0	0	0	0	0	0	0	0	0	0	0	0	0	0	0	0	0	0	0	0	0	0	0	0	0	0	0	0	0	0	0	0
Pseudomonas aeruginosa	3.47476e-05	0	0	0	0	0	0	0	0	0	0	0	0	0	0	0	0	0	0	0	0	0	0	0	0	0	0	0	0	0	0	0	0	0	0	0	0	0	0	0	0	0	0	0	0	0	0	0	0
Massilia yuzhufengensis	0	0	0	0	0	0	0	0	0	0	0	0	0	0	0	0	0	0	0	0	0	0	0	0	0	0	0	0	0	0	0	0	0	0	0	0	0	0	0	0	0	0	0	0	7.63534e-05	0	0	0	0
Prevotella shahii	0	0	0	2.67044e-05	0	0	0	0	0	0	0	0	0	0	0	0	0	0	0	0	0	0	0	0	0	0	0	0	0	0	0	0	0	0	0	0	0	0	0	0	0	0	0	0	0	0	0	0	0
Gordonia aichiensis Oral Taxon D37	0	0	0	0	0	0	0	0	0	0	0	0	0	0	0	0	0	0	0	0	0	0	0	0	0	0	0	0	0	3.14644e-05	0	0	0	0	0	0	0	0	0	0	0	0	0	0	0	4.43125e-05	0	0	0
Streptococcus multispecies spp27 2	0	2.58578e-05	0	0	0	0	0	0	0	0	0	0	0	0	0	0	0	0	0	0	0	0	0	0	0	0	0	0	0	0	0	0	0	0	0	0	0	4.9581e-05	0	0	0	0	0	0	0	0	0	0	0
Prevotella multisaccharivorax	0	0	0	0	0	0	0	7.49541e-05	0	0	0	0	0	0	0	0	0	0	0	0	0	0	0	0	0	0	0	0	0	0	0	0	0	0	0	0	0	0	0	0	0	0	0	0	0	0	0	0	0
Haemophilus influenzae	0	0	2.50828e-05	0	0	0	0	0	0	0	0	0	0	0	0	0	0	0	0	0	0	0	0	0	4.8631e-05	0	0	0	0	0	0	0	0	0	0	0	0	0	0	0	0	0	0	0	0	0	0	0	0
Nordella oligomobilis	0	0	0	0	0	0	0	0	0	0	0	0	0	0	0	0	0	0	0	0	0	0	0	0	0	4.81556e-05	0	0	0	0	0	0	0	0	0	0	0	0	0	0	0	2.44762e-05	0	0	0	0	0	0	0
Massilia aurea	0	0	0	0	0	0	0	0	0	0	0	0	0	0	0	0	0	0	0	0	0	0	0	7.19321e-05	0	0	0	0	0	0	0	0	0	0	0	0	0	0	0	0	0	0	0	0	0	0	0	0	0
Paracoccus siganidrum	0	2.58578e-05	0	0	0	0	0	0	0	0	0	0	0	0	0	0	0	0	0	0	0	0	0	0	0	0	0	0	0	0	0	0	0	0	0	0	0	0	0	0	0	0	0	0	0	4.43125e-05	0	0	0
Prevotella sp. Oral Taxon G60	6.94951e-05	0	0	0	0	0	0	0	0	0	0	0	0	0	0	0	0	0	0	0	0	0	0	0	0	0	0	0	0	0	0	0	0	0	0	0	0	0	0	0	0	0	0	0	0	0	0	0	0
Firmicutes [G] sp. Oral Taxon A55	0	0	0	0	0	0	0	0	0	0	0	0	0	0	0	3.44554e-05	0	0	0	0	0	0	0	0	0	0	0	0	0	0	0	0	0	0	0	0	0	0	0	0	0	0	0	0	0	0	0	0	0
Ochrobactrum anthropi	0	0	0	0	0	0	0	0	0	0	0	0	0	0	0	0	0	0	0	0	0	0	0	0	0	0	0	0	4.30274e-05	0	0	0	0	0	0	0	0	0	0	0	0	0	0	0	0	0	0	0	0
Atopobium sp. oral taxon 416	0	0	2.50828e-05	0	0	0	0	3.7477e-05	0	0	0	0	0	0	0	0	0	0	0	0	0	0	0	0	0	0	0	0	0	0	0	0	0	0	0	0	0	0	0	0	0	0	0	0	0	0	0	0	0
Treponema pectinovorum	0	0	0	0	0	1.87413e-05	0	0	0	0	0	0	0	0	0	0	0	0	0	0	0	0	0	0	0	0	0	0	0	0	0	0	0	0	0	0	0	0	0	0	0	0	0	0	0	0	0	0	0
Bosea vestrisii	0	0	0	0	0	0	2.39051e-05	0	0	0	0	0	0	0	0	0	0	0	0	0	0	0	0	0	0	0	0	0	0	0	0	0	0	0	0	0	0	0	0	0	0	0	0	0	3.81767e-05	0	0	0	0
Unclassified Flavobacteriaceae Flavobacteriaceae sp. str. 3519 10	0	0	0	0	0	0	0	0	0	0	0	0	0	0	0	0	0	0	0	0	0	0	0	0	0	0	0	0	0	0	0	0	0	0	0	0	0	0	0	0	0	0	0	5.72574e-05	0	0	0	0	0
Sphingobacterium mizutaii	0	0	0	0	0	0	0	0	0	0	0	0	0	0	0	0	0	0	0	0	0	0	0	0	0	0	0	0	0	0	0	0	0	0	0	0	0	0	0	0	0	0	0	5.72574e-05	0	0	0	0	0
Alcaligenes sp. str. CO14	0	0	0	0	0	0	0	0	0	0	0	0	0	0	0	0	0	0	0	0	0	0	0	0	0	0	0	0	0	0	0	0	0	0	0	0	0	0	0	0	0	0	0	5.72574e-05	0	0	0	0	0
Aeromonas veronii	0	0	0	0	0	0	0	0	0	0	0	0	0	0	0	0	0	0	0	0	0	0	0	0	0	0	0	0	0	0	0	0	0	0	0	0	0	0	0	0	0	0	0	5.72574e-05	0	0	0	0	0
Enterobacter hormaechei	0	0	0	0	0	0	0	0	0	0	0	0	0	0	0	0	0	0	0	0	0	0	0	0	0	0	0	0	0	0	0	0	0	0	0	0	0	0	0	0	0	0	0	5.72574e-05	0	0	0	0	0
Actinomyces multispecies spp11 2	0	0	0	5.34088e-05	0	0	0	0	0	0	0	0	0	0	0	0	0	0	0	0	0	0	0	0	0	0	0	0	0	0	0	0	0	0	0	0	0	0	0	0	0	0	0	0	0	0	0	0	0
Lactobacillus crispatus	0	0	0	5.34088e-05	0	0	0	0	0	0	0	0	0	0	0	0	0	0	0	0	0	0	0	0	0	0	0	0	0	0	0	0	0	0	0	0	0	0	0	0	0	0	0	0	0	0	0	0	0
Leptotrichia multispecies spp60 2	0	0	0	5.34088e-05	0	0	0	0	0	0	0	0	0	0	0	0	0	0	0	0	0	0	0	0	0	0	0	0	0	0	0	0	0	0	0	0	0	0	0	0	0	0	0	0	0	0	0	0	0
Pseudomonas guguanensis	0	5.17157e-05	0	0	0	0	0	0	0	0	0	0	0	0	0	0	0	0	0	0	0	0	0	0	0	0	0	0	0	0	0	0	0	0	0	0	0	0	0	0	0	0	0	0	0	0	0	0	0
Coprococcus comes	0	0	0	0	0	0	0	0	0	0	0	0	0	0	0	0	0	0	0	0	0	0	0	0	0	0	0	0	0	0	0	0	0	0	0	0	0	0	0	0	0	0	0	0	0	0	0	0	0
Coprococcus eutactus	0	0	0	0	0	0	0	0	0	0	0	0	0	0	0	0	0	0	0	0	0	0	0	0	0	0	0	0	0	0	0	0	0	0	0	0	0	0	0	0	0	0	0	0	0	0	0	0	0
Peptoclostridium bartlettii	0	0	0	0	0	0	0	0	0	0	0	0	0	0	0	0	0	0	0	0	0	0	0	0	0	0	0	0	0	0	0	0	0	0	0	0	0	0	0	0	0	0	0	0	0	0	0	0	0
Megasphaera elsdenii	0	0	0	0	0	0	0	0	0	0	0	0	0	0	0	0	0	0	0	0	0	0	0	0	0	0	0	0	0	0	0	0	0	0	0	0	0	0	0	0	0	0	0	0	0	0	0	0	0
Brevundimonas bullata	0	0	0	0	0	0	0	0	0	0	0	0	0	0	0	0	0	0	0	0	0	0	5.06073e-05	0	0	0	0	0	0	0	0	0	0	0	0	0	0	0	0	0	0	0	0	0	0	0	0	0	0
Methylobacterium jeotgali	0	2.58578e-05	0	0	0	0	0	0	0	0	0	0	0	0	0	0	0	0	0	0	0	0	0	0	0	0	0	0	0	0	0	0	0	0	0	0	0	0	0	0	0	0	0	0	0	0	0	0	0
Bifidobacterium longum	0	0	0	0	0	0	0	0	0	0	0	0	0	0	0	0	0	0	0	0	0	0	0	0	0	0	0	0	0	0	0	0	0	0	0	0	0	0	0	0	0	0	0	0	0	0	0	0	0
Brevibacterium siliguriense	0	0	0	0	0	0	0	0	0	0	0	0	0	0	0	0	0	0	0	0	0	0	0	0	4.8631e-05	0	0	0	0	0	0	0	0	0	0	0	0	0	0	0	0	0	0	0	0	0	0	0	0
Alphaproteobacteria [G] sp. Oral Taxon A28	0	0	0	0	0	0	0	0	0	0	0	0	0	0	0	0	0	0	0	0	0	0	0	0	0	0	0	0	0	0	0	0	0	0	0	0	0	0	0	0	0	0	0	0	0	0	0	0	0
Rothia multispecies spp54 2	0	0	0	0	0	0	4.78103e-05	0	0	0	0	0	0	0	0	0	0	0	0	0	0	0	0	0	0	0	0	0	0	0	0	0	0	0	0	0	0	0	0	0	0	0	0	0	0	0	0	0	0
Saccharopolyspora rectivirgula	0	0	0	0	0	0	0	0	4.66592e-05	0	0	0	0	0	0	0	0	0	0	0	0	0	0	0	0	0	0	0	0	0	0	0	0	0	0	0	0	0	0	0	0	0	0	0	0	0	0	0	0
Brevundimonas poindexterae	0	0	0	0	0	0	0	0	4.66592e-05	0	0	0	0	0	0	0	0	0	0	0	0	0	0	0	0	0	0	0	0	0	0	0	0	0	0	0	0	0	0	0	0	0	0	0	0	0	0	0	0
Bradyrhizobium elkanii	0	0	0	0	0	0	0	0	4.66592e-05	0	0	0	0	0	0	0	0	0	0	0	0	0	0	0	0	0	0	0	0	0	0	0	0	0	0	0	0	0	0	0	0	0	0	0	0	0	0	0	0
Cupriavidus metallidurans	0	0	0	0	0	0	0	0	4.66592e-05	0	0	0	0	0	0	0	0	0	0	0	0	0	0	0	0	0	0	0	0	0	0	0	0	0	0	0	0	0	0	0	0	0	0	0	0	0	0	0	0
Citrobacter sp. str. KMSI 3	0	0	0	0	0	0	0	0	4.66592e-05	0	0	0	0	0	0	0	0	0	0	0	0	0	0	0	0	0	0	0	0	0	0	0	0	0	0	0	0	0	0	0	0	0	0	0	0	0	0	0	0
Mollicutes [G-2] sp. oral taxon 906	0	0	0	0	0	0	0	0	0	0	0	0	0	0	0	0	0	0	0	0	0	4.65658e-05	0	0	0	0	0	0	0	0	0	0	0	0	0	0	0	0	0	0	0	0	0	0	0	0	0	0	0
Rubrobacter bracarensis	0	0	0	0	4.61425e-05	0	0	0	0	0	0	0	0	0	0	0	0	0	0	0	0	0	0	0	0	0	0	0	0	0	0	0	0	0	0	0	0	0	0	0	0	0	0	0	0	0	0	0	0
Chryseomicrobium aureum	0	0	0	0	4.61425e-05	0	0	0	0	0	0	0	0	0	0	0	0	0	0	0	0	0	0	0	0	0	0	0	0	0	0	0	0	0	0	0	0	0	0	0	0	0	0	0	0	0	0	0	0
Phreatobacter oligotrophus	0	0	0	0	4.61425e-05	0	0	0	0	0	0	0	0	0	0	0	0	0	0	0	0	0	0	0	0	0	0	0	0	0	0	0	0	0	0	0	0	0	0	0	0	0	0	0	0	0	0	0	0
Insolitispirillum peregrinum	0	0	0	0	4.61425e-05	0	0	0	0	0	0	0	0	0	0	0	0	0	0	0	0	0	0	0	0	0	0	0	0	0	0	0	0	0	0	0	0	0	0	0	0	0	0	0	0	0	0	0	0
Enterobacter aerogenes	0	0	0	0	4.61425e-05	0	0	0	0	0	0	0	0	0	0	0	0	0	0	0	0	0	0	0	0	0	0	0	0	0	0	0	0	0	0	0	0	0	0	0	0	0	0	0	0	0	0	0	0
Stenotrophomonas maltophilia	0	0	0	0	4.61425e-05	0	0	0	0	0	0	0	0	0	0	0	0	0	0	0	0	0	0	0	0	0	0	0	0	0	0	0	0	0	0	0	0	0	0	0	0	0	0	0	0	0	0	0	0
Corynebacterium jeikeium	0	0	0	0	0	0	0	0	0	0	0	0	0	0	0	0	0	0	0	0	0	0	0	0	0	0	0	0	0	0	0	0	0	0	0	0	0	0	0	0	0	0	0	0	0	4.43125e-05	0	0	0
Microbacterium ginsengisoli	0	0	0	0	0	0	0	0	0	0	0	0	0	0	0	0	0	0	0	0	0	0	0	0	0	0	0	0	0	0	0	0	0	0	0	0	0	0	0	0	0	0	0	0	0	4.43125e-05	0	0	0
Micromonospora harpali	0	0	0	0	0	0	0	0	0	0	0	0	0	0	0	0	0	0	0	0	0	0	0	0	0	0	0	0	0	0	0	0	0	0	0	0	0	0	0	0	0	0	0	0	0	4.43125e-05	0	0	0
Peptoniphilus sp. Oral Taxon A87	0	0	0	0	0	0	0	0	0	0	0	0	0	0	0	0	0	0	0	0	0	0	0	0	0	0	0	0	0	0	0	0	0	0	0	0	0	0	0	0	0	0	0	0	0	4.43125e-05	0	0	0
Acinetobacter lwoffii	0	0	0	0	0	0	0	0	0	0	0	0	0	0	0	0	0	0	0	0	0	0	0	0	0	0	0	0	0	0	0	0	0	0	0	0	0	0	0	0	0	0	0	0	0	4.43125e-05	0	0	0
Pseudomonas stutzeri Oral Taxon A68	0	0	0	0	0	0	0	0	0	0	0	0	0	0	0	0	0	0	0	0	0	0	0	0	0	0	0	0	0	0	0	0	0	0	0	0	0	0	0	0	0	0	0	0	0	4.43125e-05	0	0	0
Bacillus coagulans	0	0	0	0	0	0	0	0	0	0	0	0	0	0	0	0	0	0	0	0	0	0	0	0	0	0	0	4.38154e-05	0	0	0	0	0	0	0	0	0	0	0	0	0	0	0	0	0	0	0	0	0
Paracoccus marinus Oral Taxon A13	0	0	0	0	0	0	0	0	0	0	0	0	0	0	0	0	0	0	0	0	0	0	0	0	0	0	0	4.38154e-05	0	0	0	0	0	0	0	0	0	0	0	0	0	0	0	0	0	0	0	0	0
Brevundimonas kwangchunensis	0	0	0	0	0	0	0	0	0	0	0	0	0	0	0	0	0	0	0	0	0	0	0	0	0	0	0	0	4.30274e-05	0	0	0	0	0	0	0	0	0	0	0	0	0	0	0	0	0	0	0	0
Lactobacillus rhamnosus	0	0	0	0	0	0	0	0	0	0	0	0	0	0	0	0	0	0	0	0	0	0	0	0	0	0	0	0	0	0	0	0	0	0	0	0	0	0	0	0	0	0	0	0	0	0	0	0	0
Leuconostoc citreum	0	0	0	0	0	0	0	0	0	0	0	0	0	0	0	0	0	0	0	0	0	0	0	0	0	0	0	0	0	0	0	0	0	0	0	0	0	0	0	0	0	0	0	0	0	0	0	0	0
Pseudoxanthomonas japonensis	0	0	0	0	0	0	0	0	0	0	0	0	0	0	0	0	0	0	0	0	0	0	0	0	0	0	0	0	0	0	0	0	0	0	0	0	0	0	0	0	0	0	0	0	0	0	0	0	4.13736e-05
Prevotella sp. oral taxon 515	0	0	0	0	0	0	0	0	0	0	0	0	0	0	0	0	0	0	0	0	0	0	0	0	0	0	0	0	0	0	0	4.1088e-05	0	0	0	0	0	0	0	0	0	0	0	0	0	0	0	0	0
Veillonellaceae [G-1] sp. Oral Taxon G40	0	0	0	0	0	0	0	0	0	0	0	0	0	0	0	0	0	0	0	0	0	0	0	0	0	0	0	0	0	0	4.04073e-05	0	0	0	0	0	0	0	0	0	0	0	0	0	0	0	0	0	0
Hydrocarboniphaga effusa	0	0	0	0	0	0	0	0	0	0	0	0	0	0	0	0	0	0	0	0	0	0	0	0	0	0	0	0	0	0	4.04073e-05	0	0	0	0	0	0	0	0	0	0	0	0	0	0	0	0	0	0
Olsenella sp. oral taxon 809	0	0	0	0	0	0	0	0	0	0	0	0	0	0	4.00994e-05	0	0	0	0	0	0	0	0	0	0	0	0	0	0	0	0	0	0	0	0	0	0	0	0	0	0	0	0	0	0	0	0	0	0
Lactobacillus paracasei	0	0	0	0	0	0	0	0	0	0	0	0	0	0	4.00994e-05	0	0	0	0	0	0	0	0	0	0	0	0	0	0	0	0	0	0	0	0	0	0	0	0	0	0	0	0	0	0	0	0	0	0
Porphyromonas sp. Oral Taxon B94	0	0	0	0	0	0	0	0	0	0	0	0	0	0	0	0	0	0	0	0	0	0	0	0	0	0	0	0	0	0	0	0	0	0	0	0	0	0	0	0	0	0	3.94104e-05	0	0	0	0	0	0
Ruminococcaceae [G-1] sp. oral taxon 075	0	0	0	0	0	0	0	0	0	0	0	0	0	0	0	0	0	0	0	0	0	0	0	0	0	0	0	0	0	0	0	0	0	0	0	0	0	0	0	0	0	0	3.94104e-05	0	0	0	0	0	0
Corynebacterium singulare	0	0	0	0	0	0	0	0	0	0	0	0	0	0	0	0	0	0	0	0	0	0	0	0	0	0	0	0	0	0	0	0	0	0	0	0	0	0	0	0	0	0	0	0	3.81767e-05	0	0	0	0
Arthrobacter sanguinis	0	0	0	0	0	0	0	0	0	0	0	0	0	0	0	0	0	0	0	0	0	0	0	0	0	0	0	0	0	0	0	0	0	0	0	0	0	0	0	0	0	0	0	0	3.81767e-05	0	0	0	0
Clostridium perfringens	0	0	0	0	0	0	0	0	0	0	0	0	0	0	0	0	0	0	0	0	0	0	0	0	0	0	0	0	0	0	0	0	0	0	0	0	0	0	0	0	0	0	0	0	3.81767e-05	0	0	0	0
Stenotrophomonas koreensis	0	0	0	0	0	0	0	0	0	0	0	0	0	0	0	0	0	0	0	0	0	0	0	0	0	0	0	0	0	0	0	0	0	0	0	0	0	0	0	0	0	0	0	0	3.81767e-05	0	0	0	0
Micrococcus sp. Oral Taxon B64	0	0	0	0	0	0	0	3.7477e-05	0	0	0	0	0	0	0	0	0	0	0	0	0	0	0	0	0	0	0	0	0	0	0	0	0	0	0	0	0	0	0	0	0	0	0	0	0	0	0	0	0
Olsenella profusa	0	0	0	0	0	0	0	3.7477e-05	0	0	0	0	0	0	0	0	0	0	0	0	0	0	0	0	0	0	0	0	0	0	0	0	0	0	0	0	0	0	0	0	0	0	0	0	0	0	0	0	0
Brevundimonas alba	0	0	0	0	0	0	0	3.7477e-05	0	0	0	0	0	0	0	0	0	0	0	0	0	0	0	0	0	0	0	0	0	0	0	0	0	0	0	0	0	0	0	0	0	0	0	0	0	0	0	0	0
Rhizobium etli	0	0	0	0	0	0	0	3.7477e-05	0	0	0	0	0	0	0	0	0	0	0	0	0	0	0	0	0	0	0	0	0	0	0	0	0	0	0	0	0	0	0	0	0	0	0	0	0	0	0	0	0
Achromobacter xylosoxidans	0	0	0	0	0	0	0	3.7477e-05	0	0	0	0	0	0	0	0	0	0	0	0	0	0	0	0	0	0	0	0	0	0	0	0	0	0	0	0	0	0	0	0	0	0	0	0	0	0	0	0	0
Pseudomonas gingeri	0	0	0	0	0	0	0	3.7477e-05	0	0	0	0	0	0	0	0	0	0	0	0	0	0	0	0	0	0	0	0	0	0	0	0	0	0	0	0	0	0	0	0	0	0	0	0	0	0	0	0	0
Campylobacter curvus	0	0	0	0	0	0	0	0	0	0	0	0	0	0	0	0	0	0	0	0	0	0	0	0	0	0	0	0	0	0	0	0	0	0	0	0	0	0	0	0	0	0	0	0	0	0	0	0	0
Corynebacterium afermentans	0	0	0	0	0	0	0	0	0	0	0	0	0	0	0	0	0	0	0	0	0	0	0	0	0	0	0	0	0	3.14644e-05	0	0	0	0	0	0	0	0	0	0	0	0	0	0	0	0	0	0	0
Peptoclostridium yurii	0	0	0	0	0	0	0	0	0	0	0	0	0	0	0	0	0	2.9678e-05	0	0	0	0	0	0	0	0	0	0	0	0	0	0	0	0	0	0	0	0	0	0	0	0	0	0	0	0	0	0	0
Rhizobium rhizogenes Oral Taxon D34	0	0	0	0	0	0	0	0	0	0	0	0	0	0	0	0	0	0	0	0	0	0	0	0	0	0	0	0	0	0	0	0	0	0	0	0	0	0	0	0	0	0	0	0	0	0	0	0	0
Cloacibacterium haliotis	0	2.58578e-05	0	0	0	0	0	0	0	0	0	0	0	0	0	0	0	0	0	0	0	0	0	0	0	0	0	0	0	0	0	0	0	0	0	0	0	0	0	0	0	0	0	0	0	0	0	0	0
Veillonella tobetsuensis	0	2.58578e-05	0	0	0	0	0	0	0	0	0	0	0	0	0	0	0	0	0	0	0	0	0	0	0	0	0	0	0	0	0	0	0	0	0	0	0	0	0	0	0	0	0	0	0	0	0	0	0
Devosia limi	0	2.58578e-05	0	0	0	0	0	0	0	0	0	0	0	0	0	0	0	0	0	0	0	0	0	0	0	0	0	0	0	0	0	0	0	0	0	0	0	0	0	0	0	0	0	0	0	0	0	0	0
Haemophilus pittmaniae	0	2.58578e-05	0	0	0	0	0	0	0	0	0	0	0	0	0	0	0	0	0	0	0	0	0	0	0	0	0	0	0	0	0	0	0	0	0	0	0	0	0	0	0	0	0	0	0	0	0	0	0
Eubacterium hallii	0	0	0	0	0	0	0	0	0	0	0	0	0	0	0	0	0	0	0	0	0	0	0	0	0	0	0	0	0	0	0	0	0	0	0	0	0	0	0	0	0	0	0	0	0	0	0	0	0
Catenibacterium mitsuokai	0	0	0	0	0	0	0	0	0	0	0	0	0	0	0	0	0	0	0	0	0	0	0	0	0	0	0	0	0	0	0	0	0	0	0	0	0	0	0	0	0	0	0	0	0	0	0	0	0
Mitsuokella jalaludinii	0	0	0	0	0	0	0	0	0	0	0	0	0	0	0	0	0	0	0	0	0	0	0	0	0	0	0	0	0	0	0	0	0	0	0	0	0	0	0	0	0	0	0	0	0	0	0	0	0
Neisseria meningitidis	0	0	2.50828e-05	0	0	0	0	0	0	0	0	0	0	0	0	0	0	0	0	0	0	0	0	0	0	0	0	0	0	0	0	0	0	0	0	0	0	0	0	0	0	0	0	0	0	0	0	0	0
Defluviimonas aquaemixtae	0	0	0	0	0	0	0	0	0	0	0	0	0	0	0	0	0	0	0	0	0	0	0	0	0	0	0	0	0	0	0	0	0	0	0	0	0	0	0	0	0	0	0	0	0	0	0	0	0
Corynebacterium accolens	0	0	0	0	0	0	0	0	0	0	0	0	0	0	0	0	0	0	0	0	0	0	0	0	0	0	0	0	0	0	0	0	0	0	0	0	0	0	0	0	0	2.44762e-05	0	0	0	0	0	0	0
Alloscardovia omnicolens	0	0	0	0	0	0	0	0	0	0	0	0	0	0	0	0	0	0	0	0	0	0	0	0	0	0	0	0	0	0	0	0	0	0	0	0	0	0	0	0	0	0	0	0	0	0	0	0	0
Streptococcus thermophilus	0	0	0	0	0	0	0	0	0	0	0	0	0	0	0	0	0	0	0	0	0	0	0	0	0	0	0	0	0	0	0	0	0	0	0	0	0	0	0	0	0	0	0	0	0	0	0	0	0
Lachnospiraceae [G] sp. Oral Taxon G33	0	0	0	0	0	0	0	0	0	0	0	0	0	0	0	0	0	0	0	0	0	0	0	0	0	0	0	0	0	0	0	0	0	0	0	0	0	0	0	0	0	0	0	0	0	0	0	0	0
Centipeda sp. Oral Taxon D18	0	0	0	0	0	0	0	0	0	0	0	0	0	0	0	0	0	0	0	0	0	0	0	0	0	0	0	0	0	0	0	0	0	0	0	0	0	0	0	0	0	0	0	0	0	0	0	0	0
Methylobacterium extorquens	0	0	0	0	0	0	0	0	0	0	0	0	0	0	0	0	0	0	0	0	0	0	0	0	0	0	0	0	0	0	0	0	0	0	0	0	0	0	0	0	0	0	0	0	0	0	0	0	0
Zoogloea caeni	0	0	0	0	0	0	0	0	0	0	0	0	0	0	0	0	0	0	0	0	0	0	0	0	0	0	0	0	0	0	0	0	0	0	0	0	0	0	0	0	0	0	0	0	0	0	0	0	0
Alloprevotella sp. oral taxon 914	0	0	0	0	0	0	2.39051e-05	0	0	0	0	0	0	0	0	0	0	0	0	0	0	0	0	0	0	0	0	0	0	0	0	0	0	0	0	0	0	0	0	0	0	0	0	0	0	0	0	0	0
Catonella sp. oral taxon 164	0	0	0	0	0	0	2.39051e-05	0	0	0	0	0	0	0	0	0	0	0	0	0	0	0	0	0	0	0	0	0	0	0	0	0	0	0	0	0	0	0	0	0	0	0	0	0	0	0	0	0	0
unclassified Peptostreptococcaceae oral sp. str. CM2	0	0	0	0	0	0	2.39051e-05	0	0	0	0	0	0	0	0	0	0	0	0	0	0	0	0	0	0	0	0	0	0	0	0	0	0	0	0	0	0	0	0	0	0	0	0	0	0	0	0	0	0
Pseudochrobactrum asaccharolyticum	0	0	0	0	0	0	2.39051e-05	0	0	0	0	0	0	0	0	0	0	0	0	0	0	0	0	0	0	0	0	0	0	0	0	0	0	0	0	0	0	0	0	0	0	0	0	0	0	0	0	0	0
[truncated: 16 more columns]

## Sheet: Frequency
Group	Day 0	Day 0	Day 0	Day 0	Day 0	Day 0	Day 0	Day 0	Day 0	Day 0	Placebo-Day 21	Placebo-Day 21	Placebo-Day 21	Placebo-Day 21	Placebo-Day 21	Placebo-Day 21	Placebo-Day 21	Placebo-Day 21	Placebo-Day 21	Placebo-Day 21	Day 0	Day 0	Day 0	Day 0	Day 0	Day 0	Day 0	Day 0	Day 0	Day 0	NAC-Day 21	NAC-Day 21	NAC-Day 21	NAC-Day 21	NAC-Day 21	NAC-Day 21	NAC-Day 21	NAC-Day 21	NAC-Day 21	NAC-Day 21	Day 0	Day 0	Day 0	Day 0	Day 0	Day 0	Day 0	Day 0	Day 0
Status ID	A.2.0	A.3.0	A.5.0	A.9.0	A.10.0	A.14.0	A.15.0	A.16.0	A.18.0	A.19.0	A.2.21	A.3.21	A.5.21	A.9.21	A.10.21	A.14.21	A.15.21	A.16.21	A.18.21	A.19.21	B.1.0	B.2.0	B.3.0	B.4.0	B.5.0	B.6.0	B.7.0	B.8.0	B.9.0	B.12.0	B.1.21	B.2.21	B.3.21	B.4.21	B.5.21	B.6.21	B.7.21	B.8.21	B.9.21	B.12.21	C.1.0	C.2.0	C.4.0	C.7.0	C.9.0	C.13.0	C.14.0	C.16.0	C.17.0
Veillonella parvula group	1	1	1	1	1	1	1	1	1	1	1	1	1	1	1	1	1	1	1	1	1	1	1	1	1	1	1	1	1	1	1	1	1	1	1	1	1	1	1	1	1	1	1	1	1	1	1	1	1
Granulicatella adiacens	1	1	1	1	1	1	1	1	1	1	1	1	1	1	1	1	1	1	1	1	1	1	1	1	1	1	1	1	1	1	1	1	1	1	1	1	1	1	1	1	1	1	1	1	1	1	1	1	1
Propionibacterium propionicum	1	1	1	1	1	1	1	1	1	1	1	1	1	1	1	1	1	1	1	1	1	1	1	1	1	1	1	1	1	1	1	1	1	1	1	1	1	1	1	1	1	1	1	1	1	1	1	1	1
Streptococcus intermedius	1	1	1	1	1	1	1	1	1	1	1	1	1	1	1	1	1	1	1	1	1	1	1	1	1	1	1	1	1	1	1	1	1	1	1	1	1	1	1	1	1	1	1	1	1	1	1	1	1
Fusobacterium nucleatum subsp. vincentii	1	1	1	1	1	1	1	1	1	1	1	1	1	1	1	1	1	1	1	1	1	1	1	1	1	1	1	1	0	1	1	1	1	1	1	1	1	1	1	1	1	1	1	1	1	1	1	1	1
Fusobacterium nucleatum subsp. animalis	1	1	1	1	1	1	1	1	1	1	1	1	1	1	1	1	1	1	1	1	0	1	1	1	1	1	1	1	1	1	1	1	1	1	1	1	1	1	1	1	1	1	1	1	1	1	1	1	1
Campylobacter gracilis	1	1	1	1	1	1	1	1	1	1	1	1	1	1	1	1	1	1	1	1	0	1	1	1	1	1	1	1	1	1	1	1	1	1	1	1	1	1	1	1	1	1	1	1	1	1	1	1	1
Gemella morbillorum	1	1	1	1	1	1	1	1	1	1	1	1	1	1	1	1	1	1	1	1	1	1	1	1	1	1	1	1	1	1	1	1	1	1	1	1	1	1	1	1	1	1	1	1	1	1	1	1	1
Eikenella corrodens	1	1	1	1	1	1	1	1	1	1	1	1	1	1	1	1	1	1	1	1	0	1	1	1	1	1	1	1	1	1	1	1	1	1	1	1	1	1	1	1	1	1	1	1	1	1	1	1	1
Fusobacterium nucleatum subsp. polymorphum	1	1	1	1	1	1	1	1	1	1	1	1	1	1	1	1	1	1	1	1	1	1	1	1	1	1	1	1	1	1	1	1	1	1	1	1	1	1	1	1	1	1	1	1	1	1	1	1	1
Streptococcus mitis	1	1	1	1	1	1	1	1	1	1	1	1	1	1	1	1	1	1	1	1	1	1	1	1	1	1	1	1	1	1	1	1	1	1	1	1	1	1	1	1	1	0	1	1	1	1	1	1	1
Streptococcus sp. oral taxon 064	1	1	1	1	1	1	1	1	1	1	1	1	1	1	1	1	1	1	1	0	1	1	1	1	1	1	1	1	1	1	1	1	1	1	1	1	1	1	1	1	1	1	1	1	1	0	1	1	1
Capnocytophaga leadbetteri	1	1	1	1	1	1	1	1	1	1	1	1	1	1	1	1	1	1	1	1	0	1	1	1	1	1	1	1	1	1	1	1	1	1	1	1	1	1	1	1	1	1	1	1	1	1	1	1	1
Lautropia mirabilis	1	1	1	1	1	1	1	1	1	1	1	1	1	1	1	1	1	1	1	1	1	1	1	1	1	1	1	1	1	1	1	1	1	1	1	1	1	1	1	1	1	1	1	1	1	1	1	1	1
Streptococcus sanguinis	1	1	1	1	1	1	1	1	1	1	1	1	1	1	1	1	1	1	1	1	1	1	1	1	1	1	1	1	1	1	1	1	1	1	1	1	1	1	1	1	1	1	1	1	1	1	1	1	1
TM7 [G-1] sp. oral taxon 346	1	1	1	1	1	1	1	1	1	1	1	1	1	1	1	1	1	1	1	1	0	1	1	1	1	1	1	1	0	1	1	1	1	1	1	1	1	1	1	1	1	1	1	1	0	1	1	1	1
Streptococcus sp. oral taxon 423	1	1	1	1	1	1	1	1	1	1	1	1	1	1	1	1	1	1	1	1	1	1	1	1	1	1	1	1	1	1	1	1	1	1	0	0	1	1	1	0	1	1	1	1	1	1	1	1	1
Prevotella oris	1	1	1	1	1	1	1	1	1	1	1	1	1	1	1	1	1	1	0	1	1	1	1	1	1	1	0	1	1	1	1	1	1	1	1	1	1	1	1	1	1	1	1	1	1	1	1	1	1
Actinomyces naeslundii	1	1	1	1	0	1	1	1	1	1	1	1	1	1	1	1	1	1	1	1	1	1	1	1	1	1	1	1	1	1	1	1	1	1	1	1	1	1	1	1	1	1	1	1	1	1	1	1	1
Haemophilus parainfluenzae	1	1	1	1	1	1	1	1	1	1	0	1	1	0	1	1	1	1	1	1	1	1	1	1	1	1	1	1	1	1	1	1	1	1	1	0	1	1	1	0	1	1	1	1	1	1	1	1	1
Streptococcus gordonii	1	1	1	1	1	1	1	1	1	1	0	1	1	1	1	1	1	1	1	1	0	1	1	1	1	1	1	1	1	1	1	1	1	1	1	1	1	1	1	1	1	1	1	1	1	1	1	1	1
Tannerella sp. oral taxon 286	1	1	1	1	0	1	1	1	1	1	1	1	1	1	1	1	1	1	1	1	0	1	1	1	1	1	1	1	1	1	1	1	1	1	1	1	1	1	1	1	1	0	1	0	1	1	1	1	1
Capnocytophaga sputigena	1	1	1	1	1	1	1	1	1	1	1	1	1	1	1	1	1	1	1	1	0	1	1	1	1	1	1	1	1	1	1	1	1	1	1	0	1	1	1	1	1	0	1	0	1	1	1	1	1
Leptotrichia goodfellowii	1	1	1	1	1	1	1	1	1	0	1	1	1	1	1	1	1	1	0	0	1	1	1	1	1	1	1	1	1	1	1	1	1	1	1	1	1	1	1	1	1	1	1	1	1	0	1	1	1
Atopobium parvulum	1	1	1	1	1	1	1	1	1	1	1	1	1	1	1	1	1	1	1	1	0	1	1	1	1	1	1	1	1	1	1	1	1	1	1	1	1	1	1	1	1	1	1	0	1	1	1	0	1
Actinomyces sp. oral taxon 180	1	1	1	1	1	1	1	1	1	1	1	1	1	1	1	1	1	1	1	0	0	1	1	1	1	1	1	1	0	1	1	1	1	1	1	1	1	1	1	0	1	1	1	1	1	1	1	1	1
Lachnoanaerobaculum umeaense	1	1	1	1	1	1	1	1	1	1	1	1	1	1	1	1	1	1	1	1	0	1	1	1	1	1	1	0	1	1	1	1	1	1	1	1	1	1	1	1	1	1	1	1	1	1	1	1	1
Bergeyella sp. oral taxon 322	1	1	1	1	1	1	1	1	1	1	0	1	0	1	1	1	1	1	1	1	0	1	1	1	1	1	1	1	1	1	1	1	1	1	1	1	1	1	1	1	1	0	1	1	1	1	1	1	1
Gemella haemolysans	1	1	1	1	1	1	1	1	1	1	1	1	1	1	1	1	1	1	1	1	0	1	1	1	1	1	1	1	1	1	1	1	1	1	1	1	1	1	1	1	1	1	1	1	1	1	1	1	1
Rothia aeria	1	1	1	1	1	1	1	1	1	1	1	1	1	1	1	1	1	1	1	1	1	1	1	1	1	1	1	1	1	1	1	1	1	1	1	1	1	1	1	1	1	1	1	1	1	1	1	1	1
Oribacterium sp. oral taxon 078	1	1	1	1	1	1	1	1	1	1	1	1	1	1	1	1	1	1	0	0	0	1	1	1	1	1	1	1	0	1	1	1	1	1	1	1	1	1	1	1	0	1	1	1	1	1	1	1	1
Streptococcus tigurinus	1	1	1	1	1	1	1	1	1	1	1	1	1	1	1	1	1	1	1	1	0	1	1	1	1	0	1	1	1	1	1	1	1	1	1	0	1	1	1	1	1	0	1	0	1	1	1	1	1
Capnocytophaga gingivalis	1	1	1	1	1	1	1	1	1	1	1	1	0	1	0	0	1	1	0	1	0	1	1	1	1	1	1	1	1	1	1	1	1	1	1	1	1	1	1	1	1	0	1	1	1	1	1	1	1
Dialister invisus	1	1	1	1	1	1	1	1	1	1	1	1	1	0	1	1	1	1	1	1	0	1	1	0	1	1	1	1	0	1	1	1	1	1	1	1	1	1	1	1	1	1	1	1	1	1	1	0	1
Mogibacterium diversum	1	1	1	1	1	1	1	1	1	1	1	1	1	1	1	1	1	1	1	1	0	1	1	1	1	1	1	1	1	1	1	1	1	1	1	1	1	1	1	1	1	1	1	0	1	1	1	0	1
Streptococcus dentisani	1	1	1	1	1	1	1	1	1	1	1	1	1	1	1	1	1	1	1	1	0	1	1	1	1	1	1	1	1	1	0	1	1	1	1	1	1	1	1	1	1	1	1	0	1	1	0	1	1
Leptotrichia sp. oral taxon 212	1	1	1	1	1	1	1	1	1	1	1	1	1	1	1	1	1	1	1	1	0	1	1	1	1	1	1	1	1	1	1	1	1	1	1	1	1	1	1	1	1	0	1	0	1	1	1	1	1
Capnocytophaga granulosa	1	1	1	1	0	1	1	1	1	1	1	1	1	1	1	1	1	1	1	1	1	1	1	1	1	1	1	1	1	1	0	1	1	1	1	1	1	1	1	1	1	0	1	0	1	0	1	1	1
Lachnospiraceae [G-3] sp. oral taxon 100	1	1	1	1	0	1	1	1	1	1	1	1	1	1	1	1	1	1	0	1	0	1	1	1	1	1	1	1	1	1	1	1	1	1	1	1	1	1	1	1	1	1	1	0	1	1	1	1	1
Solobacterium moorei	1	1	1	1	1	1	1	1	1	1	1	1	1	1	1	1	1	1	1	1	0	1	1	1	0	1	1	1	0	1	1	1	1	1	1	1	1	1	1	0	1	1	1	1	1	1	1	0	1
Actinomyces sp. oral taxon 169	1	1	1	1	1	1	1	1	1	1	1	1	1	1	0	0	1	1	1	1	1	1	1	1	1	1	1	1	1	1	1	1	1	1	1	1	1	1	1	1	1	1	1	1	1	1	1	1	0
Atopobium rimae	1	1	1	1	1	1	1	1	1	1	1	1	1	1	1	1	1	0	1	1	0	1	1	1	1	1	1	1	1	1	0	1	1	1	1	1	1	1	1	1	1	1	1	0	0	1	1	0	1
Rothia mucilaginosa	1	1	1	1	1	1	1	1	1	1	1	1	1	1	1	1	1	0	1	0	1	1	1	1	1	1	0	1	1	1	1	1	1	1	1	1	1	1	1	1	1	1	1	1	1	1	1	1	1
Selenomonas sputigena	1	1	0	1	1	1	1	1	1	1	1	1	1	1	1	1	1	1	1	1	0	1	0	1	1	1	1	1	0	1	1	1	1	1	1	1	1	1	1	1	1	1	1	0	0	1	1	1	1
Corynebacterium matruchotii	1	1	1	1	0	1	1	1	1	1	1	1	1	1	1	1	1	1	1	1	1	1	1	1	1	1	1	1	1	1	1	1	1	1	1	1	1	1	1	1	1	1	1	1	1	1	1	1	1
Actinomyces sp. oral taxon 175	1	1	1	1	1	1	1	1	1	1	1	1	1	1	1	1	1	1	1	1	1	1	1	1	1	1	1	1	1	1	1	1	1	1	1	1	1	1	1	1	1	1	1	0	1	1	1	1	1
Rothia dentocariosa	1	1	1	1	1	1	1	1	1	1	1	1	1	1	1	1	1	1	1	1	1	1	1	1	1	1	1	1	1	1	1	1	1	1	1	1	1	1	1	1	1	1	1	1	1	1	1	1	0
Abiotrophia defectiva	1	1	1	1	1	1	0	1	1	1	1	1	1	1	1	1	1	1	1	1	0	1	1	1	1	1	1	1	1	1	1	1	1	1	1	1	1	1	1	0	0	1	1	0	1	1	0	1	1
Porphyromonas sp. oral taxon 279	1	1	1	1	0	1	1	0	1	1	1	1	1	1	1	1	1	1	1	1	0	1	1	1	1	1	1	1	1	1	1	1	1	1	1	1	1	1	1	1	1	0	1	1	1	1	1	1	1
Streptococcus australis	1	1	1	1	1	1	1	1	1	1	0	1	1	0	1	1	1	1	1	1	1	1	1	1	1	1	1	1	0	1	1	1	1	1	1	0	1	1	1	1	1	0	1	1	1	1	1	1	1
Actinomyces sp. oral taxon 170	1	1	1	1	1	1	1	1	1	1	0	0	1	1	1	1	1	1	1	1	0	1	1	1	0	1	1	1	1	1	0	1	1	1	1	1	1	1	1	1	1	1	1	1	1	1	1	1	0
Campylobacter showae	1	1	1	1	0	1	1	1	1	1	1	1	1	1	1	1	1	1	1	1	0	1	1	1	1	1	1	1	1	1	1	1	1	1	1	1	1	1	1	1	1	1	1	0	1	1	1	0	1
Streptococcus cristatus	1	1	1	1	1	1	1	1	1	1	1	1	1	1	1	1	1	1	1	1	0	1	1	1	0	1	1	1	1	1	1	1	1	1	1	1	1	1	1	1	1	0	1	0	1	1	1	1	1
Leptotrichia hongkongensis	1	1	1	1	1	0	1	1	1	1	1	1	1	1	0	1	1	1	1	1	0	1	1	1	1	1	1	1	1	1	1	1	1	1	1	1	1	1	1	1	1	0	1	1	1	1	1	1	1
Prevotella sp. oral taxon 472	1	1	1	1	1	1	1	1	0	1	1	1	1	1	1	1	1	1	0	0	0	0	1	1	1	1	1	1	1	1	0	1	1	1	1	1	1	1	1	1	1	1	1	1	1	1	1	0	1
Actinomyces massiliensis	0	1	1	1	1	1	1	1	1	0	1	1	1	0	1	1	1	1	1	1	1	1	1	1	0	1	1	1	1	1	0	1	1	1	1	1	1	1	1	1	1	1	1	1	1	1	1	1	1
Fusobacterium sp. HOT 204	1	1	1	1	1	1	1	1	1	1	1	1	1	1	1	1	1	1	1	1	0	1	1	1	1	0	1	1	0	1	0	1	1	1	1	0	1	1	0	1	1	0	1	1	1	1	1	1	1
Cardiobacterium hominis	1	1	1	1	1	1	1	1	1	1	1	1	1	1	1	1	1	1	1	1	0	1	1	1	0	1	1	1	1	1	1	1	1	1	1	1	1	1	1	1	1	0	1	0	1	1	1	1	1
Leptotrichia sp. oral taxon 219	1	0	1	1	1	1	1	1	0	1	0	1	1	1	1	1	1	1	1	1	0	1	1	1	1	1	1	1	1	1	0	1	1	1	1	1	1	1	1	1	1	0	1	0	1	1	1	1	1
Neisseria flavescens|subflava	1	1	1	1	0	1	1	1	1	1	0	1	1	0	1	1	1	0	1	1	1	1	1	1	1	1	0	1	1	1	1	1	1	1	1	1	1	1	0	0	1	0	1	1	1	1	1	1	1
Streptococcus sp. oral taxon 058	1	1	1	1	1	1	1	0	1	1	1	1	0	1	1	1	0	1	0	0	0	1	1	1	1	0	1	1	1	1	1	1	1	1	1	1	1	1	1	1	1	0	1	0	1	1	1	0	1
Treponema socranskii	1	1	1	1	1	1	1	1	1	1	1	1	1	1	1	1	1	1	0	0	0	1	0	1	0	1	1	1	0	1	0	1	1	1	0	1	1	1	0	1	1	1	1	1	0	1	1	1	1
Actinomyces odontolyticus	1	1	1	1	0	1	1	1	1	1	1	1	1	0	1	1	1	1	1	0	1	1	1	1	1	1	1	1	1	1	1	0	1	1	1	0	1	1	1	1	1	1	1	1	1	1	1	1	1
Fusobacterium multispecies spp25 2	1	1	1	0	1	1	1	1	1	1	1	1	1	1	1	1	1	1	0	1	0	1	0	0	1	1	1	1	0	0	1	1	1	1	1	1	1	1	0	0	1	1	1	1	1	1	1	0	1
Leptotrichia sp. oral taxon 392	1	1	1	1	1	1	1	1	1	1	1	1	1	1	1	1	1	1	1	1	0	1	1	1	1	1	1	1	1	0	0	1	1	1	1	1	1	1	1	0	1	0	1	0	1	1	1	1	1
Prevotella denticola	1	1	1	1	1	1	0	1	1	1	1	1	1	1	1	1	1	0	1	1	0	1	1	1	1	1	1	1	1	1	0	1	1	1	1	1	1	1	1	1	1	1	1	1	0	1	0	0	1
Lachnoanaerobaculum saburreum	1	1	1	1	1	1	1	1	1	1	1	1	1	1	1	1	1	1	0	0	0	1	1	1	0	1	1	1	0	1	1	1	1	1	1	1	1	1	0	1	1	1	1	1	1	1	1	1	1
Corynebacterium durum	1	1	1	1	1	1	1	1	1	1	1	0	1	1	1	1	1	1	1	1	0	1	1	1	1	1	1	1	1	1	1	1	1	1	1	1	1	1	1	1	1	1	1	1	1	1	1	1	1
Peptostreptococcaceae [XI][G-1] [Eubacterium] infirmum	1	1	1	1	1	1	0	0	1	1	1	1	1	0	1	1	1	1	1	1	0	1	0	1	1	1	1	1	0	1	1	1	1	1	1	1	1	1	1	0	1	1	1	1	0	1	1	0	1
Fusobacterium sp. oral taxon 203	1	1	1	1	0	0	1	1	1	1	0	1	1	1	0	1	1	1	1	1	0	1	1	1	0	1	1	0	1	1	1	1	1	1	1	1	1	1	1	1	1	0	1	0	0	1	1	1	1
Porphyromonas catoniae	0	1	1	1	1	1	1	1	1	0	1	1	1	1	1	1	1	1	1	1	0	0	1	0	0	1	1	1	0	1	1	1	1	1	1	1	1	1	0	1	1	0	1	0	1	1	1	0	1
Selenomonas noxia	1	1	1	1	0	1	1	1	1	1	1	1	1	0	1	1	1	1	1	1	0	1	1	1	0	1	1	1	1	1	1	1	1	1	1	1	1	1	1	1	1	1	1	0	1	1	0	1	1
Actinomyces sp. oral taxon 171	1	1	1	1	1	0	1	1	0	1	1	0	1	1	1	1	1	1	1	1	0	0	1	1	0	1	1	1	1	1	1	1	1	1	0	1	1	1	1	1	1	1	1	1	1	1	1	1	1
Peptostreptococcaceae [XI][G-9] [Eubacterium] brachy	1	1	1	0	1	1	1	1	1	1	1	1	0	1	1	1	1	1	0	0	0	1	0	0	1	1	1	1	0	1	1	1	1	1	1	1	1	1	1	1	1	1	1	0	0	1	1	0	1
Actinomyces oris	0	1	1	1	1	1	1	1	1	1	1	1	1	1	1	0	1	1	1	1	0	1	1	1	0	1	1	1	1	1	0	1	1	1	1	1	1	1	0	1	1	1	1	0	1	1	1	1	0
Stomatobaculum longum	1	1	1	1	1	1	1	1	0	1	1	1	1	1	1	1	1	0	1	1	0	1	1	0	0	1	1	1	0	1	1	1	1	1	1	0	1	1	0	1	1	1	1	0	1	1	1	1	0
Kingella oralis	1	1	1	1	1	1	1	1	1	1	0	1	1	0	1	0	0	1	1	0	1	1	1	1	1	1	1	1	1	1	1	0	1	0	1	0	1	1	1	1	1	0	1	1	1	1	1	1	0
TM7 [G-1] sp. oral taxon 349	1	1	0	0	1	1	1	1	1	1	1	1	0	1	1	1	1	1	1	1	0	1	1	1	0	1	1	1	0	1	0	1	1	1	1	1	1	1	0	1	1	1	1	0	1	1	1	0	1
Actinomyces johnsonii	1	1	1	1	0	1	1	1	1	1	1	1	1	0	1	1	1	1	1	1	0	1	1	0	0	1	1	1	1	1	0	1	1	1	1	1	1	1	1	1	1	1	1	0	1	1	0	1	1
Streptococcus infantis	1	1	1	1	1	1	1	1	1	1	0	1	0	0	1	0	1	1	1	1	0	1	1	1	1	1	1	1	1	1	1	1	1	1	1	0	0	1	1	1	1	0	1	1	1	1	1	0	1
Cardiobacterium valvarum	1	0	1	1	1	1	1	1	1	1	0	1	1	1	1	1	1	1	1	1	0	1	1	1	0	1	1	1	0	0	0	1	1	1	1	1	1	1	0	1	1	0	1	1	1	1	1	1	1
Tannerella sp. oral taxon 808	1	0	1	1	1	1	1	1	1	1	0	1	1	1	1	1	1	1	0	0	0	1	0	1	0	1	1	1	0	1	0	1	1	1	1	1	1	1	0	1	1	1	1	0	0	1	1	0	1
Leptotrichia sp. oral taxon 223	1	1	1	1	1	1	1	1	0	1	1	0	1	1	1	1	1	1	0	0	0	1	1	1	1	1	1	1	1	0	0	1	1	1	1	1	1	1	1	0	1	0	1	1	0	1	1	1	0
Actinomyces georgiae	1	0	1	0	1	0	1	1	1	0	0	1	0	1	1	1	1	1	0	0	0	1	0	0	0	1	1	1	0	1	0	1	1	1	1	1	1	1	1	1	0	1	1	1	1	1	1	1	1
Prevotella sp. oral taxon 317	1	1	1	1	1	1	1	1	1	1	1	1	1	0	1	1	1	1	0	0	0	1	0	1	1	1	0	1	1	1	1	1	1	1	1	1	1	1	1	1	1	0	1	1	1	0	1	0	1
Prevotella saccharolytica	1	1	1	1	0	1	1	0	1	0	1	1	1	1	1	1	1	1	1	1	0	1	1	0	0	1	1	0	1	1	1	1	1	1	1	1	1	1	1	1	1	1	1	0	0	1	1	1	1
Bacteroidales [G-2] sp. oral taxon 274	0	1	1	1	0	1	1	1	1	0	1	1	1	1	1	1	1	1	1	1	0	1	0	1	0	1	0	1	0	1	0	1	1	1	1	1	1	1	1	1	1	1	1	0	0	1	1	1	1
Leptotrichia wadei	1	1	1	1	1	1	1	1	1	1	1	1	1	0	1	1	1	1	1	1	0	1	0	1	0	1	1	1	1	1	0	1	0	1	1	1	1	1	1	1	1	1	1	0	1	1	0	0	0
Leptotrichia sp. oral taxon 215	1	1	1	1	0	1	1	1	1	1	0	1	1	1	1	1	1	1	1	0	0	1	1	1	1	1	1	1	1	1	1	1	1	1	1	0	1	1	1	1	1	0	1	1	1	1	1	1	0
Prevotella oulorum	1	1	1	1	1	1	1	1	1	1	1	1	1	1	1	1	1	1	1	1	0	1	1	0	0	1	1	1	1	1	0	1	1	1	1	1	1	0	1	1	0	1	0	0	1	1	0	0	0
Fusobacterium nucleatum ss animalis	1	0	1	1	1	0	1	1	1	0	0	1	1	1	1	1	1	1	1	1	0	0	1	1	1	0	1	1	0	1	1	1	1	1	1	0	1	1	1	1	0	1	1	0	0	1	1	0	1
Peptostreptococcaceae [XI][G-7] [Eubacterium] yurii subsps. yurii & margaretiae	1	1	1	1	1	1	1	1	1	1	1	1	1	1	1	1	1	1	1	1	0	0	1	1	1	1	1	1	0	0	0	1	1	1	1	1	1	1	0	0	1	0	1	0	0	1	1	0	1
Capnocytophaga sp. oral taxon 338	0	1	1	0	1	1	1	1	0	1	1	0	0	1	1	1	1	1	0	0	0	1	1	1	1	0	1	1	0	0	1	1	1	1	1	0	1	1	0	0	1	1	0	1	1	1	0	1	1
Fusobacterium periodonticum	1	1	1	1	0	1	1	1	1	1	0	1	0	0	1	1	1	1	1	1	1	1	1	1	1	1	1	0	1	1	1	1	1	1	0	0	1	1	1	1	1	0	1	1	1	1	1	1	1
Olsenella sp. oral taxon 807	1	0	1	1	1	1	1	1	0	1	0	0	1	1	1	1	1	1	1	1	0	0	0	0	0	1	1	1	0	1	0	1	1	1	1	1	1	1	0	1	1	1	1	0	0	1	1	0	1
Fusobacterium naviforme	0	1	1	0	1	0	1	1	0	1	1	1	0	1	0	1	1	1	1	0	1	1	1	0	1	1	0	1	0	0	1	1	1	1	1	1	0	1	0	0	1	1	1	0	0	1	1	0	1
Streptococcus sp. oral taxon 431	1	1	1	1	1	1	1	1	1	1	0	1	0	0	1	1	1	0	1	0	0	1	1	1	1	1	1	1	1	1	1	1	1	1	1	0	1	1	1	0	1	0	1	0	1	1	0	1	1
Selenomonas flueggei	1	1	0	1	1	1	1	1	1	1	1	1	1	1	1	1	1	1	1	1	0	0	1	1	1	0	1	1	1	1	0	0	1	1	1	1	1	0	1	1	0	0	1	0	1	1	1	0	1
Peptostreptococcus stomatis	1	1	1	1	0	1	1	1	1	0	1	1	1	0	1	1	1	1	0	0	0	1	1	1	1	1	1	1	0	1	1	1	1	1	1	1	1	0	1	1	1	1	1	1	1	1	0	0	1
Streptococcus anginosus	1	1	0	1	1	1	1	1	1	1	1	1	1	0	1	1	1	1	0	0	0	1	1	1	1	1	1	1	0	1	0	1	1	1	1	1	1	1	1	1	0	1	1	0	0	1	0	0	0
Parvimonas micra	1	1	0	0	1	1	0	1	1	1	1	1	0	1	1	1	1	0	0	1	0	1	0	0	0	1	0	1	0	1	1	1	0	1	1	1	1	1	1	1	0	1	1	1	0	1	1	0	0
Prevotella melaninogenica	1	1	1	1	0	1	1	1	1	1	1	1	1	0	1	1	1	1	1	1	1	1	1	0	1	1	1	1	0	1	0	1	1	1	1	0	1	1	0	1	1	0	1	1	1	1	0	0	0
Capnocytophaga sp. oral taxon 864	1	1	1	0	1	1	1	1	1	0	1	1	0	0	1	1	1	1	1	1	0	1	0	1	1	0	1	1	1	0	0	1	0	1	1	1	1	1	0	1	1	1	1	0	0	0	1	0	1
Selenomonas artemidis	1	1	0	1	0	0	1	0	1	1	1	1	1	0	0	0	1	1	1	1	0	1	1	1	0	1	0	1	0	1	1	0	0	1	0	1	0	1	0	1	1	1	1	1	1	0	1	1	0
Prevotella maculosa	1	1	1	1	1	1	1	1	0	1	1	1	1	1	1	1	1	1	1	1	0	1	0	0	1	1	0	0	0	1	1	1	1	1	1	1	1	0	0	1	1	0	1	0	0	0	0	0	1
Actinomyces sp. oral taxon 525	1	0	1	1	1	1	1	1	1	1	1	0	1	0	1	1	1	1	0	1	0	0	0	0	0	1	1	1	0	0	1	1	1	1	1	1	1	1	1	1	0	1	0	0	0	1	0	0	1
Selenomonas infelix	0	0	0	1	1	1	1	1	0	0	1	1	1	0	1	1	1	1	1	1	0	1	1	0	0	1	1	1	1	1	0	1	1	1	1	1	1	1	1	1	0	1	1	0	0	0	0	1	1
Catonella morbi	1	1	1	1	1	1	1	1	1	1	1	0	1	0	1	1	0	1	0	0	0	1	1	1	1	1	1	1	1	0	0	0	0	1	1	1	1	0	0	1	1	1	1	1	0	1	1	0	1
Actinomyces gerencseriae	1	0	1	0	0	1	0	1	0	1	0	0	1	0	1	0	1	1	1	1	1	1	0	1	1	0	1	1	0	1	1	1	0	1	1	0	0	1	1	1	0	1	1	1	1	1	1	0	1
Neisseria mucosa	1	0	1	1	1	1	0	1	1	1	0	1	1	1	1	0	0	1	0	0	0	1	1	1	1	1	1	1	1	1	1	0	0	1	1	0	1	1	1	1	0	0	0	0	1	1	0	1	0
Leptotrichia sp. oral taxon 417	1	1	1	1	0	1	1	1	1	1	1	1	1	0	1	1	1	1	1	1	0	1	1	1	0	1	1	1	1	1	0	1	1	1	0	1	0	1	1	1	1	0	1	1	1	0	0	0	0
Propionibacterium sp. oral taxon 194	1	0	1	0	1	1	1	0	1	1	0	1	0	0	1	1	1	1	1	1	0	1	1	0	1	0	0	1	1	1	1	1	1	1	1	0	0	1	1	1	0	1	1	0	1	1	1	1	1
Porphyromonas endodontalis	1	1	1	0	1	1	1	1	0	1	1	0	1	1	1	1	1	1	0	0	0	1	1	0	1	1	1	0	0	1	0	1	0	1	1	1	0	0	0	0	1	1	1	1	0	1	0	0	1
Leptotrichia buccalis	1	1	1	1	0	1	0	1	1	1	1	1	1	0	1	1	1	1	0	1	0	1	1	1	0	1	1	1	0	1	0	1	1	1	1	1	1	1	0	0	1	1	1	0	1	1	0	0	1
Leptotrichia trevisanii	1	0	1	0	0	0	1	1	1	0	0	1	0	1	0	1	1	1	0	0	0	1	1	1	1	0	1	1	0	0	0	1	0	1	1	1	0	0	0	0	1	1	1	0	1	1	0	1	1
Veillonellaceae [G-1] sp. oral taxon 155	1	0	0	1	1	1	1	1	1	1	1	1	1	1	1	1	1	0	1	1	0	1	0	0	0	1	0	0	0	1	0	1	1	1	0	1	1	0	1	1	0	1	0	0	0	0	1	0	1
Selenomonas dianae	0	1	0	0	0	1	1	1	0	0	1	1	1	1	1	1	1	1	1	1	0	1	0	1	0	0	1	1	1	0	0	1	1	1	0	1	1	1	1	0	1	1	0	0	0	0	0	0	1
TM7 [G-3] sp. oral taxon 351	1	0	1	1	1	0	1	0	1	1	1	1	1	1	1	1	1	1	1	0	0	1	0	0	0	1	0	1	0	0	1	1	1	1	1	1	1	0	0	0	0	1	1	0	0	0	1	0	0
Stomatobaculum sp. oral taxon 097	1	1	1	1	0	1	1	1	0	1	1	1	1	0	1	1	1	0	0	1	0	1	1	1	0	0	1	1	0	1	1	1	1	1	0	1	1	0	1	1	1	0	0	0	1	1	1	0	1
Leptotrichia sp. oral taxon 225	1	1	1	1	0	1	1	0	1	0	1	1	1	0	1	1	1	1	1	1	0	1	1	1	0	1	1	1	1	0	0	1	1	0	1	1	1	1	1	0	0	0	1	0	1	1	0	1	1
Streptococcus oralis	1	1	1	1	1	0	0	0	1	1	0	1	1	0	1	0	1	1	0	0	0	1	1	1	1	1	0	1	0	0	0	1	0	1	1	1	0	1	0	0	1	0	0	1	0	0	1	1	1
Streptococcus mutans	1	1	1	0	1	0	1	1	0	1	1	0	1	0	0	1	1	1	1	1	0	1	1	1	0	1	0	1	1	0	0	1	1	1	0	1	1	0	1	1	0	1	1	0	1	1	0	0	0
Capnocytophaga sp. oral taxon 336	1	1	1	1	0	1	1	1	0	1	0	0	1	0	1	1	0	1	1	1	0	0	1	1	1	1	0	1	1	1	1	1	1	1	1	1	1	1	1	1	0	0	0	0	0	1	0	1	0
SR1 [G-1] sp. oral taxon 874	0	1	1	1	0	1	1	0	0	1	1	1	1	1	1	1	1	1	0	0	0	1	1	0	0	1	1	1	0	0	1	1	1	1	1	1	1	1	0	1	1	0	1	0	1	1	0	0	1
Alloprevotella tannerae	1	1	1	1	1	0	0	1	1	1	1	1	0	0	1	0	1	1	0	0	1	0	1	1	1	0	0	0	0	1	0	0	0	1	1	0	0	0	0	0	1	1	0	1	0	1	1	1	0
Prevotella sp. oral taxon 300	1	1	1	1	1	1	1	1	0	1	1	0	1	0	1	1	1	0	1	1	0	0	0	0	0	1	0	0	0	1	0	1	1	1	1	1	0	1	0	1	0	1	0	0	1	1	0	0	0
TM7 [G-5] sp. oral taxon 356	1	0	1	0	1	1	1	1	1	1	0	1	0	1	1	1	1	1	1	1	0	1	0	1	1	0	0	0	0	1	0	1	1	1	1	0	0	0	0	1	1	1	1	0	0	1	1	0	0
Capnocytophaga gingivalis nov 97.912%	1	0	1	0	1	1	1	0	0	1	0	0	0	1	1	1	0	1	0	0	0	0	1	1	1	1	1	1	1	0	0	0	1	0	0	1	1	1	1	0	1	0	1	0	1	0	0	1	1
Aggregatibacter sp. oral taxon 458	1	0	1	1	0	1	1	0	1	0	0	1	1	1	1	1	1	1	1	1	0	1	0	1	0	1	1	1	1	1	0	1	1	0	0	0	1	1	1	1	1	0	1	0	1	1	1	1	0
Shuttleworthia satelles	1	1	1	1	1	0	0	0	1	1	1	1	1	0	1	1	0	1	1	1	0	1	0	0	0	1	0	1	0	1	0	1	1	1	1	1	0	1	1	1	0	1	0	0	0	0	1	0	0
Streptococcus multispecies spp31 2	1	1	1	1	1	1	1	1	1	1	0	1	1	0	0	0	1	0	0	0	1	1	1	0	1	1	0	1	0	1	1	1	0	1	1	0	0	1	1	1	1	1	1	1	1	0	0	0	0
SR1 [G-1] sp. oral taxon 345	1	0	1	0	1	0	1	0	0	1	0	1	0	1	1	1	1	1	0	0	0	1	0	1	0	1	1	1	0	0	0	1	1	1	1	1	1	1	0	1	1	1	1	0	1	0	1	0	0
Streptococcus vestibularis	1	0	1	1	1	1	0	1	0	1	1	0	1	1	1	0	1	0	0	0	0	1	1	0	1	1	1	1	1	1	1	1	1	1	0	1	1	0	1	1	1	1	1	0	1	0	0	1	0
Campylobacter concisus	1	1	1	1	0	1	1	1	0	1	0	1	1	0	1	0	0	0	0	0	0	1	1	1	1	1	1	1	1	1	0	1	0	1	1	0	1	1	1	1	1	0	1	1	1	1	0	0	0
Corynebacterium sp. Oral Taxon A16	1	1	1	0	1	1	1	1	1	1	0	1	0	0	0	1	1	1	1	0	0	1	1	0	1	1	0	1	1	0	1	1	0	0	1	1	0	1	0	1	1	1	1	0	1	1	1	0	1
Bergeyella sp. oral taxon 900	1	1	0	1	0	1	1	0	1	0	0	1	1	0	1	1	1	1	0	1	0	1	0	1	0	0	1	1	1	0	0	1	1	1	1	1	1	1	1	1	1	0	0	0	1	0	0	1	1
Parvimonas sp. oral taxon 110	1	1	1	1	1	1	1	1	0	0	1	0	1	1	1	1	1	1	0	0	1	1	1	0	0	0	1	1	0	0	1	1	1	1	0	0	1	1	0	0	1	0	0	0	0	0	1	0	1
Aggregatibacter segnis	1	0	1	1	0	1	1	0	1	1	0	1	1	0	1	1	1	0	1	1	0	0	1	1	0	0	1	0	1	1	0	1	1	1	0	0	1	1	1	1	1	0	1	0	0	1	1	0	1
Actinomyces meyeri	0	1	1	0	1	0	1	1	0	0	0	0	1	1	0	1	1	1	0	0	0	1	1	0	1	0	1	1	0	0	1	1	1	1	1	0	1	1	0	0	1	1	0	0	1	1	1	0	0
Leptotrichia sp. oral taxon 498	1	1	1	1	0	1	1	1	1	1	1	1	1	0	1	1	1	0	1	1	0	1	0	1	0	1	1	0	0	0	0	1	1	1	0	1	1	0	0	0	1	0	1	0	0	1	1	1	0
Treponema sp. oral taxon 231	1	0	1	0	1	1	1	1	1	1	0	1	0	1	1	1	1	1	0	0	0	1	0	1	0	0	1	1	0	0	0	1	0	1	0	0	1	1	0	0	1	1	1	0	0	1	0	0	1
Streptococcus constellatus	1	1	1	0	1	0	0	1	0	1	1	1	1	1	1	0	1	0	0	1	0	1	1	0	1	0	1	0	0	1	0	1	0	0	1	0	1	1	0	0	0	1	0	1	0	1	1	0	0
Selenomonas sp. oral taxon 138	1	1	1	1	0	1	1	1	1	0	1	1	1	0	1	1	1	1	1	1	0	1	0	0	0	0	1	0	0	0	1	0	1	1	0	1	1	1	1	1	0	1	1	0	0	0	0	1	1
Escherichia coli	0	1	1	0	1	1	1	1	1	0	0	0	0	1	0	0	1	1	0	1	1	1	0	1	0	1	0	1	1	1	0	0	0	1	1	0	0	1	0	1	0	1	1	1	1	1	0	0	0
TM7 [G-1] sp. oral taxon 347	0	1	1	1	0	0	1	0	1	1	0	0	1	1	0	1	1	1	1	1	0	0	1	1	0	0	1	1	0	0	0	0	1	1	1	1	1	1	0	0	0	1	1	0	1	1	1	1	1
Veillonellaceae [G-1] sp. oral taxon 150	1	1	1	0	1	1	1	1	0	1	1	0	0	0	0	1	1	1	0	0	0	0	0	1	1	0	1	1	0	0	1	1	1	1	0	0	1	1	0	0	1	1	1	0	0	0	0	0	0
Peptococcus sp. oral taxon 167	1	0	1	0	1	1	1	1	0	0	1	0	0	0	1	1	1	1	0	0	0	1	1	1	0	0	1	1	0	0	1	1	1	1	0	0	1	1	0	0	1	1	1	1	0	1	0	1	0
Fusobacterium nucleatum subsp. nucleatum	0	1	1	1	0	1	1	0	0	0	0	1	1	0	0	1	1	1	1	1	0	0	0	1	0	0	0	0	0	1	0	1	1	1	1	0	1	1	0	1	1	0	0	0	1	0	1	0	1
Actinobaculum sp. oral taxon 183	1	0	1	1	0	1	1	1	1	1	0	0	1	1	1	0	1	0	0	0	0	1	0	1	0	0	1	1	1	0	1	1	0	1	0	1	1	1	0	1	0	1	1	1	1	1	1	0	1
Oribacterium sinus	0	1	1	1	0	1	1	1	1	0	1	0	1	0	0	0	0	1	0	0	0	1	1	0	0	1	1	0	1	1	1	0	0	1	1	0	0	1	1	1	1	0	1	1	1	1	1	0	1
Leptotrichia hofstadii	1	1	1	1	0	1	0	0	1	1	0	0	1	1	1	1	1	1	0	0	0	1	1	1	0	0	1	1	1	1	0	1	1	0	0	0	1	1	1	1	0	0	1	0	1	1	0	0	1
Porphyromonas sp. oral taxon 275	1	1	1	1	0	1	1	1	0	1	1	1	1	0	1	1	1	1	0	0	0	1	0	0	0	0	1	0	0	0	1	1	0	0	0	0	1	1	0	1	1	0	1	0	1	0	0	1	1
Prevotella veroralis	1	0	1	1	1	1	0	1	0	1	0	0	1	1	1	0	1	1	1	1	0	1	1	1	1	0	1	0	0	0	0	1	0	1	1	0	0	1	1	0	1	0	0	0	0	1	0	0	1
Lachnospiraceae [G] sp. Oral Taxon B32	1	0	0	0	0	1	1	0	0	1	0	1	0	0	1	1	1	1	0	0	0	1	1	1	0	1	1	1	0	0	1	1	1	1	1	1	1	1	0	0	1	1	1	0	0	0	1	0	1
Selenomonas sp. oral taxon 134	0	0	0	0	1	1	1	1	0	1	1	1	1	1	1	1	1	1	0	0	0	0	0	1	0	1	1	0	0	0	0	1	1	1	0	1	1	0	0	0	1	1	1	0	0	1	0	0	0
Fusobacterium multispecies spp15 2	1	1	1	1	0	1	1	0	1	0	0	1	0	0	1	1	0	1	1	0	0	1	1	1	1	1	1	0	1	0	0	1	1	1	0	0	1	0	1	0	1	0	1	0	1	1	1	0	1
Gemella sanguinis	1	1	1	1	1	1	1	1	1	0	0	0	0	0	0	1	1	1	1	0	0	1	1	1	1	0	0	1	0	1	1	0	0	1	0	0	0	0	0	0	1	1	1	1	1	1	1	0	1
Actinomyces dentalis	1	0	0	1	0	1	1	0	1	1	1	1	0	0	1	1	1	0	0	1	0	0	0	0	0	1	0	1	0	1	0	1	1	1	0	1	1	1	1	1	0	1	1	1	1	0	0	0	1
Veillonella sp. Oral Taxon C09	1	1	1	1	0	0	1	0	0	1	0	1	0	1	1	0	0	0	0	1	0	1	1	1	0	0	1	1	1	1	1	0	1	0	0	0	1	0	1	0	1	0	1	0	0	1	1	1	0
Capnocytophaga sp. oral taxon 326	0	0	1	0	1	1	1	1	1	0	0	1	0	0	1	1	1	0	0	0	0	1	1	1	0	1	1	1	0	0	0	1	0	1	0	1	1	1	0	0	1	0	1	0	0	1	0	1	1
Prevotella micans	1	0	0	1	0	1	1	1	0	0	1	1	1	1	1	1	1	1	0	0	0	0	0	1	0	1	1	0	0	1	0	1	1	1	1	1	1	0	0	1	0	1	1	0	0	0	1	0	0
Streptococcus sp. oral taxon 056	0	1	0	0	1	0	1	0	1	1	1	1	0	1	1	1	1	1	1	1	0	0	0	0	0	0	1	1	0	1	0	1	1	1	1	1	1	1	0	1	1	0	0	0	1	1	0	1	1
Streptococcus parasanguinis II	1	0	1	1	1	1	0	1	1	1	0	0	1	1	0	0	1	0	0	0	0	0	1	1	1	1	0	1	0	1	1	0	0	1	1	0	0	1	0	1	1	1	1	1	1	0	0	1	0
Capnocytophaga sp. oral taxon 332	1	1	0	0	1	1	1	0	1	1	0	1	0	0	1	1	1	1	0	0	0	0	1	1	1	1	1	1	0	0	0	0	1	1	1	1	1	1	0	0	1	0	1	0	0	0	0	0	1
Fusobacterium multispecies spp20 2	0	0	1	0	1	0	1	1	0	0	0	1	1	1	0	1	1	1	1	1	0	0	0	0	0	0	1	1	0	1	0	1	0	1	1	0	1	1	1	1	0	1	0	0	0	0	1	0	0
Streptococcus sp. oral taxon 066	1	1	1	1	0	1	0	0	1	0	0	0	0	0	0	0	1	0	0	0	1	1	1	1	1	1	1	1	0	1	0	1	0	0	1	0	0	1	1	0	1	1	1	0	1	1	0	1	1
Treponema maltophilum	1	0	1	0	1	1	1	1	0	1	1	0	0	0	1	1	1	1	0	0	0	1	0	1	0	0	0	1	0	0	0	1	0	1	1	0	1	0	0	0	1	1	1	0	0	1	0	0	1
Streptococcus sp. oral taxon 061	1	0	1	1	0	1	1	0	1	0	0	0	1	0	0	1	1	0	0	1	1	1	1	1	1	1	0	1	0	1	1	0	1	1	0	0	0	1	1	0	1	0	1	0	1	0	1	0	1
Fusobacterium multispecies sppn1 2 nov 97.650%	0	0	1	0	1	1	0	1	0	0	0	0	1	1	0	0	1	1	0	0	0	1	0	1	1	0	1	1	0	1	0	1	1	1	1	0	1	1	0	1	0	1	1	0	0	0	1	0	0
Tannerella forsythia	1	1	1	0	1	1	1	1	1	1	1	0	0	0	1	1	1	1	0	0	0	1	0	0	0	1	0	0	0	0	0	1	0	1	0	1	0	0	0	0	0	0	1	1	0	1	1	0	1
Fretibacterium fastidiosum	1	0	1	0	1	1	1	1	0	1	1	0	0	0	1	1	1	1	0	0	0	1	0	1	0	0	0	1	0	0	0	1	1	1	0	0	0	1	0	0	1	1	1	0	0	1	0	0	1
Neisseria elongata	1	1	1	1	0	0	1	0	1	0	0	0	0	1	0	1	1	1	0	0	0	0	1	1	1	1	0	0	0	1	0	0	1	1	0	0	1	0	1	1	1	0	1	1	1	1	1	1	1
TM7 [G-1] sp. oral taxon 869	0	0	1	1	0	1	1	1	0	0	1	1	1	0	1	1	1	0	0	0	0	0	1	0	0	0	1	1	1	0	0	1	1	1	0	1	1	1	1	0	1	0	0	1	0	0	1	0	1
Scardovia wiggsiae	1	0	1	1	0	0	1	1	0	1	0	0	1	0	0	0	1	1	1	1	0	0	1	1	0	1	0	0	0	1	0	0	1	1	1	1	0	0	1	1	0	1	0	1	0	0	0	0	1
Actinomyces sp. oral taxon 877	0	0	1	1	0	0	1	1	0	0	1	0	1	1	1	1	1	1	1	1	0	0	1	1	0	0	1	1	0	0	0	1	1	1	0	1	1	1	1	1	0	0	1	0	1	1	0	1	0
Streptococcus parasanguinis I	1	0	0	0	0	1	1	0	1	0	0	0	1	0	0	0	0	0	1	0	0	1	1	1	1	1	0	1	0	1	1	0	0	1	1	1	0	1	0	0	1	1	1	1	1	0	0	1	0
Cupriavidus gilardii nov 89.024%	0	1	0	0	1	0	0	1	1	0	0	0	0	0	1	0	0	0	0	0	1	1	0	1	1	0	1	1	0	1	0	0	1	0	0	0	0	1	0	1	1	1	1	1	1	1	1	0	1
Methylobacterium rhodesianum	0	1	1	1	1	0	0	1	1	0	0	0	0	0	1	0	0	0	1	0	1	1	1	1	0	0	1	1	0	0	0	1	0	0	0	0	0	0	0	1	0	1	0	1	1	1	1	0	0
Johnsonella ignava	0	1	1	0	0	1	1	1	1	0	1	1	0	0	1	1	1	1	0	0	0	0	0	1	0	0	1	1	0	0	0	1	0	1	1	0	1	1	0	0	1	0	0	0	0	1	1	0	1
Selenomonas sp. oral taxon 137	0	1	0	1	0	1	1	0	0	0	1	1	1	0	1	1	1	1	1	1	0	0	1	0	1	1	0	1	1	1	0	0	1	0	1	1	0	0	1	1	1	0	0	0	0	0	0	0	0
Propionivibrio sp. Oral Taxon C33	0	0	1	0	1	0	1	1	0	0	0	1	0	1	1	1	1	1	0	0	0	0	1	0	0	0	1	1	0	0	0	1	1	1	1	0	1	1	0	1	1	1	0	0	0	1	1	0	1
Erysipelotrichaceae [G-1] sp. oral taxon 905	1	0	1	1	1	1	0	1	0	0	1	0	1	1	1	1	1	0	0	0	0	1	0	1	0	0	1	0	0	0	0	1	1	1	1	0	1	1	0	0	0	0	1	0	0	0	0	0	0
Peptococcus sp. oral taxon 168	1	1	1	0	1	1	1	0	1	1	1	1	1	0	1	1	0	1	0	0	0	1	0	0	1	0	0	0	0	0	0	1	0	0	1	1	0	0	1	0	1	0	1	0	0	1	1	0	0
Actinomyces sp. oral taxon 172	1	1	1	1	0	0	1	0	1	1	1	1	1	0	0	0	0	0	0	0	0	0	1	0	1	1	1	1	1	0	1	0	1	0	0	0	1	0	1	0	1	1	1	0	1	1	0	0	0
Treponema sp. oral taxon 268	1	1	1	1	0	1	1	1	0	1	1	1	1	0	1	1	1	1	0	0	0	0	0	0	0	1	0	1	0	1	1	1	0	1	0	1	0	0	0	0	0	1	0	0	0	1	0	0	1
Porphyromonas sp. oral taxon 278	1	0	1	1	0	0	0	0	0	1	0	1	1	0	1	1	1	1	0	0	0	0	0	0	1	1	1	0	0	0	0	1	1	1	1	1	1	1	1	0	1	0	0	0	0	0	0	1	1
Kingella denitrificans	1	0	1	1	0	0	0	1	1	1	0	1	0	0	0	0	1	0	1	1	0	0	1	1	0	0	0	1	1	1	0	1	1	1	0	0	0	1	1	1	1	0	0	1	1	0	0	1	0
Capnocytophaga sp. oral taxon 412	0	0	0	1	0	1	1	1	0	0	0	1	1	0	0	0	1	0	1	1	0	1	0	0	0	1	1	0	1	1	0	1	1	0	0	0	1	0	1	0	1	0	1	0	0	1	1	0	1
Selenomonas sp. oral taxon 149	0	0	0	1	0	1	1	0	1	1	1	1	1	0	1	0	1	0	1	1	0	0	0	0	0	0	1	0	0	1	0	1	0	1	1	1	1	0	0	1	1	1	1	0	0	0	0	0	1
Fusobacterium multispecies spp52 2	0	1	1	0	0	0	1	1	0	0	0	1	0	0	1	0	0	1	1	1	0	1	1	0	0	0	0	1	0	0	0	1	1	1	0	0	1	1	0	0	1	0	0	0	1	1	1	1	0
Prevotella sp. oral taxon 301	1	0	1	1	0	1	0	0	0	0	1	0	1	0	1	1	1	1	0	0	0	0	0	0	0	1	0	0	0	0	0	1	1	1	1	1	0	0	0	0	0	1	1	0	0	1	1	0	0
Neisseria flava	1	1	0	1	0	0	1	1	1	0	0	1	1	0	0	0	1	0	0	0	0	0	0	1	1	1	0	1	1	0	0	1	0	1	1	0	0	1	1	0	0	0	1	0	0	1	0	0	1
Haemophilus haemolyticus	0	1	1	1	1	1	1	1	1	0	0	1	0	0	1	1	1	1	0	1	0	1	1	0	1	1	0	0	0	1	1	0	1	0	0	0	0	0	0	1	0	0	0	1	0	1	0	0	1
Streptococcus sp. oral taxon 074	1	0	1	0	1	1	1	1	1	1	0	0	0	0	0	1	1	0	1	1	0	1	0	0	0	0	0	0	0	1	1	0	1	0	0	0	1	1	1	1	1	0	1	0	1	1	0	0	0
Selenomonas sp. oral taxon 920	1	0	0	1	0	1	1	1	0	0	0	1	1	0	1	0	1	1	0	0	0	0	1	0	0	0	1	1	0	1	0	0	0	1	1	1	0	1	0	0	0	0	0	0	0	1	0	0	1
Streptococcus sp. str. C300	1	0	1	1	0	1	0	0	0	0	0	0	0	1	1	0	0	1	0	0	0	0	1	1	0	0	0	1	1	1	0	0	0	0	0	0	1	1	1	0	1	0	1	0	0	0	1	1	0
Megasphaera micronuciformis	1	1	1	1	0	0	1	0	0	0	0	0	1	0	1	0	1	0	1	0	0	1	0	0	0	1	1	0	0	1	0	1	0	1	1	0	0	0	0	1	0	1	1	1	1	0	0	0	1
Haemophilus sp. oral taxon 036	1	1	1	0	1	1	1	1	1	0	0	0	0	0	1	1	0	0	0	0	1	1	1	0	1	1	0	0	0	1	1	1	0	0	0	0	1	0	0	0	1	0	0	1	0	1	0	1	0
Actinomyces viscosus	1	1	0	1	0	1	0	1	0	1	0	0	0	0	1	0	1	0	0	1	1	1	0	1	0	0	1	1	1	1	1	0	0	0	1	0	0	1	0	1	0	0	1	0	0	0	1	1	0
Selenomonas sp. oral taxon 892	0	1	0	0	0	1	1	1	0	0	1	1	1	0	1	1	1	1	0	0	0	1	0	0	0	0	1	1	0	0	0	1	0	1	0	0	1	1	0	1	1	0	1	0	0	0	0	0	1
Lachnospiraceae [G-7] sp. oral taxon 163	1	1	0	1	0	0	0	1	0	0	1	0	0	1	1	1	1	0	1	1	0	0	0	0	0	1	0	0	0	0	0	1	1	1	1	1	0	0	1	1	0	1	0	0	0	0	0	0	0
Aggregatibacter paraphrophilus	1	1	1	0	0	0	1	0	1	1	1	1	0	0	0	1	0	0	0	0	0	1	1	1	1	1	0	0	0	0	0	0	0	1	1	0	0	0	0	0	0	0	0	0	1	0	1	0	1
Filifactor alocis	1	0	1	0	0	1	1	1	1	1	1	0	0	0	0	1	1	0	0	0	0	1	0	0	0	1	0	0	0	0	0	1	0	1	0	1	0	0	0	1	0	0	1	1	0	1	0	0	0
Fretibacterium sp. oral taxon 360	0	1	1	0	0	0	1	1	1	0	1	0	0	0	1	1	1	1	0	0	0	1	0	0	0	0	1	0	0	1	0	1	0	1	0	0	1	0	0	0	0	0	1	0	0	1	1	0	0
Treponema denticola	1	0	0	0	0	1	1	1	0	1	0	0	0	0	1	1	1	0	0	0	1	1	0	1	0	0	0	1	0	0	0	1	0	1	0	0	0	1	0	0	1	0	1	1	0	1	0	0	0
Veillonella multispecies spp16 2	1	1	1	1	0	0	1	0	1	1	1	0	1	0	0	0	1	0	0	0	1	0	0	1	0	0	0	0	0	0	0	0	0	1	1	0	1	0	0	0	0	1	1	0	1	0	1	0	0
Actinomyces sp. oral taxon 178	0	1	0	1	0	1	0	1	0	0	1	0	1	0	0	1	1	0	1	1	0	0	0	0	0	0	0	0	0	0	0	1	1	1	1	1	1	1	1	1	1	1	0	0	0	0	0	0	1
Anaeroglobus geminatus	1	1	0	1	0	0	0	0	1	0	0	1	1	1	1	1	1	0	1	1	0	0	0	0	0	1	0	0	0	0	0	0	0	1	0	1	0	0	0	0	0	1	0	1	0	1	0	0	0
Dialister pneumosintes	1	1	0	0	1	1	1	1	0	0	1	0	0	0	1	1	0	0	0	0	0	1	0	0	0	1	0	0	0	0	0	1	1	1	1	1	1	0	0	0	1	0	1	0	0	0	1	0	0
Fusobacterium nucleatum	0	1	1	0	0	1	0	1	0	1	1	0	0	0	0	1	0	1	0	0	0	0	0	0	0	0	1	1	0	0	1	0	1	1	1	1	1	1	0	0	0	1	0	0	0	0	1	0	0
Brevibacterium casei	0	1	1	1	1	1	1	1	1	0	0	0	0	0	0	0	0	0	0	0	1	1	0	0	0	0	1	1	1	0	1	0	0	0	0	0	0	0	0	0	0	0	1	1	1	1	0	0	1
Fusobacterium canifelinum	0	0	0	0	0	0	1	0	0	1	0	0	1	0	0	1	1	1	1	0	0	0	0	1	1	0	0	0	0	1	1	0	1	1	1	0	1	0	0	1	0	0	1	0	1	0	1	0	1
Fusobacterium multispecies spp24 2	0	1	1	1	0	0	1	0	0	0	1	1	0	0	0	1	0	1	0	0	0	1	0	0	0	0	1	1	0	0	0	1	1	1	1	0	1	1	0	0	1	0	0	0	0	0	0	0	0
Stomatobaculum sp. oral taxon 910	1	0	1	0	1	0	0	0	0	0	0	0	0	1	1	1	1	1	0	0	0	0	0	0	1	1	1	1	0	0	0	1	1	1	1	1	1	0	0	0	0	0	0	0	0	1	0	0	0
Veillonella atypica	0	1	0	1	0	1	1	0	0	1	0	1	1	0	0	1	1	0	0	0	0	0	1	1	0	1	0	0	0	1	0	0	1	1	0	0	0	0	1	1	0	1	1	1	0	0	0	0	0
Leptotrichia sp. AF189244.1	1	0	0	1	0	0	1	1	0	1	0	0	0	1	0	0	0	1	0	0	0	0	0	0	0	0	1	1	1	1	1	1	0	0	0	1	0	1	1	1	1	0	0	0	1	0	1	0	1
Prevotella nanceiensis	1	0	1	0	0	1	1	0	1	1	0	0	0	0	0	1	1	1	0	0	0	1	1	0	1	0	0	0	0	0	1	0	0	0	1	0	0	0	0	0	1	0	0	1	1	0	0	0	0
Afipia broomeae	0	1	0	0	1	0	0	1	1	0	0	0	0	0	1	0	0	0	0	1	1	0	0	0	1	0	0	1	0	0	0	1	0	1	1	0	0	1	0	0	0	1	0	1	1	0	0	1	0
Aggregatibacter aphrophilus	1	0	1	0	1	1	0	0	1	1	0	1	0	0	1	0	0	1	0	0	0	1	1	0	0	0	0	1	0	0	1	0	0	0	1	0	0	1	0	0	1	0	1	0	0	0	0	0	1
Cardiobacterium hominis nov 97.531%	0	0	1	1	1	1	0	0	0	0	0	0	0	1	1	1	1	1	0	0	0	0	1	0	0	0	1	1	0	0	0	0	1	0	1	0	1	1	0	0	1	0	0	1	1	1	0	0	1
Haemophilus parahaemolyticus	1	1	1	0	0	1	1	1	1	0	0	1	0	0	0	0	0	0	1	0	0	1	0	1	1	1	0	0	0	0	0	1	0	0	0	0	0	0	1	0	1	0	0	1	0	1	1	0	1
Mogibacterium timidum	1	0	0	0	1	1	0	1	0	1	0	0	0	0	1	0	1	0	0	0	0	1	0	0	0	1	0	0	0	0	0	1	1	0	1	1	0	0	0	0	0	0	1	0	0	1	1	0	0
Peptostreptococcaceae [XI][G-4] sp. oral taxon 103	1	0	0	0	0	1	1	0	1	0	1	0	0	0	1	1	0	0	0	0	0	1	0	0	0	0	0	0	0	0	0	1	1	1	0	0	1	0	0	0	1	0	1	0	0	1	1	0	0
Actinomyces sp. oral taxon 448	1	0	1	1	0	1	0	1	0	0	0	0	1	0	0	0	1	0	1	0	0	0	0	1	0	0	1	1	0	0	0	0	0	1	0	0	1	0	0	1	1	1	1	1	1	0	1	0	0
Haemophilus sputorum	1	1	1	1	0	1	1	1	1	0	0	0	1	0	0	0	0	1	1	0	0	1	1	0	0	1	0	0	0	0	0	0	1	0	1	0	0	0	1	0	1	0	1	0	1	1	0	0	0
Streptococcus multispecies spp36 2	1	0	1	0	0	1	1	0	0	0	0	1	0	0	0	1	1	0	0	0	0	0	1	1	1	0	0	0	0	1	0	1	1	0	1	0	0	1	0	0	1	0	0	0	1	0	0	0	0
Lachnoanaerobaculum orale	1	0	0	1	0	1	1	0	0	0	0	0	1	0	0	1	0	0	0	1	0	0	0	1	0	0	1	0	0	1	1	1	0	1	1	0	0	0	0	0	0	1	1	1	1	0	0	0	1
Actinomyces lingnae [NVP]	0	1	0	0	1	1	1	0	1	0	0	0	1	0	1	0	1	0	0	0	0	0	0	0	0	1	0	0	0	1	1	0	0	0	0	0	0	0	0	1	1	1	0	1	1	0	1	0	1
Neisseria sicca	0	0	1	0	1	0	1	1	0	0	0	0	1	0	0	0	0	0	0	0	0	0	1	0	1	1	0	1	0	0	1	0	1	0	1	0	0	1	0	0	0	0	1	0	1	1	0	0	1
Mitsuokella sp. oral taxon 521	1	0	1	1	0	1	0	1	1	1	1	1	1	0	1	1	1	1	0	0	0	0	0	1	0	0	0	0	0	0	0	1	0	1	0	0	0	0	0	0	0	0	0	0	0	1	1	0	0
Treponema sp. oral taxon 237	0	0	1	0	1	1	0	1	0	0	0	1	0	1	1	1	1	1	0	0	0	1	0	1	0	0	0	0	0	0	0	1	0	1	0	0	0	1	0	0	0	0	1	0	0	1	0	0	0
Streptococcus salivarius	0	1	0	0	0	1	1	1	1	0	0	0	1	1	0	0	0	0	0	0	0	1	1	0	0	1	0	1	0	1	0	0	0	1	1	0	1	0	0	1	1	1	0	0	1	0	0	0	0
Streptococcus multispecies spp58 2	0	1	1	0	1	1	1	0	1	0	0	0	0	0	0	0	0	0	0	0	1	0	1	1	0	0	0	0	0	1	1	0	0	1	1	0	0	1	0	0	1	0	1	0	0	1	1	1	0
GN02 [G-1] sp. oral taxon 872	0	0	0	0	0	1	0	0	1	0	1	1	0	1	1	1	1	1	0	0	0	0	0	1	0	0	1	0	0	0	0	1	1	1	0	0	1	1	0	0	1	0	0	0	1	1	0	0	1
Streptococcus sp. oral taxon 070	1	1	0	0	0	1	1	0	1	1	1	1	0	1	0	1	0	1	0	0	0	0	0	0	1	0	0	0	0	1	1	0	0	0	0	0	0	0	1	0	1	0	1	0	0	0	0	0	0
Veillonella sp. oral taxon 780	0	1	1	0	0	1	1	0	0	0	0	0	1	0	1	1	0	0	0	1	0	1	0	0	1	1	1	0	0	1	0	1	0	0	0	1	0	0	0	0	1	0	1	0	1	1	0	0	0
Fusobacterium sp. oral taxon 205	0	0	1	0	1	0	1	0	0	0	0	0	0	1	0	0	1	1	0	0	0	0	0	0	0	1	0	0	0	0	0	1	1	1	1	1	1	0	0	0	0	0	0	0	0	1	1	0	0
Kingella oralis nov 97.963%	0	0	1	1	0	1	0	1	1	0	0	0	0	1	0	1	1	1	0	0	0	0	0	0	0	0	1	1	1	0	0	0	1	0	0	0	1	1	0	0	0	0	0	1	0	1	0	0	0
Capnocytophaga sp. oral taxon 380	1	0	1	0	0	1	0	1	0	1	0	0	0	0	1	0	1	1	0	0	0	1	0	0	0	0	0	0	1	1	0	1	1	1	0	0	0	0	1	1	1	0	0	0	0	0	1	0	1
Aggregatibacter sp. oral taxon 949	1	0	0	1	0	0	0	0	0	1	0	1	1	0	1	0	1	1	0	1	0	0	0	0	0	1	0	0	1	0	0	0	1	0	1	1	0	1	1	1	0	0	1	0	1	0	0	0	0
Aggregatibacter sp. oral taxon 898	0	0	1	1	0	0	0	0	1	0	0	1	0	0	0	1	0	1	0	1	0	0	1	1	0	0	0	0	0	0	0	1	1	1	1	0	1	1	1	0	1	0	0	0	1	0	1	0	0
TM7 [G-6] sp. oral taxon 870	0	0	0	1	0	1	0	0	0	0	0	1	1	0	1	0	1	1	0	1	0	0	1	0	0	0	1	0	0	0	1	0	1	1	0	1	1	1	1	0	0	0	0	0	1	0	0	0	1
Streptococcus sp. Oral Taxon B66	1	0	1	1	0	1	1	1	1	0	1	0	0	0	0	1	1	1	0	0	0	0	0	0	0	1	0	1	1	1	0	0	0	0	0	0	0	1	1	0	1	0	0	0	0	0	0	0	0
Actinomyces timonensis	0	0	1	0	1	0	0	1	0	1	0	0	1	0	0	1	1	1	0	0	0	0	0	0	0	0	0	1	0	0	0	1	0	0	1	0	1	1	0	0	0	0	0	0	1	1	1	0	0
Bacteroidetes [G-5] sp. oral taxon 511	0	0	0	0	1	1	1	1	1	0	0	0	0	0	1	1	1	0	0	0	0	0	0	1	0	0	1	0	0	0	0	1	0	1	1	0	0	0	0	0	1	0	1	0	0	1	0	0	0
Treponema lecithinolyticum	0	0	1	0	1	0	0	1	0	0	0	0	0	1	0	1	1	1	0	0	0	1	0	1	0	0	0	1	0	0	0	1	0	1	0	0	0	1	0	0	1	0	0	0	0	1	0	0	0
Prevotella loescheii	0	0	1	0	0	0	0	0	0	0	1	0	0	0	1	0	1	1	0	0	0	0	0	0	0	1	0	1	0	1	0	0	0	0	1	1	1	1	0	0	1	0	1	0	0	0	0	0	1
Streptococcus multispecies spp49 2	1	0	1	0	0	1	1	0	0	1	0	1	0	1	1	0	0	0	1	0	0	0	0	0	0	0	1	0	1	1	1	0	1	0	0	0	1	1	1	0	1	0	0	0	0	0	0	0	0
Capnocytophaga sp. oral taxon 335	0	0	0	0	0	0	0	1	0	1	0	1	0	0	0	1	1	1	0	0	0	1	1	0	0	0	0	0	1	0	0	1	1	0	1	0	1	0	1	1	0	0	0	0	1	1	0	0	0
Centipeda periodontii	1	0	0	1	0	1	1	1	0	0	1	1	1	0	1	1	1	1	0	0	0	0	0	0	0	0	1	0	0	0	0	0	1	1	0	0	0	0	0	0	0	0	1	0	0	0	0	0	1
Actinomyces graevenitzii	0	0	0	1	0	1	1	1	0	1	0	0	1	1	0	1	0	0	0	0	1	0	0	0	0	0	0	0	0	1	0	0	0	1	1	0	0	0	0	0	0	1	1	1	1	0	0	0	0
Cryptobacterium curtum	1	0	1	0	1	0	1	0	0	0	0	0	0	0	1	0	0	0	1	1	0	1	0	0	0	0	0	0	0	1	0	0	0	1	1	1	0	0	0	1	0	1	1	0	0	0	0	0	0
Streptococcus sp. oral taxon 057	0	0	1	1	1	1	0	0	0	0	0	1	0	0	0	1	1	0	0	0	0	0	1	1	1	0	1	1	0	1	0	0	0	0	1	0	0	0	0	0	1	0	1	0	0	0	0	0	0
Selenomonas sp. oral taxon 919	1	0	0	0	0	0	1	0	0	0	1	1	0	0	1	1	1	1	1	1	0	1	0	0	0	1	0	0	0	0	0	1	0	0	1	1	0	0	0	0	0	1	1	0	0	0	0	0	0
Fusobacterium nucleatum ss vincentii	0	0	0	1	0	0	1	0	0	0	0	1	0	1	0	1	0	1	1	1	0	0	1	0	0	0	1	0	0	0	0	0	1	0	1	0	1	0	0	0	0	0	1	0	1	0	0	0	1
Neisseria bacilliformis	0	0	0	0	0	0	0	0	0	0	0	0	0	0	0	0	1	0	1	1	0	0	1	1	0	0	0	0	1	1	1	0	0	0	0	0	0	0	1	1	0	0	0	1	0	0	0	1	0
Actinomyces sp. oral taxon 171 nov 96.838%	1	0	0	1	0	1	0	0	0	1	0	0	1	0	1	0	0	0	1	1	0	0	0	0	0	1	0	1	0	1	0	0	0	0	1	1	0	0	0	1	0	0	0	1	0	0	0	0	0
Prevotella pallens	0	1	1	0	0	0	0	0	0	0	0	0	1	0	1	1	1	1	0	0	0	0	1	1	0	0	1	0	0	1	0	0	1	1	0	0	1	0	0	0	0	0	1	0	0	0	0	0	0
Capnocytophaga sp. oral taxon 863	1	0	0	1	0	1	0	0	0	1	0	1	1	0	0	1	1	1	0	0	0	0	0	0	0	0	0	0	0	0	0	1	1	1	0	1	0	0	0	0	1	0	1	0	1	0	0	0	0
Granulicatella elegans	1	1	1	0	0	1	1	0	0	0	0	1	0	0	1	1	1	1	0	0	0	1	1	0	1	0	0	0	0	1	0	0	0	0	0	1	0	0	0	0	0	0	0	0	0	0	0	0	0
Prevotella salivae	0	1	0	1	0	0	0	0	0	1	1	1	1	1	0	0	1	0	1	1	0	1	0	0	0	0	0	0	0	1	0	0	1	1	0	0	0	0	0	1	0	0	0	0	0	0	0	0	0
Actinomyces sp. oral taxon 897	0	1	0	0	0	1	1	1	0	0	1	1	1	0	1	1	1	1	0	0	0	0	0	0	0	0	0	0	0	0	0	0	1	0	0	0	0	1	0	1	0	0	0	1	1	0	0	0	1
Pseudomonas otitidis	0	1	0	0	1	0	1	0	1	0	0	0	0	0	0	0	0	0	0	0	1	1	1	1	0	0	1	0	1	1	0	1	0	0	0	0	0	1	0	1	0	0	0	1	0	0	0	0	0
Bacillus sp. str. 2A57	0	1	0	0	1	0	0	1	0	0	0	0	0	0	0	0	0	0	0	0	1	0	0	1	0	0	0	1	0	1	0	0	0	0	0	0	0	1	0	0	0	1	0	1	0	1	1	0	0
Caulobacter crescentus	0	1	0	0	1	0	0	1	1	0	0	0	0	1	0	0	0	0	0	0	1	0	0	0	1	0	0	1	1	1	0	0	0	0	0	0	0	0	0	0	0	1	0	1	1	1	0	0	0
Actinomyces sp. oral taxon 414	0	1	0	1	0	1	0	0	0	0	1	1	1	0	1	0	0	0	0	1	0	0	0	1	0	0	0	0	0	0	0	1	0	1	1	0	1	0	0	0	0	1	0	0	0	1	0	0	1
Neisseria sp. oral taxon 018	1	0	1	1	0	0	0	0	0	1	0	0	1	0	0	0	0	1	0	1	0	0	1	1	0	0	0	1	0	0	0	0	1	1	0	0	0	0	0	0	0	0	0	0	1	0	1	0	1
Porphyromonas sp. oral taxon 277	0	0	1	0	0	1	1	0	0	0	1	0	0	0	1	1	0	1	0	0	0	1	0	0	0	1	1	0	0	0	0	1	1	0	1	1	1	0	0	0	0	0	1	0	0	0	0	0	0
Porphyromonas sp. Oral Taxon B43	1	0	1	1	0	0	1	0	0	1	1	0	1	0	1	1	1	1	0	0	0	0	0	0	0	0	0	0	0	0	0	0	0	0	0	0	0	0	0	0	0	0	0	0	1	1	0	1	1
Capnocytophaga haemolytica	1	0	1	0	0	0	1	1	0	0	0	0	0	0	0	1	1	1	0	0	0	0	1	1	0	0	0	1	0	0	0	0	1	1	0	0	0	1	0	0	0	0	0	0	0	0	0	1	0
Aggregatibacter sp. oral taxon 512	1	1	0	1	0	1	0	0	0	0	1	1	0	0	0	1	1	0	0	0	0	0	1	0	0	0	0	0	0	0	0	0	0	0	0	0	0	0	1	0	1	0	1	0	1	1	0	0	1
Mycoplasma salivarium	0	0	0	1	0	1	1	1	0	0	0	0	0	0	0	1	1	0	1	1	0	0	0	0	0	0	0	0	0	1	0	0	0	0	1	0	0	0	0	0	0	0	1	0	0	0	1	0	0
Actinomyces israelii	1	1	0	0	0	1	0	0	0	1	1	0	0	0	1	0	0	0	1	1	0	0	0	0	0	1	0	0	0	1	0	1	0	1	0	1	0	0	0	1	0	0	0	1	0	0	0	0	0
Prevotella intermedia	0	0	0	1	0	1	1	1	0	0	0	0	1	0	1	1	1	1	0	0	0	1	1	0	0	1	0	0	0	0	0	1	1	1	0	0	0	0	0	0	0	0	0	0	0	0	0	0	0
Capnocytophaga ochracea	0	0	1	1	0	0	0	1	0	0	0	0	0	0	0	1	0	1	0	0	0	0	0	0	0	0	1	1	0	0	1	0	0	0	0	0	1	1	1	0	1	0	0	0	0	0	0	0	1
Prevotella sp. oral taxon 475	0	1	1	0	0	1	0	0	0	0	0	0	1	0	1	1	0	0	0	0	0	0	0	1	1	0	0	0	0	1	1	0	1	1	1	0	0	0	0	0	0	0	0	0	0	0	0	0	0
Fusobacterium multispecies spp9 2	0	0	1	0	0	0	0	0	0	1	1	0	0	1	0	0	0	1	0	0	0	0	0	0	0	0	0	0	0	0	0	1	1	0	1	0	0	0	0	0	1	0	0	0	0	1	1	0	0
Leptotrichia sp. oral taxon 221	0	1	1	1	0	0	0	1	1	1	0	0	1	0	0	1	1	0	0	0	0	0	0	1	0	1	0	1	1	0	0	0	0	0	0	0	0	0	0	0	0	1	0	0	0	1	0	0	0
SR1 [G-1] sp. oral taxon 875	0	0	1	1	0	0	1	0	0	0	0	0	0	0	1	1	1	1	0	0	0	1	0	0	0	0	0	0	0	0	1	1	1	1	0	0	1	0	0	0	1	0	0	0	0	0	0	0	1
Alloprevotella sp. oral taxon 473	0	1	1	0	0	1	1	0	0	0	0	0	0	0	1	1	0	0	0	0	0	1	0	0	1	1	0	0	0	1	0	0	0	0	0	0	0	0	0	0	0	0	1	0	1	1	0	0	0
Selenomonas sp. Oral Taxon G51	0	0	0	0	0	0	1	0	0	1	1	0	0	0	1	1	0	1	0	0	0	1	0	0	0	1	1	0	0	0	1	1	0	1	1	0	1	0	0	0	0	0	0	0	0	0	0	0	0
Peptostreptococcaceae [XI][G-4] sp. oral taxon 369	1	0	0	0	0	1	0	1	0	0	1	0	0	0	1	0	1	1	0	0	0	0	0	1	0	0	0	0	0	0	0	0	0	1	0	0	0	0	0	0	0	0	1	0	0	1	0	0	0
Selenomonas sp. oral taxon 479	0	0	0	0	0	0	1	0	0	0	0	0	0	0	1	1	1	1	0	0	0	0	0	0	0	0	1	0	0	0	0	0	0	1	1	1	1	0	1	0	1	0	1	1	0	0	0	0	0
Staphylococcus epidermidis	0	0	0	0	0	1	1	1	1	0	0	0	0	0	0	0	0	0	1	0	1	0	0	0	0	0	0	0	0	0	1	0	0	0	1	0	0	0	0	0	0	1	0	1	1	1	0	0	1
Prevotella sp. oral taxon 315	0	0	0	0	0	0	0	0	0	0	1	0	0	0	1	1	1	0	0	0	0	0	0	0	0	1	0	0	0	0	0	1	0	1	0	0	1	0	0	0	0	1	0	0	0	0	0	0	0
Streptococcus peroris	1	0	1	0	0	0	1	0	0	0	0	0	0	0	0	0	0	1	0	0	0	0	1	0	0	0	1	1	1	0	0	0	0	0	0	0	0	1	1	0	1	0	0	0	0	0	0	0	0
Streptococcus sp. str. 2136FAA	1	1	1	1	0	0	1	0	0	0	0	1	0	0	0	0	0	0	0	0	0	0	1	0	0	0	0	0	0	1	1	0	0	1	0	0	0	0	0	1	0	0	1	0	0	0	0	0	0
Porphyromonas sp. oral taxon 284	0	0	0	0	0	0	1	1	0	0	1	0	0	0	1	1	1	0	1	1	0	0	0	0	0	0	0	0	0	0	0	0	1	1	1	0	1	1	0	0	0	0	0	0	0	0	0	0	1
Veillonellaceae [G-1] sp. oral taxon 132	0	1	0	1	1	0	0	0	0	0	0	1	1	0	1	0	1	0	0	0	0	0	0	0	0	0	0	0	0	1	0	0	0	1	0	0	0	0	0	1	0	0	1	0	0	0	0	0	1
Prevotella pleuritidis	0	0	1	0	1	0	0	1	0	0	0	0	0	1	0	0	0	0	0	0	0	1	0	0	0	0	0	1	0	0	0	1	0	0	0	0	0	1	0	0	0	1	0	0	0	1	0	0	0
Leptotrichia sp. oral taxon 847	0	0	0	1	0	1	0	1	0	0	0	0	1	0	0	0	1	0	0	0	0	1	1	1	0	0	0	0	0	0	0	1	1	1	0	0	0	0	0	0	0	0	1	0	0	1	0	0	0
Propionibacterium acnes	0	1	1	0	0	1	1	0	1	0	0	0	0	0	0	0	0	0	0	0	0	1	0	0	1	0	0	0	0	0	0	0	0	0	0	0	0	0	0	0	0	0	1	1	0	1	0	0	1
Selenomonas multispecies spp19 2	0	1	0	0	0	1	1	0	0	0	1	0	0	0	1	1	0	0	0	0	0	0	0	0	0	0	0	0	0	0	0	1	0	1	0	1	0	0	0	0	1	0	0	0	0	0	0	0	0
Treponema sp. oral taxon 230	0	0	0	0	0	1	1	1	0	0	0	0	0	0	1	1	1	0	0	0	0	0	0	1	0	0	0	0	0	0	0	1	0	1	1	0	0	0	0	0	0	0	1	0	0	0	0	0	0
Olsenella uli	1	0	0	0	0	1	0	0	1	0	1	1	0	0	1	1	0	0	0	0	0	0	0	0	0	0	0	0	0	0	0	0	0	1	1	0	1	0	0	0	0	1	0	0	0	0	0	0	0
Actinomyces sp. Oral Taxon 171	0	0	0	0	0	1	1	1	0	1	0	0	0	0	0	1	1	0	0	0	0	1	1	0	0	0	1	0	0	0	0	1	1	0	0	0	0	0	0	0	1	0	0	0	1	1	0	0	0
Micrococcus luteus	0	1	0	0	1	0	0	1	1	0	0	0	0	1	0	0	0	0	0	0	0	0	0	0	0	0	0	0	0	0	0	0	0	0	1	0	0	1	0	0	0	1	0	1	1	1	0	0	0
Prevotella marshii	0	1	1	0	0	0	1	0	0	0	0	0	0	0	0	1	0	0	0	0	0	0	0	0	0	1	1	0	0	0	0	1	0	1	1	1	0	0	0	0	0	1	1	0	0	1	0	0	0
Oribacterium asaccharolyticum	0	0	0	1	0	1	1	0	1	0	0	0	1	0	0	0	1	0	0	0	0	1	0	0	0	0	0	0	0	0	0	0	0	1	0	0	0	0	0	1	0	0	1	1	0	1	0	0	1
Alloprevotella sp. oral taxon 913	0	0	0	1	0	0	1	0	1	0	0	0	1	0	1	0	0	0	0	1	0	0	0	0	0	0	1	0	0	1	0	0	0	0	0	0	1	0	0	0	1	0	0	0	0	0	1	0	0
Neisseria oralis	0	1	1	1	0	1	0	1	0	0	0	0	0	0	0	0	0	0	1	1	0	1	0	0	0	0	1	1	0	0	0	0	0	0	0	0	0	0	0	0	0	0	0	0	1	1	0	0	0
TM7 [G-1] sp. oral taxon 348 nov 94.912%	1	0	1	1	0	0	0	0	0	1	0	0	0	0	0	0	1	1	1	1	0	0	1	0	0	1	1	0	0	0	0	0	0	0	0	1	1	0	0	0	0	0	0	0	0	0	0	0	0
Capnocytophaga gingivalis nov 96.242%	0	0	0	0	0	0	0	0	0	1	0	0	0	0	0	1	0	1	0	0	0	0	1	1	0	0	0	0	0	1	0	0	1	1	0	0	0	1	0	0	0	0	0	0	0	0	0	0	0
Prevotella sp. oral taxon 314	1	0	1	0	0	0	0	0	0	0	0	0	1	0	1	1	1	1	0	0	0	0	0	0	0	0	1	0	0	0	0	1	0	1	0	0	0	0	0	1	0	0	1	0	0	0	0	0	0
Veillonellaceae [G-1] sp. oral taxon 145	0	0	0	1	0	0	0	1	0	0	1	0	1	0	0	0	1	0	0	0	0	1	0	0	0	0	0	1	0	0	0	1	0	1	0	0	0	1	0	0	0	1	0	0	0	0	0	0	0
Leptotrichia shahii	1	0	1	1	0	0	0	1	0	1	0	0	0	0	1	0	1	1	0	0	0	0	1	0	0	0	1	0	0	0	0	1	1	0	0	1	0	0	0	0	0	0	0	0	0	0	0	0	0
Bifidobacterium dentium	1	1	0	0	0	1	0	0	1	0	1	0	0	0	0	0	0	0	1	0	0	0	0	0	0	1	0	0	0	0	0	0	0	0	0	1	0	0	0	0	0	1	0	0	0	0	0	0	0
Capnocytophaga sp. oral taxon 323	1	1	1	0	0	1	1	0	0	1	1	0	0	0	0	0	0	1	0	0	0	0	0	1	0	0	0	0	0	0	0	0	0	1	0	0	0	0	0	0	0	0	0	0	1	1	0	0	1
Streptococcus sobrinus	0	0	1	1	0	0	0	1	0	0	0	0	1	0	0	0	1	0	0	0	0	0	0	0	0	1	0	1	0	1	0	1	0	0	0	1	0	0	0	1	0	1	1	0	0	0	0	0	0
Selenomonas sp. oral taxon 136	0	0	0	0	1	0	1	0	0	1	1	0	0	0	1	1	1	0	0	0	0	0	0	0	0	0	0	0	0	0	1	0	0	0	1	0	0	0	0	0	1	0	0	0	0	0	1	0	0
Neisseria pharyngis	0	0	0	1	0	0	0	1	0	0	0	0	0	0	0	0	0	0	0	0	0	1	0	1	1	0	0	1	0	1	0	0	0	1	1	0	0	1	0	0	0	0	0	0	1	0	0	0	0
Veillonella denticariosi	0	0	0	0	0	0	1	1	0	1	0	0	0	0	0	1	1	0	0	0	0	0	0	0	0	0	0	0	1	0	0	0	0	0	1	0	0	0	1	0	0	0	0	0	0	0	0	0	0
Lachnospiraceae [G-8] sp. oral taxon 500	0	0	0	0	0	0	1	0	1	0	1	0	0	0	0	1	0	0	0	0	0	1	0	0	0	1	0	0	0	0	0	1	0	0	0	1	0	0	0	0	0	0	1	0	0	0	0	0	0
Lachnospiraceae [G-2] sp. oral taxon 096	1	0	0	0	0	1	0	0	0	0	0	0	1	0	0	1	1	0	0	0	0	1	0	0	0	0	0	0	0	0	0	1	0	1	1	0	0	0	0	0	0	1	0	0	1	0	0	0	0
Peptostreptococcaceae [XI][G-7] sp. oral taxon 081	0	0	0	0	0	1	1	1	0	0	0	0	0	0	1	1	1	0	0	0	0	0	0	0	0	1	0	0	0	0	0	1	0	0	0	1	0	0	0	0	0	0	1	0	0	1	0	0	0
Megasphaera sp. oral taxon 123	1	1	0	0	0	0	0	1	0	0	1	0	0	0	0	0	1	0	1	1	0	0	0	0	0	1	0	0	0	1	0	0	0	0	0	1	0	0	0	1	0	0	1	0	0	0	0	0	0
TM7 [G-1] sp. oral taxon 348	0	0	0	0	0	0	0	0	0	0	0	0	0	0	1	0	1	0	0	1	0	0	1	0	0	0	0	1	0	0	0	1	0	1	0	1	1	1	0	1	0	0	1	0	0	0	0	0	0
Bacillus horikoshii	0	1	0	0	1	0	0	1	1	0	0	0	0	0	0	0	0	0	0	0	1	0	0	0	0	0	0	0	0	1	0	0	0	1	0	0	0	0	0	0	0	1	0	1	0	0	0	0	1
Prevotella buccae	0	1	0	1	0	0	0	0	1	0	0	0	1	0	0	1	0	0	0	0	0	0	0	0	0	1	0	0	0	0	0	1	0	1	1	0	0	0	0	0	0	1	0	0	0	0	0	0	0
Johnsonella sp. oral taxon 166	0	0	0	0	0	1	0	1	0	0	0	0	0	0	1	1	0	0	0	0	0	1	0	0	0	1	0	0	0	0	0	1	0	0	0	1	0	0	0	0	0	0	1	0	1	0	0	0	0
Campylobacter sp. Oral Taxon G43	1	0	0	0	1	0	0	1	0	1	0	0	0	1	0	0	1	0	0	0	0	0	0	0	0	0	0	0	0	0	0	0	0	1	0	0	0	0	0	0	0	0	1	0	0	1	0	0	0
Erysipelotrichaceae [G-1] sp. oral taxon 904	0	0	0	0	1	1	0	0	1	0	0	1	0	0	1	0	0	0	0	0	0	0	0	1	0	1	0	0	0	0	0	1	0	1	0	1	0	0	0	0	1	0	0	0	0	0	0	0	0
Treponema vincentii	0	0	0	0	0	1	0	0	0	0	0	0	0	0	1	1	0	0	0	0	0	0	0	0	0	0	0	0	0	0	0	1	0	1	0	0	0	0	0	0	0	0	1	0	0	1	0	0	1
Bacteroidetes [G-3] sp. oral taxon 365	1	0	0	0	0	1	0	1	0	1	0	0	0	0	1	1	0	0	0	0	0	1	0	0	0	0	0	0	0	0	0	1	0	1	0	0	0	0	0	0	0	0	1	0	0	0	0	0	0
Capnocytophaga multispecies spp61 2	0	0	0	1	0	1	0	0	0	0	0	0	0	0	0	0	0	0	0	0	0	0	1	0	1	0	0	0	0	0	0	0	0	0	0	0	0	1	0	0	1	0	0	0	0	0	0	0	0
Peptostreptococcaceae [XI][G-1] [Eubacterium] sulci	0	0	0	1	0	0	1	1	0	0	0	0	1	0	0	1	0	1	0	0	0	0	0	0	0	0	0	0	0	1	0	0	0	1	0	0	0	0	1	0	1	0	1	0	0	0	0	0	0
Aggregatibacter sp. oral taxon 513	0	0	1	0	0	1	1	0	0	0	0	0	0	0	1	1	1	1	0	0	0	0	0	0	1	1	0	0	0	0	0	0	1	0	0	0	0	0	0	0	0	0	0	0	0	0	0	0	0
Prevotella histicola	0	0	0	1	0	1	0	1	0	1	0	0	0	0	0	0	0	0	0	0	0	0	1	0	1	0	0	0	0	1	0	0	0	0	1	0	0	0	0	1	0	0	0	0	0	0	0	0	0
Fretibacterium sp. oral taxon 359	0	0	0	0	0	1	0	0	0	0	0	0	0	0	1	0	0	0	0	0	0	1	0	0	0	0	0	0	0	0	0	1	0	1	0	0	0	0	0	0	0	0	1	0	0	1	0	0	0
Prevotella multispecies spp35 2	0	1	0	0	0	0	1	0	0	0	1	0	0	0	0	1	0	0	0	0	0	0	0	1	1	0	0	0	0	0	0	0	0	1	1	0	0	0	0	0	1	0	0	0	0	0	0	0	0
Prevotella oralis	1	1	0	0	0	0	0	0	0	1	1	0	0	0	1	0	0	0	0	1	0	0	0	0	0	0	0	0	0	1	0	0	0	0	0	0	0	0	0	1	0	0	0	1	0	0	0	0	0
Actinomyces viscosus nov 97.967%	1	0	0	0	0	1	0	1	0	1	0	0	0	0	1	1	1	0	0	0	0	0	0	0	0	0	0	1	0	0	0	0	0	0	0	0	0	1	0	0	0	0	1	0	0	0	0	0	0
Treponema sp. oral taxon 257	0	0	0	0	0	0	1	1	0	0	0	0	0	0	0	1	1	0	0	0	0	1	0	0	0	0	0	1	0	0	0	1	0	1	0	0	0	0	0	0	1	0	0	0	0	0	0	0	0
Selenomonas sp. oral taxon 126	0	0	0	0	0	1	1	0	0	0	0	0	0	0	1	1	0	0	0	0	0	0	0	0	0	1	0	0	0	0	0	0	0	1	0	1	0	0	0	0	0	0	0	0	0	1	0	0	0
Fusobacterium simiae	0	0	0	0	0	0	1	0	0	0	0	1	0	0	0	0	0	1	0	0	0	0	0	0	0	0	0	1	0	0	0	1	0	0	1	0	1	0	0	0	0	1	0	0	0	0	0	0	0
Selenomonas sp. oral taxon 937	0	0	0	0	0	1	0	1	0	0	1	0	0	0	1	0	1	0	0	0	0	1	0	0	0	0	0	0	0	1	0	1	0	0	0	0	0	0	0	1	0	0	0	0	0	0	0	0	0
Selenomonas sp. Oral Taxon G55	0	0	0	0	0	0	0	0	0	0	1	0	0	0	0	0	0	0	0	1	0	1	0	0	0	0	0	0	0	0	0	1	1	1	1	1	0	0	0	0	1	1	0	0	0	0	0	0	0
Dechloromonas agitata	0	0	0	0	1	0	0	1	0	0	0	0	0	0	0	0	0	0	0	0	1	0	0	0	0	0	0	0	0	0	0	0	0	0	0	0	0	0	0	0	0	1	0	1	0	1	0	0	0
Peptostreptococcaceae [XI][G-5] [Eubacterium] saphenum	0	0	0	0	0	1	0	1	0	0	0	0	0	0	1	0	0	0	0	0	0	1	0	0	0	0	0	0	0	0	0	1	0	0	0	0	0	0	0	0	0	0	1	0	0	1	0	0	0
Butyrivibrio sp. oral taxon 080	0	0	0	0	0	1	1	0	0	0	0	0	0	0	1	1	0	0	0	0	0	0	0	0	0	0	1	0	0	0	0	1	0	0	0	0	1	0	0	0	1	0	0	0	0	0	0	0	0
Veillonellaceae [G-1] sp. oral taxon 129	0	0	0	0	0	1	0	0	0	0	0	0	0	0	1	0	0	0	0	0	0	0	0	0	0	0	0	0	0	1	0	1	0	1	0	0	0	0	0	1	0	0	0	0	0	1	0	0	0
Capnocytophaga multispecies spp28 2	0	0	0	1	1	0	0	0	1	0	0	1	1	1	0	0	0	0	1	0	0	0	0	0	0	0	0	1	0	0	0	0	0	0	0	0	1	0	0	0	0	0	0	0	0	0	0	0	0
Bulleidia extructa	0	0	0	0	0	0	0	1	0	0	0	0	0	0	0	0	0	0	0	0	0	0	0	0	0	1	0	0	0	0	0	0	0	1	0	1	0	1	0	0	0	0	0	0	0	1	0	0	0
GN02 [G-1] sp. oral taxon 871	0	0	0	0	0	0	1	1	0	0	0	0	0	0	0	1	1	0	0	0	0	0	0	0	0	0	0	0	0	1	0	1	1	0	0	0	0	0	0	1	0	0	0	0	0	0	0	0	1
Selenomonas sp. oral taxon 146	0	0	0	0	1	0	0	0	0	1	0	1	0	0	0	0	0	1	0	0	0	0	0	0	0	0	0	0	0	0	1	0	0	1	0	0	0	0	0	0	0	0	0	1	0	0	0	0	0
Peptostreptococcaceae [G] sp. Oral Taxon B61	0	0	0	0	0	1	0	1	0	0	0	0	0	0	1	1	0	0	0	0	0	1	0	0	0	0	0	0	0	0	0	0	0	0	0	0	0	0	0	0	1	0	1	0	0	1	0	0	0
Treponema sp. oral taxon 270	0	0	0	0	0	0	1	0	0	0	0	0	0	0	1	1	0	0	0	0	0	0	0	0	0	0	0	0	0	0	0	1	0	1	0	0	0	0	0	0	0	0	1	0	0	0	0	0	0
Lachnoanaerobaculum sp. oral taxon 083	0	0	0	0	0	1	1	0	0	0	0	0	0	0	1	1	0	0	0	0	0	0	0	0	0	0	0	0	0	0	0	1	0	0	0	0	0	0	0	0	0	0	1	0	0	1	1	0	0
Selenomonas sp. oral taxon 481	0	0	0	0	1	1	1	0	0	0	1	0	0	0	1	0	0	0	0	0	0	0	1	0	0	0	0	0	0	0	0	1	0	1	0	0	0	0	0	0	0	0	0	0	0	0	0	0	0
Nesterenkonia rhizosphaerae	0	0	0	0	0	0	0	1	0	0	0	0	0	0	0	0	0	0	0	0	1	0	0	0	1	0	0	1	0	0	0	0	0	0	0	0	0	0	0	1	0	1	0	1	0	1	0	0	0
Paracoccus marcusii Oral Taxon D41	0	0	0	0	1	0	0	0	0	0	0	1	0	0	0	0	0	0	0	0	0	0	0	0	1	0	0	1	0	1	0	0	0	0	0	0	0	0	0	0	0	0	0	1	1	1	0	0	0
Leptotrichia sp. oral taxon 879	0	0	0	0	0	0	0	1	0	0	0	0	0	0	0	0	1	0	0	0	0	0	1	0	0	0	1	1	0	0	0	0	1	0	0	0	0	1	0	0	0	0	0	0	0	0	0	0	1
Peptostreptococcaceae [XI][G-6] [Eubacterium] nodatum	0	0	0	0	1	1	0	1	0	0	0	0	0	0	1	0	1	0	0	0	0	1	0	0	0	1	0	0	0	0	0	1	0	0	0	0	0	0	0	0	0	0	0	0	0	0	0	0	0
Lachnospiraceae [G-2] sp. oral taxon 088	0	0	0	0	0	0	0	0	0	0	1	0	0	0	0	0	0	1	0	0	0	0	0	0	0	0	0	0	0	1	0	0	0	0	0	0	0	0	0	1	1	0	0	0	0	0	1	0	0
Treponema sp. oral taxon 234	0	0	0	0	0	0	0	1	0	0	0	0	0	0	0	1	1	0	0	0	0	1	0	0	0	0	0	0	0	0	0	1	0	0	0	0	0	0	0	0	0	0	1	0	0	1	0	0	0
Prevotella enoeca	0	0	1	0	0	0	0	0	0	0	0	0	0	0	1	0	0	0	0	0	0	1	0	0	0	1	1	0	0	0	0	0	1	1	0	0	1	0	0	0	0	0	0	0	0	0	0	0	0
Porphyromonas sp. oral taxon 930	0	0	1	0	0	1	0	0	0	0	0	1	0	0	1	1	0	1	0	0	0	0	0	0	1	0	0	0	0	0	0	0	0	0	0	0	0	0	1	0	0	0	0	0	0	0	0	0	0
Campylobacter sp. oral taxon 044	0	1	1	0	0	0	0	0	1	0	0	0	0	0	0	0	0	0	0	0	0	0	0	0	0	0	0	0	0	1	0	0	0	1	0	0	0	0	0	0	0	0	1	0	0	1	0	0	0
Treponema medium	0	0	0	0	0	0	1	1	0	0	0	0	0	0	0	1	0	1	0	0	0	1	0	0	0	0	0	0	0	0	0	1	0	0	0	0	0	0	0	0	1	0	0	0	0	0	0	0	0
Prevotella baroniae	1	0	0	0	0	0	0	0	0	1	0	0	0	0	0	1	0	0	0	0	0	0	0	0	1	1	0	0	0	0	0	1	0	0	1	1	0	0	0	0	0	0	0	0	0	0	0	0	0
Acinetobacter sp. Oral Taxon C99	0	0	0	0	1	0	0	1	0	0	0	0	0	0	0	0	0	0	0	0	1	0	0	0	0	0	0	0	0	1	0	0	0	0	0	0	0	0	0	0	0	1	0	1	1	0	0	0	0
TM7 [G-4] sp. oral taxon 355	0	1	0	0	0	0	0	0	0	0	1	0	0	0	0	0	0	1	0	0	0	0	0	0	0	0	0	0	0	0	0	0	1	1	1	1	1	0	0	0	0	0	0	0	0	0	0	0	0
Porphyromonas sp. oral taxon 285	0	0	0	0	0	1	0	0	1	0	0	1	0	0	0	0	0	0	0	0	0	0	0	0	0	0	1	0	0	0	0	0	0	0	1	0	0	1	0	0	0	0	0	0	0	0	0	0	0
Brevundimonas diminuta	0	1	0	0	1	0	0	0	1	0	0	0	0	0	0	0	0	0	0	0	0	0	0	1	0	0	0	0	1	1	0	0	0	0	0	0	0	0	0	1	0	0	0	0	0	1	0	0	0
Alloprevotella sp. oral taxon 912	0	1	0	0	0	1	1	0	0	0	0	0	0	0	1	1	0	0	0	0	0	1	0	0	0	0	0	0	0	0	0	0	0	0	0	0	0	0	0	0	0	0	1	0	0	0	0	0	0
Streptococcus sinensis	0	0	0	1	0	1	0	0	1	0	0	1	0	0	1	0	0	0	0	0	0	0	0	0	0	0	0	0	0	0	0	0	0	1	0	0	0	0	0	0	0	0	0	0	0	1	0	0	0
Cardiobacterium hominis nov 89.139%	0	0	0	0	0	1	0	0	0	0	0	0	0	0	1	0	0	1	0	0	0	0	0	0	0	0	1	0	0	0	0	0	0	0	0	0	1	0	0	0	0	0	0	0	0	0	0	0	1
Haemophilus paraphrohaemolyticus	0	0	1	0	0	0	0	1	1	0	0	0	0	0	0	0	0	1	0	0	0	0	0	0	1	1	0	0	0	0	0	0	0	0	0	0	0	0	0	0	0	0	0	0	0	1	0	0	0
Anaerolineae [G-1] sp. oral taxon 439	0	0	0	0	0	0	0	0	0	0	0	0	0	0	0	0	0	0	0	0	0	1	0	0	0	1	0	0	0	0	0	1	0	1	0	1	0	0	0	0	0	0	0	0	0	0	1	0	0
Leptotrichia sp. Oral Taxon B57	0	0	1	0	0	1	0	1	0	0	0	0	0	0	1	0	1	0	0	0	0	1	0	0	0	0	0	0	0	0	0	1	0	0	0	0	0	0	0	0	0	0	0	0	0	0	0	0	0
Prevotella dentalis	0	0	1	0	0	1	0	1	0	0	0	0	0	0	1	0	0	0	0	0	0	0	0	0	0	1	0	0	0	0	0	0	0	0	0	0	0	0	0	0	0	0	0	0	0	0	0	0	0
Corynebacterium multispecies spp44 2	0	0	0	0	0	0	0	1	0	0	0	0	0	0	0	0	0	0	0	0	0	0	0	0	1	0	0	0	0	0	0	0	0	0	0	0	0	0	0	0	0	0	0	1	1	1	0	0	1
Kingella sp. Oral Taxon C21	0	0	1	1	0	0	0	0	0	0	0	0	0	0	0	0	1	0	0	0	0	0	0	0	0	0	0	1	0	0	0	0	0	0	0	0	0	0	0	0	1	0	0	0	1	0	0	0	0
Selenomonas sp. oral taxon 478	0	0	0	0	0	1	1	0	0	0	0	0	0	0	1	0	0	0	0	0	0	0	1	0	0	0	0	0	0	0	0	1	0	1	0	0	0	0	1	0	0	0	0	0	0	0	0	0	0
Kingella sp. oral taxon 012	1	0	1	0	0	0	0	0	0	0	0	0	0	0	0	0	1	1	0	0	0	0	0	0	0	0	0	0	0	0	0	0	0	0	0	0	1	1	0	1	0	0	0	0	0	0	0	0	0
Fusobacterium multispecies spp21 2	0	0	0	1	0	0	0	1	0	0	0	1	1	0	0	1	1	0	0	0	0	1	0	0	0	0	0	0	0	0	0	0	0	0	0	0	0	0	0	0	0	0	0	0	0	0	0	0	0
Capnocytophaga sp. oral taxon 324	0	0	0	1	0	0	1	0	0	0	0	0	0	0	0	0	0	0	1	0	0	0	0	1	0	0	0	1	0	0	0	0	1	1	0	0	0	0	0	0	0	0	0	0	0	0	0	0	0
Pseudomonas stutzeri	0	1	0	0	1	1	0	0	0	0	0	0	0	0	0	0	0	0	0	0	1	1	0	0	0	0	0	0	0	0	0	0	0	0	0	0	0	0	0	0	0	0	0	0	0	1	0	0	0
Ralstonia sp. oral taxon 406	0	0	0	0	1	0	0	1	1	0	0	0	0	0	0	0	0	0	0	0	1	0	0	0	0	0	0	0	0	0	0	0	0	0	0	0	0	0	0	0	0	0	0	1	1	0	0	0	0
Enterobacter cloacae	0	0	0	0	1	1	0	0	0	0	0	0	0	0	0	0	0	0	0	0	1	0	0	0	0	0	0	1	0	0	0	0	0	0	0	0	0	0	0	1	0	0	0	1	0	1	0	0	0
Desulfobulbus sp. oral taxon 041	0	0	0	0	0	0	0	0	0	0	0	0	0	0	0	1	0	0	0	0	0	1	0	0	0	0	0	0	0	0	0	0	0	0	0	0	0	0	0	0	0	0	0	0	0	1	1	0	0
Pseudoramibacter alactolyticus	1	0	0	0	0	1	0	1	0	1	0	0	0	0	1	0	0	0	0	0	0	1	0	0	0	0	0	0	0	0	0	0	0	0	0	0	0	0	0	0	0	0	0	0	0	0	0	0	0
Treponema sp. oral taxon 247	0	0	0	0	0	0	0	1	0	0	0	0	0	0	0	0	0	1	0	0	0	1	0	0	0	0	0	0	0	0	0	0	0	0	0	0	0	0	0	0	0	0	1	0	0	1	0	0	0
Leptotrichia sp. oral taxon 215 nov 97.634%	0	0	0	0	0	0	1	0	0	0	0	0	0	0	0	0	0	0	0	0	0	1	0	1	0	0	0	0	0	0	1	0	0	0	0	0	0	0	0	0	0	0	1	1	0	0	0	0	0
Aggregatibacter multispecies spp13 2	0	0	0	0	0	0	0	0	0	0	0	0	0	0	0	0	0	0	0	0	0	1	0	0	0	1	0	0	0	0	0	1	0	0	0	1	0	1	0	0	0	0	0	0	0	0	0	0	1
Fretibacterium sp. oral taxon 362	0	0	0	0	0	0	0	1	0	1	0	0	0	0	0	0	0	0	0	0	0	1	0	0	0	0	0	0	0	0	0	1	0	0	0	0	0	0	0	0	0	0	0	0	0	1	0	0	0
Streptococcus downei	0	0	0	0	0	0	1	0	0	0	0	0	0	0	0	1	0	0	0	0	0	0	0	0	0	0	0	0	0	0	0	0	0	0	1	0	0	0	0	0	0	1	0	0	0	1	0	0	0
Prevotella sp. oral taxon 313	1	0	0	0	0	0	1	1	0	1	0	0	0	0	0	0	0	0	0	0	0	0	0	1	0	0	0	0	0	0	0	0	0	1	0	0	0	0	0	0	0	0	0	0	0	0	0	0	0
Bacteroidetes [G-3] sp. oral taxon 280	0	0	0	0	0	1	0	0	0	0	0	0	0	0	1	0	0	0	0	0	0	1	0	0	0	0	0	0	0	0	0	1	0	0	0	0	0	0	0	0	0	0	1	0	0	0	0	0	0
Veillonellaceae [G-1] sp. Oral Taxon 155	0	1	0	0	0	0	0	0	0	0	1	0	1	0	0	0	0	0	0	0	0	0	0	0	0	0	0	1	0	0	0	0	0	0	0	0	0	0	0	0	0	1	0	0	0	0	0	0	0
Actinobaculum sp. oral taxon 848	0	0	0	0	0	0	0	1	0	0	0	0	0	0	0	0	1	0	0	0	0	1	0	0	0	0	0	0	0	0	0	1	0	0	0	1	0	0	0	1	0	0	0	0	0	0	0	0	0
Treponema sp. oral taxon 258	0	0	0	0	0	0	0	0	0	0	0	0	0	0	0	1	0	0	0	0	0	1	0	0	0	0	0	0	0	0	0	1	0	1	0	0	0	0	0	0	0	0	0	0	0	1	0	0	0
Treponema sp. oral taxon 262	0	0	1	0	0	0	0	1	0	0	0	0	0	0	0	0	1	0	0	0	0	0	0	0	0	0	0	0	0	0	0	0	0	1	0	0	0	0	0	0	0	0	0	0	0	1	0	0	0
Capnocytophaga sp. oral taxon 902	0	0	0	0	0	0	1	0	0	0	0	0	0	0	0	0	0	0	0	0	0	0	0	0	0	0	0	0	0	0	0	1	0	0	0	0	1	0	0	0	0	0	0	1	0	0	0	0	0
Actinomyces sp. Oral Taxon 178	0	0	0	0	0	0	1	0	0	0	0	0	0	0	0	1	0	0	1	1	0	0	0	0	0	0	0	0	0	0	0	0	0	0	0	0	0	0	1	0	0	0	0	0	0	0	0	0	1
Staphylococcus hominis	0	1	0	0	1	1	0	1	0	0	0	0	0	0	0	0	0	0	0	0	0	0	0	0	0	0	0	0	0	0	0	0	0	0	0	0	0	0	0	0	0	0	0	0	0	1	0	0	1
Alloprevotella rava	0	1	0	1	0	0	0	0	0	0	1	0	0	0	0	0	0	0	0	0	0	0	0	0	0	1	0	0	0	0	0	0	0	0	0	0	0	0	0	0	0	0	0	0	1	1	0	0	0
Actinomyces sp. oral taxon 896	0	0	0	0	0	1	1	0	0	0	0	0	0	0	1	1	0	0	0	1	0	0	0	0	0	0	0	0	0	0	0	0	0	0	0	0	0	0	0	0	0	0	1	0	0	0	0	0	0
Streptococcus multispecies spp1 2	0	0	0	0	0	1	0	0	0	0	0	0	0	0	0	0	0	0	0	0	0	0	0	0	1	0	0	0	0	1	0	0	1	0	0	0	0	0	0	1	0	0	0	0	0	0	0	0	0
Pseudomonas mosselii Oral Taxon A88	0	1	0	0	1	0	0	0	0	0	0	0	0	0	0	0	0	0	0	0	0	0	0	0	0	0	0	0	0	0	0	0	0	0	0	0	1	0	0	1	0	0	0	1	0	1	0	0	0
Alloprevotella sp. oral taxon 308	0	1	0	0	0	0	0	0	1	0	0	0	0	0	0	1	0	0	0	0	0	0	1	0	0	0	0	0	0	0	0	0	0	0	0	0	0	0	0	0	1	0	0	0	0	0	0	0	0
Streptococcus pneumoniae	0	1	1	0	0	0	0	0	0	0	0	0	0	0	0	0	0	0	0	0	0	0	0	0	0	1	0	0	0	0	0	0	0	0	0	0	1	0	0	0	0	0	0	0	0	0	0	0	0
Streptococcus pseudopneumoniae	1	0	1	0	0	0	0	0	0	0	0	0	0	0	0	0	0	0	0	0	0	0	0	0	0	0	0	0	0	0	1	0	0	0	0	0	1	0	0	0	1	0	0	0	0	0	0	0	0
GN02 [G-2] sp. oral taxon 873	0	0	0	0	0	0	0	0	0	0	0	0	0	0	0	1	0	1	0	0	0	0	0	0	0	0	0	0	0	0	0	1	0	1	0	0	0	0	0	0	0	0	0	0	0	0	0	0	1
Porphyromonas gingivalis	0	1	1	0	0	0	0	0	0	0	0	0	0	0	0	0	0	0	0	0	0	1	0	0	1	0	0	0	0	0	0	1	0	0	0	0	0	0	0	0	0	0	0	0	0	0	0	0	0
Streptococcus multispecies spp6 2	0	1	0	0	0	0	1	0	0	0	0	0	0	0	0	0	0	0	0	0	0	0	0	0	0	1	0	0	1	0	0	0	0	0	0	0	0	0	0	0	0	0	0	0	0	0	0	0	0
Capnocytophaga multispecies spp8 2	0	0	0	0	0	0	0	0	0	0	0	0	0	0	0	0	0	0	0	0	0	0	0	0	0	0	0	0	0	1	0	0	0	0	0	0	0	0	0	1	1	0	1	0	0	1	0	0	0
Treponema sp. oral taxon 238	0	0	0	0	0	0	0	1	0	0	0	0	0	0	0	0	1	0	0	0	0	1	0	0	0	0	0	0	0	0	0	0	0	0	0	0	0	0	0	0	0	0	0	0	0	1	0	0	0
Gemella sp. oral taxon 928	0	0	1	0	0	0	0	0	0	0	0	0	0	0	0	0	0	1	0	0	0	0	0	0	0	0	0	0	0	0	0	0	0	0	0	0	0	0	0	0	0	0	0	0	0	0	1	0	0
TM7 [G-1] sp. oral taxon 348 nov 96.239%	0	0	0	0	0	0	0	0	0	0	0	0	0	0	1	0	0	0	0	0	0	0	0	0	0	0	0	0	0	0	0	0	0	1	0	1	0	0	0	1	0	0	1	0	0	0	0	0	0
Capnocytophaga sp. oral taxon 901	0	0	0	0	0	1	0	0	0	0	0	1	0	0	1	0	0	0	0	0	0	0	0	0	0	0	0	0	0	0	0	0	0	0	0	1	0	0	0	0	0	0	0	0	0	1	0	0	0
Peptostreptococcaceae [XI][G-6] [Eubacterium] minutum	0	0	0	0	0	0	1	0	0	0	0	0	0	0	0	1	0	0	0	0	0	1	0	0	0	0	0	0	0	0	0	1	0	0	0	0	0	0	0	0	0	0	1	0	0	0	0	0	0
Treponema sp. oral taxon 253	0	0	0	0	0	0	0	1	0	0	0	0	0	0	0	0	1	0	0	0	0	0	0	0	0	0	0	0	0	0	0	0	0	1	0	0	0	0	0	0	1	0	0	0	0	0	0	0	0
Tannerella sp. oral taxon 916	0	0	0	0	0	0	1	0	0	0	0	0	0	0	0	1	0	0	0	0	0	1	0	0	0	0	1	0	0	0	0	1	0	0	0	0	0	0	0	0	0	0	0	0	0	0	0	0	0
Treponema sp. oral taxon 226	0	0	0	0	0	0	0	1	0	0	0	0	0	0	0	0	0	1	0	0	0	0	0	0	0	0	0	0	0	0	0	0	0	0	0	0	0	0	0	0	0	0	1	0	0	0	0	0	0
Veillonellaceae [G-1] sp. oral taxon 135	0	0	0	0	0	0	0	0	0	0	0	0	0	0	0	0	0	0	0	0	0	1	0	0	0	0	0	0	0	0	0	1	0	0	0	0	0	0	0	0	0	0	0	0	0	0	0	0	0
Prevotella sp. oral taxon 443	0	0	0	0	0	1	0	1	0	0	0	0	0	0	1	0	0	0	0	0	0	1	0	0	0	0	0	0	0	0	0	1	0	0	0	0	0	0	0	0	0	0	0	0	0	0	0	0	0
Selenomonas multispecies spp17 2	0	0	0	0	0	1	0	0	0	0	0	0	0	0	1	0	0	1	0	0	0	0	0	0	0	0	0	0	0	0	0	1	0	0	0	0	0	0	0	0	0	0	0	0	0	0	0	0	0
Neisseria sp. oral taxon 499	1	0	0	0	0	0	0	0	0	1	0	0	0	0	0	0	0	0	0	0	0	0	0	0	0	0	0	1	0	1	0	0	0	0	0	0	0	0	0	1	0	0	0	0	0	0	0	0	0
Kocuria polaris Oral Taxon A70	0	0	0	0	0	1	0	0	0	0	0	0	0	0	0	0	0	0	0	0	0	1	0	0	0	0	0	1	0	1	0	0	0	0	0	0	0	0	0	0	0	0	0	1	0	0	0	0	0
Prevotella multiformis	0	0	1	0	0	0	0	0	1	0	0	1	0	0	0	0	0	0	0	0	0	0	0	0	0	0	0	0	0	0	0	0	0	0	0	0	0	0	0	0	0	0	0	0	0	0	0	0	0
Eggerthia catenaformis	0	0	1	0	0	1	0	0	0	0	0	0	0	0	1	0	0	0	0	0	0	0	0	0	0	0	0	0	0	0	0	0	0	0	0	1	0	0	0	0	0	0	0	0	0	0	0	0	0
Prevotella sp. oral taxon 292	0	0	0	0	0	0	0	0	0	0	0	0	0	0	0	1	0	0	0	0	0	0	0	0	0	0	0	0	0	0	1	1	0	1	0	0	0	0	0	0	0	0	0	0	1	0	0	0	0
Porphyromonas pasteri	0	0	0	1	0	0	0	0	0	0	0	0	0	0	0	0	0	0	0	0	0	0	0	0	1	0	0	0	0	0	1	0	0	0	0	0	0	0	0	0	0	0	1	0	0	0	0	0	0
Pseudomonas knackmussii	0	0	0	0	1	0	0	1	0	0	0	0	0	0	0	0	0	0	0	0	1	0	0	0	0	0	0	0	0	0	0	0	0	0	0	0	0	0	0	0	0	0	0	1	0	0	0	0	0
Pseudomonas sp. Oral Taxon C61	0	0	0	0	1	1	0	0	0	0	0	0	0	0	0	0	0	0	0	0	0	1	0	0	0	0	0	0	0	0	0	0	0	0	0	0	0	0	0	0	0	0	0	1	0	1	0	0	0
Chryseomicrobium amylolyticum	0	1	0	0	0	0	0	1	0	0	0	0	0	0	0	0	0	0	0	0	1	0	0	0	0	0	0	1	0	0	0	0	0	0	0	0	0	0	0	0	0	0	0	1	0	0	0	0	0
Streptococcus sp. str. M334	0	0	1	0	1	0	1	0	0	0	0	0	0	0	0	0	0	0	0	0	0	0	0	0	0	0	0	0	0	0	0	0	0	0	0	0	0	0	0	0	1	0	0	0	0	0	0	0	0
Brevundimonas diminuta Oral Taxon D38	0	0	0	0	1	0	0	1	0	0	0	0	0	0	0	0	0	0	0	0	0	0	0	0	0	0	0	0	0	0	0	0	0	0	0	0	0	0	0	0	0	1	0	1	1	0	0	0	0
Prevotella multispecies spp34 2	0	1	0	0	0	0	1	0	0	0	1	0	0	0	0	1	0	1	0	0	0	0	0	0	0	0	0	0	0	0	0	0	0	0	0	0	0	0	0	0	0	0	0	0	0	0	0	0	0
Streptococcus multispecies spp5 2	0	0	0	1	0	1	0	0	0	0	0	0	0	0	0	0	0	0	0	0	0	0	0	0	0	0	0	0	0	0	0	0	0	0	0	0	0	0	0	0	0	0	0	0	0	0	0	0	0
Staphylococcus aureus	0	0	0	0	0	0	0	1	0	0	0	0	0	0	0	0	0	0	0	0	0	0	0	0	0	0	1	1	0	0	0	0	0	0	1	0	0	0	0	0	0	0	0	1	0	0	0	0	0
Propionibacterium granulosum	0	0	0	0	0	1	0	0	1	0	0	0	0	0	0	0	0	0	0	0	0	0	0	0	0	0	0	0	0	0	0	0	0	0	0	0	0	0	0	0	0	0	0	0	0	1	0	0	1
Corynebacterium sp. Oral Taxon A46	0	0	0	0	0	0	0	0	0	0	0	0	0	0	0	0	1	0	0	1	0	0	0	0	0	0	0	0	0	0	0	0	0	1	0	0	0	0	0	0	1	0	0	0	1	0	0	0	0
Actinomyces cardiffensis	0	0	0	0	0	1	0	0	0	0	0	0	0	0	1	0	0	0	0	0	0	0	0	0	0	0	0	0	0	0	0	1	0	0	0	0	0	0	0	0	0	0	1	0	0	0	0	0	0
Bergeyella sp. oral taxon 422 nov 91.020%	0	0	0	0	0	0	0	0	0	0	0	0	0	0	0	0	0	0	0	0	0	0	0	0	0	0	0	0	0	0	0	0	0	0	0	0	0	0	0	0	0	0	0	0	0	0	1	0	1
Propionibacterium acidifaciens	0	1	0	0	0	0	0	0	0	0	1	0	0	0	1	0	0	0	0	0	0	0	0	0	0	0	0	0	0	0	0	0	0	0	0	0	0	0	0	0	0	0	0	0	0	0	0	0	0
Gemella bergeri	1	0	0	0	0	0	0	0	0	0	0	0	1	0	0	0	0	0	0	0	0	0	0	0	0	0	0	0	0	0	0	0	0	0	0	0	1	0	0	0	0	0	0	0	0	0	0	0	0
Bacteroidaceae [G-1] sp. oral taxon 272	0	0	0	0	0	1	0	0	0	0	0	0	0	0	1	0	0	0	0	0	0	1	0	0	0	0	0	0	0	0	0	1	0	0	0	0	0	0	0	0	0	0	0	0	0	0	0	0	0
Acinetobacter sp. Oral Taxon C51	0	0	0	0	1	0	0	1	0	0	0	0	0	0	0	0	0	0	0	0	0	0	0	0	0	0	0	0	0	1	0	0	0	0	0	0	0	0	0	0	0	0	0	1	0	0	0	0	0
Leptotrichia sp. oral taxon 909	0	0	0	0	0	0	0	0	0	0	0	0	0	0	0	0	0	0	0	0	0	1	0	0	0	0	1	0	0	0	0	1	0	0	0	0	0	0	0	0	0	0	0	0	0	0	0	0	0
Neisseria multispecies spp26 2	0	0	0	1	0	0	0	0	0	0	0	0	1	0	0	0	0	0	0	0	0	0	0	1	1	0	0	0	0	0	0	0	0	0	0	0	0	0	0	0	0	0	0	0	0	0	0	0	0
Propionibacterium sp. oral taxon 915	0	0	0	0	0	0	0	0	0	0	0	0	0	0	0	0	0	0	0	0	0	0	1	0	0	0	0	0	0	0	0	0	0	0	1	0	0	0	0	0	0	0	0	0	1	0	0	0	1
Veillonellaceae [G-1] sp. oral taxon 148	0	0	0	0	0	0	0	0	0	0	0	0	0	0	0	0	0	0	0	0	0	0	0	0	0	0	0	0	0	0	0	1	0	0	0	0	0	0	0	0	1	0	0	0	0	0	0	0	0
Haemophilus sp. oral taxon 908	0	0	0	0	0	0	0	0	0	0	0	0	0	0	0	1	0	0	0	0	0	0	0	0	1	0	0	0	1	0	0	0	0	0	0	0	0	0	0	0	1	0	0	0	0	0	0	0	0
Selenomonas sp. Oral Taxon G67	0	0	0	0	0	0	0	0	0	0	0	0	0	0	0	0	1	0	0	1	0	0	0	0	0	0	0	0	0	0	0	1	0	0	0	0	0	1	0	0	0	0	0	0	0	0	0	0	0
Peptostreptococcaceae [XI][G-2] sp. oral taxon 091	0	0	0	0	0	0	0	0	0	0	0	0	0	0	0	0	0	0	0	0	0	1	0	0	0	1	0	0	0	0	0	1	0	0	0	1	0	0	0	0	0	0	0	0	0	0	0	0	0
Treponema parvum	0	0	0	0	0	0	1	1	0	0	0	0	0	0	0	0	0	0	0	0	0	1	0	0	0	0	0	0	0	0	0	0	0	0	0	0	0	0	0	0	0	0	0	0	0	0	0	0	0
Actinomycetales [G] sp. Oral Taxon C05	0	1	0	0	0	0	1	0	1	0	0	0	0	0	0	0	0	0	0	0	0	0	0	0	0	0	0	0	0	0	0	0	0	0	0	0	0	0	0	0	0	0	0	1	0	0	0	0	0
Streptococcus multispecies spp3 2	0	0	1	0	0	0	0	0	0	0	0	0	0	0	0	0	0	0	0	0	0	1	1	0	0	0	0	0	0	0	0	0	0	0	0	0	0	0	0	0	0	0	0	0	0	0	0	0	0
Caulobacter sp. oral taxon 002	0	0	0	0	0	0	0	0	0	0	0	0	0	0	0	0	0	0	0	0	1	0	0	0	0	0	0	0	0	0	0	0	0	0	0	0	0	0	0	0	0	1	0	1	0	0	0	0	0
Bacteroidetes [G-3] sp. oral taxon 503	0	0	0	0	0	0	1	0	0	0	0	0	0	0	0	1	0	0	0	0	0	0	0	0	0	0	0	0	0	0	0	0	0	0	0	0	0	0	0	0	1	0	0	0	0	0	0	0	0
Treponema sp. oral taxon 951	0	0	0	0	0	0	0	1	0	0	0	0	0	0	0	1	0	1	0	0	0	1	0	0	0	0	0	0	0	0	0	0	0	0	0	0	0	0	0	0	0	0	0	0	0	0	0	0	0
Fusobacterium multispecies spp23 3	0	0	0	0	0	0	0	0	0	0	1	0	0	0	0	0	0	1	0	0	0	0	0	0	0	0	0	0	0	0	0	0	0	0	1	0	0	0	0	0	0	0	0	0	0	0	0	0	0
Lachnoanaerobaculum multispecies spp43 2	0	0	1	0	0	0	0	0	0	0	0	0	0	0	0	0	1	1	0	0	0	0	0	0	0	0	0	0	0	1	0	0	0	0	0	0	0	0	0	0	0	0	0	0	0	0	0	0	0
SR1 [G-1] multispecies spp55 2	0	0	0	0	0	0	0	0	0	0	0	0	0	1	0	0	0	1	0	0	0	0	0	0	0	0	1	0	0	0	0	0	0	0	0	0	1	0	0	0	0	0	0	0	0	0	0	0	0
Treponema amylovorum	0	0	0	0	0	1	0	0	0	0	0	0	0	0	1	0	0	0	0	0	0	0	0	0	0	0	0	0	0	0	0	0	0	0	0	0	0	0	0	0	0	0	0	0	0	1	0	0	0
Oxalobacteraceae [G] sp. Oral Taxon C91	0	0	0	0	0	0	0	1	0	0	0	0	0	0	0	0	0	0	0	0	0	0	0	0	0	0	0	0	0	1	0	0	0	0	0	0	0	0	0	0	0	0	0	1	0	0	1	0	0
Fusobacterium multispecies spp22 3	0	0	0	0	0	0	1	1	0	0	0	0	0	0	0	0	0	1	0	0	0	0	0	0	0	0	0	0	0	0	0	0	0	0	0	0	0	1	0	0	0	0	0	0	0	0	0	0	0
Acinetobacter johnsonii	0	0	0	0	0	0	0	1	0	0	0	0	0	0	0	0	0	0	0	0	0	0	0	0	0	0	0	1	0	0	0	0	0	0	0	0	0	0	0	0	0	0	0	1	0	1	0	0	0
Exiguobacterium sp. str. AT1b	0	0	0	0	0	1	0	0	1	0	0	0	0	0	0	0	0	0	0	0	0	0	0	0	0	0	0	1	0	0	0	0	0	0	0	0	0	0	0	0	0	0	0	1	0	0	0	0	0
Lachnospiraceae [G-7] sp. oral taxon 086	0	0	1	0	0	0	0	0	0	0	0	0	0	0	0	0	0	0	0	0	0	0	0	0	0	0	0	0	0	0	0	0	0	0	0	0	0	0	0	0	0	0	0	0	0	0	0	0	1
Oribacterium parvum	1	0	0	0	0	0	0	0	0	0	0	0	0	0	0	0	0	0	0	0	0	0	0	0	0	0	0	0	0	1	0	0	0	0	0	0	0	0	0	0	0	0	0	1	0	0	0	0	0
Brachybacterium sp. Oral Taxon A83	0	0	0	0	0	0	0	1	0	0	0	0	0	0	0	0	0	0	0	0	1	0	0	0	0	0	0	0	0	0	0	0	0	0	0	0	0	0	0	0	0	0	0	1	0	1	0	0	0
Actinomyces sp. Oral Taxon 180	0	0	0	0	0	0	0	0	0	0	1	0	0	0	0	0	0	0	0	0	0	0	0	0	0	0	0	0	0	0	1	0	0	0	0	0	0	0	0	0	0	0	0	0	0	0	0	0	0
Nubsella zeaxanthinifaciens	0	0	0	0	0	0	0	0	1	0	0	0	0	0	0	0	0	0	0	0	0	0	0	0	0	0	0	0	0	0	0	0	0	0	0	0	0	0	0	1	0	0	0	1	1	0	0	0	0
Novispirillum itersonii	0	1	0	0	0	0	0	0	0	0	0	1	0	0	0	0	0	0	0	0	1	0	0	0	0	0	0	0	0	1	0	0	0	0	0	0	0	0	0	0	0	0	0	0	0	0	0	0	0
Neisseria sp. oral taxon 020	0	0	0	0	0	0	1	0	0	1	0	0	0	0	0	1	0	0	0	0	0	0	0	0	0	0	1	0	0	0	0	0	0	0	0	0	0	0	0	0	0	0	0	0	0	0	0	0	0
Streptococcus multispecies spp39 2	1	0	0	0	0	0	0	0	0	0	0	0	0	0	0	0	0	0	0	0	0	0	0	0	0	0	0	0	0	0	0	0	0	0	0	0	0	0	0	0	0	0	0	0	0	0	0	0	0
Betaproteobacteria [G] sp. Oral Taxon B96	0	0	0	0	0	0	0	1	1	0	0	0	0	0	0	0	0	0	0	0	0	0	0	0	0	0	0	0	0	0	0	0	0	0	0	0	0	0	0	0	1	0	0	1	0	0	0	0	0
Catonella sp. oral taxon 451	0	0	0	0	0	0	0	0	0	0	0	0	0	0	0	0	0	0	0	0	0	1	0	0	0	0	0	0	0	0	0	0	0	0	0	0	0	0	0	0	1	0	0	0	0	0	0	0	0
Blastococcus saxobsidens	0	0	0	0	0	0	0	0	0	0	0	0	0	0	0	0	0	0	0	0	0	0	0	0	0	0	0	0	0	0	0	0	0	0	0	0	0	0	1	0	0	0	0	0	0	0	0	0	1
Porphyromonas catoniae nov 97.760%	0	0	0	0	0	0	0	0	0	0	0	1	0	0	0	0	0	0	0	0	0	1	0	0	0	0	0	0	0	0	0	1	0	0	0	0	0	0	0	0	0	0	0	0	0	0	0	0	0
Capnocytophaga sp. oral taxon 864 nov 97.921%	0	0	0	0	0	0	0	0	0	0	0	0	0	0	0	0	0	0	0	0	0	0	0	0	0	0	0	0	0	1	0	1	0	0	0	0	0	0	0	1	0	0	0	0	0	0	0	0	0
Porphyromonas sp. oral taxon 277 nov 97.967%	0	0	0	0	0	1	0	0	0	0	0	0	0	0	1	1	0	0	0	0	0	0	0	0	0	0	0	0	0	0	0	0	0	0	0	0	0	0	0	0	0	0	0	0	0	0	0	0	0
Capnocytophaga sp. oral taxon 878	0	0	0	0	0	1	0	0	0	0	0	0	0	0	1	0	0	0	0	0	0	0	0	0	0	0	0	0	0	0	0	0	0	0	0	0	0	0	0	0	0	0	0	0	0	0	0	0	1
Lachnoanaerobaculum sp. oral taxon 496	0	0	0	0	0	1	0	0	0	0	0	0	0	0	1	0	0	0	0	0	0	0	0	0	0	0	0	0	0	0	0	0	0	0	0	0	0	0	0	0	0	0	1	0	0	0	0	0	0
Streptococcus sp. Oral Taxon C04	0	0	0	0	0	0	0	0	0	0	0	0	1	0	0	0	0	0	0	0	0	0	0	0	0	0	0	0	0	0	0	0	0	1	0	0	0	0	0	0	0	0	0	0	0	0	0	0	0
Leptotrichia multispecies spp42 2	0	0	0	0	0	0	0	0	0	0	0	0	0	0	0	0	0	0	0	0	0	0	0	0	0	0	0	0	0	0	0	0	0	0	0	0	0	0	0	0	1	0	0	0	1	0	0	0	1
TM7 [G-1] multispecies spp45 2	0	0	0	0	0	0	0	0	0	0	0	0	0	1	0	0	0	0	0	0	0	0	0	0	0	0	0	0	0	0	0	0	0	1	0	0	1	0	0	0	0	0	0	0	0	0	0	0	0
Capnocytophaga multispecies spp30 2	0	0	1	0	0	0	0	0	0	0	0	0	0	0	0	0	0	1	0	0	0	0	0	0	0	0	0	0	0	0	0	0	0	0	0	0	0	0	0	0	0	0	0	1	0	0	0	0	0
Streptococcus multispecies spp32 2	0	0	0	0	0	0	0	0	0	0	0	0	0	0	0	0	0	0	0	0	0	0	0	0	0	0	0	0	0	0	0	0	0	0	0	0	0	0	0	0	0	0	0	0	0	0	0	0	0
Hyphomicrobium multispecies spp57 2	0	0	0	0	1	0	0	0	0	0	0	0	0	0	0	0	0	0	0	0	0	0	0	0	0	0	0	1	0	0	0	0	0	0	0	0	0	0	0	0	0	0	0	1	0	0	0	0	0
Fusobacterium multispecies spp48 2	0	0	0	0	0	0	0	0	0	0	0	0	0	0	0	0	0	0	1	0	0	0	0	0	0	0	0	0	0	0	0	0	0	1	0	0	0	0	0	0	0	0	0	0	0	0	0	0	0
Acinetobacter sp. Oral Taxon A58	0	1	0	0	0	0	0	1	0	0	0	0	0	0	0	0	0	0	0	0	0	0	0	0	0	0	0	0	0	0	0	0	0	0	0	0	0	0	0	0	0	0	0	0	0	1	0	0	0
Rothia multispecies spp56 2	1	0	0	0	1	0	0	0	0	0	0	0	0	0	0	0	0	0	0	0	1	0	0	0	0	0	0	0	0	0	0	0	0	0	0	0	0	0	0	0	0	0	0	0	0	0	0	0	0
Leptotrichia sp. oral taxon 463	0	0	0	0	0	0	0	1	0	0	0	0	0	0	0	0	1	0	0	0	0	0	0	1	0	0	0	0	0	0	0	0	0	0	0	0	0	0	0	0	0	0	0	0	0	0	0	0	0
Mitsuokella sp. Oral Taxon G68	0	0	0	0	0	0	0	0	0	0	0	0	1	0	1	0	1	0	0	0	0	0	0	0	0	0	0	0	0	0	0	0	0	0	0	0	0	0	0	0	0	0	0	0	0	0	0	0	0
Moraxella osloensis	0	0	0	0	0	0	0	0	0	0	0	0	0	0	0	0	0	0	0	0	0	0	0	0	0	0	0	0	0	0	0	0	0	0	0	0	0	0	0	0	0	0	0	1	1	1	0	0	0
Lactobacillus gasseri	0	0	0	0	0	0	1	0	0	0	0	0	0	0	1	0	0	0	0	0	0	0	0	0	0	0	0	0	0	0	0	0	0	0	0	0	0	0	0	1	0	0	0	0	0	0	0	0	0
Rhizobium larrymoorei Oral Taxon D45	0	0	0	0	1	0	0	1	0	0	0	0	0	0	0	0	0	0	0	0	0	0	0	0	0	0	0	0	0	0	0	0	0	0	0	0	0	0	0	0	0	0	0	0	0	0	0	0	0
Leptotrichia sp. oral taxon 218	1	0	0	0	0	0	0	0	0	0	0	0	0	0	0	0	0	0	0	0	0	0	0	0	0	1	0	0	0	0	0	0	0	0	0	0	0	0	0	0	0	0	0	0	0	0	0	0	0
Staphylococcus caprae	0	1	0	0	0	0	0	0	1	0	0	0	0	0	0	0	0	0	0	0	0	0	0	0	0	0	0	0	0	0	0	0	0	0	0	0	0	0	0	0	0	0	0	1	0	0	0	0	0
Prevotella sp. oral taxon 306	0	0	0	0	0	0	0	0	0	1	0	0	1	0	0	0	0	0	0	0	0	0	1	0	0	0	0	0	0	0	0	0	0	0	0	0	0	0	0	0	0	0	0	0	0	0	0	0	0
Fusobacterium multispecies spp10 2	0	0	0	0	0	0	0	0	0	0	0	0	0	0	0	0	0	0	0	0	0	0	0	0	0	0	0	0	0	0	0	1	0	0	0	0	1	0	0	0	0	0	0	0	0	0	0	0	0
Kocuria gwangalliensis	0	0	0	0	0	0	0	0	1	0	0	0	0	0	0	0	0	0	0	0	0	0	0	0	0	0	0	0	0	0	0	0	0	0	0	0	0	0	0	0	0	0	0	0	0	1	0	0	1
Ralstonia pickettii	0	0	0	0	1	0	0	0	0	0	0	0	0	0	0	0	0	0	0	0	0	0	0	0	0	0	0	1	0	0	0	0	0	0	0	0	0	0	0	0	0	0	0	0	0	0	0	0	0
Lachnoanaerobaculum sp. oral taxon 089	0	0	0	0	0	0	0	0	0	0	0	0	0	0	0	0	0	0	0	0	0	0	0	0	0	0	0	0	0	0	0	0	1	0	0	0	0	0	0	0	0	0	1	0	0	0	0	0	0
Acinetobacter baumannii	0	0	0	0	0	0	0	0	0	0	0	0	0	0	0	0	0	0	0	0	0	1	0	0	0	0	0	0	0	0	0	0	0	0	0	0	0	0	0	0	0	0	0	1	0	0	0	0	0
Dietzia cinnamea	0	0	0	0	0	0	0	0	0	0	0	0	0	0	1	0	0	0	0	0	0	0	0	0	0	0	0	1	0	0	0	0	0	0	0	0	0	0	0	0	0	0	0	0	1	0	0	0	0
TM7 [G-1] sp. oral taxon 352	0	0	0	0	0	1	0	0	0	0	0	0	0	0	0	0	0	0	0	0	0	0	0	0	0	0	0	0	0	1	0	0	0	0	0	0	0	0	0	0	0	0	1	0	0	0	0	0	0
Slackia exigua	0	0	0	0	0	0	0	0	0	0	0	0	0	0	0	0	0	0	0	0	0	0	0	0	0	0	0	0	0	0	0	0	0	0	0	0	0	0	0	0	0	0	0	0	0	0	0	0	0
Treponema pectinovorum	0	0	0	0	0	1	0	0	0	0	0	0	0	0	0	0	0	0	0	0	0	0	0	0	0	0	0	0	0	0	0	0	0	0	0	0	0	0	0	0	0	0	0	0	0	0	0	0	0
Porphyromonas sp. oral taxon 284 nov 96.957%	1	0	0	0	0	0	0	0	0	1	0	0	0	0	0	0	0	0	0	0	0	0	0	0	0	0	0	0	0	0	0	0	0	0	0	0	0	0	0	0	0	0	0	0	0	0	0	0	0
Atopobium sp. oral taxon 199	0	0	0	0	0	0	0	0	0	0	0	0	0	0	0	0	0	0	0	0	0	0	0	0	0	1	0	0	0	0	0	0	0	0	0	1	0	0	0	0	0	0	0	0	0	0	0	0	0
Aggregatibacter sp. oral taxon 949 nov 96.552%	0	0	0	0	0	0	0	0	0	0	0	0	0	0	0	0	1	0	0	0	0	0	0	0	0	0	0	0	0	0	0	0	1	0	0	0	0	0	0	0	0	0	0	0	0	0	0	0	0
Actinomyces sp. oral taxon 169 nov 97.976%	0	1	0	0	0	0	0	0	0	0	1	0	0	0	0	0	0	0	0	0	0	0	0	0	0	0	0	0	0	0	0	0	0	0	0	0	0	0	0	0	0	0	0	0	0	0	0	0	0
Actinomyces multispecies sppn1 2 nov 97.363%	0	0	0	0	0	0	0	0	0	0	0	0	0	0	0	0	0	0	0	0	0	0	0	0	0	0	0	0	0	0	0	0	0	0	0	0	0	0	0	0	0	0	0	0	0	0	0	0	0
Selenomonas sp. oral taxon 920 nov 97.451%	0	0	0	1	0	0	0	0	0	0	0	0	1	0	0	0	0	0	0	0	0	0	0	0	0	0	0	0	0	0	0	0	0	0	0	0	0	0	0	0	0	0	0	0	0	0	0	0	0
Aggregatibacter actinomycetemcomitans	0	0	0	0	0	0	0	0	0	0	0	0	0	0	0	0	0	0	0	0	0	0	0	0	0	0	0	0	0	0	0	0	0	0	0	0	0	0	0	0	0	0	1	0	0	0	0	0	0
Peptostreptococcaceae [XI][G-1] sp. oral taxon 383	0	0	0	0	0	0	0	0	0	0	0	0	0	0	0	0	0	0	0	0	0	1	0	0	0	0	0	0	0	0	0	1	0	0	0	0	0	0	0	0	0	0	0	0	0	0	0	0	0
Porphyromonas catoniae nov 97.963%	0	0	0	1	0	0	0	0	0	0	0	0	1	0	0	0	0	0	0	0	0	0	0	0	0	0	0	0	0	0	0	0	0	0	0	0	0	0	0	0	0	0	0	0	0	0	0	0	0
Selenomonas artemidis nov 97.250%	0	0	0	0	0	0	0	0	0	0	0	0	0	0	0	0	1	0	0	0	0	0	0	0	0	0	0	0	0	0	0	0	0	0	0	0	0	0	0	0	0	0	0	0	0	0	0	0	0
Treponema sp. Oral Taxon G77	0	0	0	0	0	0	0	0	0	0	0	0	0	0	0	0	0	0	0	0	0	1	0	0	0	0	0	0	0	0	0	1	0	0	0	0	0	0	0	0	0	0	0	0	0	0	0	0	0
Mycoplasma faucium	0	0	0	0	0	0	0	0	0	0	0	0	0	0	0	0	0	0	0	0	0	1	0	0	0	0	0	0	0	0	0	1	0	0	0	0	0	0	0	0	0	0	0	0	0	0	0	0	0
Prevotella sp. oral taxon 304	0	0	0	0	0	0	0	0	0	0	0	0	0	0	0	0	0	0	0	0	0	1	0	0	0	0	0	0	0	0	0	1	0	0	0	0	0	0	0	0	0	0	0	0	0	0	0	0	0
Treponema sp. Oral Taxon G42	0	0	0	0	0	0	0	0	0	0	0	0	0	0	0	0	0	0	0	0	0	0	0	0	0	0	0	0	0	0	0	0	0	0	0	0	0	0	0	0	0	0	0	0	0	1	0	0	0
Streptococcus multispecies spp59 2	0	0	0	0	0	0	1	0	0	0	0	0	0	0	0	0	0	0	0	0	0	0	0	0	0	0	0	0	0	0	0	0	0	0	0	0	0	0	0	0	0	0	0	0	0	0	0	0	1
Parvimonas sp. oral taxon 393	0	0	0	0	0	0	0	0	0	0	0	0	0	0	0	0	0	0	0	0	0	0	0	0	0	0	0	0	0	0	0	0	0	1	0	0	0	0	0	0	0	0	0	0	0	0	0	0	0
Prevotella multispecies spp38 2	0	0	0	0	0	0	0	0	0	0	0	0	0	0	0	0	0	0	0	0	0	0	0	0	0	1	0	0	0	0	0	0	0	0	0	1	0	0	0	0	0	0	0	0	0	0	0	0	0
Selenomonas sp. oral taxon 442	0	0	0	0	0	1	0	0	0	0	0	0	0	0	1	0	0	0	0	0	0	0	0	0	0	0	0	0	0	0	0	0	0	0	0	0	0	0	0	0	0	0	0	0	0	0	0	0	0
Prevotella sp. oral taxon 820	0	0	0	0	0	0	0	0	0	0	0	0	0	0	0	0	0	0	0	0	0	0	0	0	0	0	0	0	0	0	0	0	0	0	0	0	0	0	0	0	0	0	0	0	0	1	0	0	0
Lactobacillus gastricus	0	0	0	0	0	0	0	0	0	1	0	0	0	0	0	0	0	0	0	0	0	0	0	0	0	0	0	0	0	0	0	0	0	0	0	1	0	0	0	0	0	0	0	0	0	0	0	0	0
Bacteroidetes [G-5] sp. oral taxon 505	0	0	0	0	0	0	0	0	0	0	0	0	0	0	0	0	0	0	0	0	0	0	0	0	0	0	0	0	0	0	0	0	0	0	0	0	0	0	0	0	0	0	1	0	0	0	0	0	0
Bacteroides zoogleoformans	0	0	0	0	0	0	0	0	0	0	0	0	0	0	0	0	0	0	0	0	0	1	0	0	0	0	0	0	0	0	0	1	0	0	0	0	0	0	0	0	0	0	0	0	0	0	0	0	0
Streptococcus lactarius	0	0	0	1	1	0	0	0	0	0	0	0	0	0	0	0	0	0	0	0	0	0	0	0	0	0	0	0	0	0	0	0	0	0	0	0	0	0	0	0	0	0	0	0	0	0	0	0	0
Prevotella sp. oral taxon 526	0	0	0	0	0	0	0	0	0	0	0	0	0	0	0	0	0	0	0	0	0	1	0	0	0	0	0	0	0	0	0	1	0	0	0	0	0	0	0	0	0	0	0	0	0	0	0	0	0
Campylobacter rectus	0	0	0	0	0	0	0	0	0	0	0	0	0	0	0	0	0	0	0	0	0	0	0	0	0	0	0	0	0	0	0	0	0	0	0	0	0	0	0	0	0	0	0	0	0	1	0	0	0
Leptotrichia sp. oral taxon 217	0	0	0	1	0	1	0	0	0	0	0	0	0	0	0	0	0	0	0	0	0	0	0	0	0	0	0	0	0	0	0	0	0	0	0	0	0	0	0	0	0	0	0	0	0	0	0	0	0
Treponema sp. oral taxon 246	0	0	0	0	0	0	0	1	0	0	0	0	0	0	0	0	1	0	0	0	0	0	0	0	0	0	0	0	0	0	0	0	0	0	0	0	0	0	0	0	0	0	0	0	0	0	0	0	0
Klebsiella sp. Oral Taxon A36	0	0	0	0	0	0	0	0	0	0	0	0	0	0	0	0	0	0	0	0	0	1	0	0	0	0	0	0	0	0	0	0	0	0	0	0	0	0	0	0	0	0	0	0	0	1	0	0	0
Prevotella sp. Oral Taxon B62	0	0	0	0	0	1	0	0	0	0	0	0	0	0	1	0	0	0	0	0	0	0	0	0	0	0	0	0	0	0	0	0	0	0	0	0	0	0	0	0	0	0	0	0	0	0	0	0	0
Actinomyces multispecies spp12 2	0	0	0	0	0	0	0	0	0	0	0	0	0	0	0	0	0	0	0	0	0	0	0	0	0	0	0	1	0	0	0	0	0	0	0	0	0	1	0	0	0	0	0	0	0	0	0	0	0
Paracoccus sp. Oral Taxon H67	0	0	0	0	0	1	0	0	0	0	0	0	0	0	0	0	0	0	0	0	0	0	0	0	0	0	0	0	0	0	0	0	0	0	0	0	0	0	0	0	0	0	0	1	0	0	0	0	0
Treponema sp. oral taxon 517	0	0	0	0	0	0	0	1	0	0	0	0	0	0	0	0	0	0	0	0	0	0	0	0	0	0	0	0	0	0	0	0	0	0	0	0	0	0	0	0	0	0	0	0	0	0	0	0	0
Actinomyces multispecies spp41 2	0	0	0	0	0	0	0	0	0	0	0	0	1	0	0	0	0	0	0	0	0	0	0	0	0	0	0	0	0	0	0	0	1	0	0	0	0	0	0	0	0	0	0	0	0	0	0	0	0
Mitsuokella sp. oral taxon 131	0	0	0	0	0	0	0	0	0	0	0	0	0	0	0	0	0	0	1	1	0	0	0	0	0	0	0	0	0	0	0	0	0	0	0	0	0	0	0	0	0	0	0	0	0	0	0	0	0
Dialister sp. oral taxon 119	0	0	0	0	0	0	0	0	0	0	0	0	0	0	0	0	0	0	0	0	0	0	0	0	0	0	0	0	0	1	0	0	0	0	0	0	0	0	0	1	0	0	0	0	0	0	0	0	0
Stomatobaculum multispecies spp37 2	0	0	0	0	0	0	1	0	0	0	0	0	0	0	0	1	0	0	0	0	0	0	0	0	0	0	0	0	0	0	0	0	0	0	0	0	0	0	0	0	0	0	0	0	0	0	0	0	0
Prevotella sp. oral taxon 305	0	0	0	0	0	0	0	0	0	0	0	0	0	0	0	0	0	0	0	0	0	0	1	0	0	0	0	0	0	0	0	0	1	0	0	0	0	0	0	0	0	0	0	0	0	0	0	0	0
Pseudomonas pseudoalcaligenes	0	1	0	0	0	0	0	0	0	0	0	0	0	0	0	0	0	0	0	0	0	0	0	0	0	0	0	0	0	0	0	0	0	0	0	0	0	0	0	0	0	0	0	1	0	0	0	0	0
Lactococcus lactis	0	0	0	0	0	0	0	0	0	0	0	0	0	0	0	0	0	0	0	0	0	0	0	0	0	0	0	0	0	0	0	0	0	0	0	0	0	0	0	0	0	0	0	1	0	0	0	0	0
Defluvibacter sp. Oral Taxon B90	0	0	0	0	0	0	0	0	0	0	0	0	0	0	0	0	0	0	0	0	1	0	0	0	0	0	0	0	1	0	0	0	0	0	0	0	0	0	0	0	0	0	0	0	0	0	0	0	0
Streptococcus multispecies spp7 2	0	0	1	0	0	0	0	0	0	0	0	0	0	0	0	0	0	0	0	0	0	0	0	0	0	0	0	0	0	0	0	0	0	0	0	0	0	0	0	0	0	0	0	0	0	0	0	0	0
Methylobacterium sp. Oral Taxon B84	0	0	0	0	1	0	0	0	0	0	0	0	0	0	0	0	0	0	0	0	0	0	0	0	0	0	0	0	0	0	0	0	0	0	0	0	0	0	0	0	0	0	0	0	0	0	0	0	0
Brevundimonas abyssalis	0	0	0	0	0	0	0	0	0	0	0	0	0	0	0	0	0	0	0	0	0	0	0	1	0	0	0	0	0	0	0	0	0	0	0	0	0	0	0	0	0	0	0	0	0	0	0	1	0
Bergeyella sp. oral taxon 422	0	0	0	0	1	0	0	0	0	0	0	0	0	0	0	0	0	0	0	0	0	0	0	0	0	0	0	0	0	0	0	0	0	0	0	0	0	0	0	0	0	0	0	1	0	0	0	0	0
Devosia riboflavina	0	0	0	0	0	0	0	0	1	0	0	0	0	0	0	0	0	0	0	0	0	0	0	0	0	0	0	0	0	0	0	0	0	0	0	0	0	0	0	0	0	0	0	0	0	1	0	0	0
Enterobacter cancerogenus	0	0	0	0	1	0	0	0	0	0	0	0	0	0	0	0	0	0	0	0	0	0	0	0	0	0	0	0	0	0	0	0	0	0	0	0	0	0	0	0	0	0	0	0	0	1	0	0	0
Mogibacterium neglectum	0	0	0	0	0	0	0	1	0	0	0	0	0	0	0	0	0	0	0	0	0	0	0	0	0	0	0	0	0	0	0	0	0	0	0	0	0	0	0	0	0	0	0	0	0	0	0	0	0
Dialister micraerophilus	0	0	0	0	0	0	0	0	0	0	0	0	1	0	0	0	0	0	0	0	0	0	0	0	0	0	0	0	0	0	0	0	0	0	0	0	0	0	0	1	0	0	0	0	0	0	0	0	0
Corynebacterium sp. Oral Taxon B71	0	0	0	0	0	1	0	0	0	0	0	0	0	0	0	0	0	0	0	0	1	0	0	0	0	0	0	0	0	0	0	0	0	0	0	0	0	0	0	0	0	0	0	0	0	0	0	0	0
Lactobacillus vaginalis	0	0	0	0	0	0	1	0	0	0	0	0	0	0	0	0	0	0	0	0	0	0	0	0	0	1	0	0	0	0	0	0	0	0	0	0	0	0	0	0	0	0	0	0	0	0	0	0	0
Simonsiella muelleri	0	0	1	0	0	0	0	0	0	0	0	0	0	0	0	0	0	0	0	0	0	0	0	0	0	0	0	1	0	0	0	0	0	0	0	0	0	0	0	0	0	0	0	0	0	0	0	0	0
Brevundimonas bacteroides	0	1	0	0	1	0	0	0	0	0	0	0	0	0	0	0	0	0	0	0	0	0	0	0	0	0	0	0	0	0	0	0	0	0	0	0	0	0	0	0	0	0	0	0	0	0	0	0	0
Trichococcus multispecies spp51 3	0	0	0	0	0	0	0	0	0	0	0	0	0	0	0	0	0	0	0	0	0	0	0	0	0	0	0	0	0	0	0	0	0	0	0	0	0	0	0	0	0	0	0	1	0	0	0	0	0
Bergeyella sp. oral taxon 931	0	0	0	0	0	1	0	0	0	0	0	0	0	0	0	0	1	0	0	0	0	0	0	0	0	0	0	0	0	0	0	0	0	0	0	0	0	0	0	0	0	0	0	0	0	0	0	0	0
Burkholderia cepacia	0	0	0	0	0	0	0	0	1	0	0	0	0	0	0	0	0	0	0	0	0	0	0	0	0	0	0	0	0	0	0	0	0	0	0	0	0	0	0	0	0	0	0	1	0	0	0	0	0
Dietzia sp. BBDP51	0	0	0	0	0	0	0	0	0	0	0	0	0	0	0	0	0	0	0	0	0	0	0	0	0	0	0	0	0	0	0	0	0	0	0	0	0	0	0	0	0	0	0	1	0	1	0	0	0
Prevotella scopos	0	0	0	0	0	0	0	0	0	0	0	0	0	0	0	0	0	0	0	0	0	1	1	0	0	0	0	0	0	0	0	0	0	0	0	0	0	0	0	0	0	0	0	0	0	0	0	0	0
Eubacterium [XI][G-7] yurii	0	0	0	0	0	0	0	0	0	0	0	0	0	0	0	0	1	0	0	0	0	0	0	0	0	0	0	0	0	0	0	0	1	0	0	0	0	0	0	0	0	0	0	0	0	0	0	0	0
Trichococcus multispecies spp50 2	0	0	0	0	0	0	0	0	0	0	0	0	0	0	0	0	0	0	0	0	0	0	0	0	0	0	0	0	0	0	0	0	0	0	0	0	0	0	0	0	0	0	0	1	1	0	0	0	0
Corynebacterium mucifaciens	0	1	0	0	0	0	0	0	0	0	0	0	0	0	0	0	0	0	0	0	0	0	0	0	0	0	0	0	0	0	0	0	0	0	0	0	0	0	0	0	0	0	0	0	1	0	0	0	0
Paracoccus chinensis	0	0	0	0	0	0	0	0	0	0	0	0	0	0	0	0	0	0	0	0	0	0	0	0	0	0	0	0	0	0	0	0	0	0	0	0	0	0	0	0	0	0	0	0	0	1	1	0	0
Bacteroides fragilis	0	0	0	0	0	0	0	1	0	0	0	0	0	0	1	0	0	0	0	0	0	0	0	0	0	0	0	0	0	0	0	0	0	0	0	0	0	0	0	0	0	0	0	0	0	0	0	0	0
Pseudomonas aeruginosa	1	0	0	0	0	0	0	0	0	0	0	0	0	0	0	0	0	0	0	0	0	0	0	0	0	0	0	0	0	0	0	0	0	0	0	0	0	0	0	0	0	0	0	0	0	0	0	0	0
Prevotella shahii	0	0	0	1	0	0	0	0	0	0	0	0	0	0	0	0	0	0	0	0	0	0	0	0	0	0	0	0	0	0	0	0	0	0	0	0	0	0	0	0	0	0	0	0	0	0	0	0	0
Gordonia aichiensis Oral Taxon D37	0	0	0	0	0	0	0	0	0	0	0	0	0	0	0	0	0	0	0	0	0	0	0	0	0	0	0	0	0	1	0	0	0	0	0	0	0	0	0	0	0	0	0	0	0	1	0	0	0
Streptococcus multispecies spp27 2	0	1	0	0	0	0	0	0	0	0	0	0	0	0	0	0	0	0	0	0	0	0	0	0	0	0	0	0	0	0	0	0	0	0	0	0	0	1	0	0	0	0	0	0	0	0	0	0	0
Haemophilus influenzae	0	0	1	0	0	0	0	0	0	0	0	0	0	0	0	0	0	0	0	0	0	0	0	0	1	0	0	0	0	0	0	0	0	0	0	0	0	0	0	0	0	0	0	0	0	0	0	0	0
Nordella oligomobilis	0	0	0	0	0	0	0	0	0	0	0	0	0	0	0	0	0	0	0	0	0	0	0	0	0	1	0	0	0	0	0	0	0	0	0	0	0	0	0	0	0	1	0	0	0	0	0	0	0
Paracoccus siganidrum	0	1	0	0	0	0	0	0	0	0	0	0	0	0	0	0	0	0	0	0	0	0	0	0	0	0	0	0	0	0	0	0	0	0	0	0	0	0	0	0	0	0	0	0	0	1	0	0	0
Firmicutes [G] sp. Oral Taxon A55	0	0	0	0	0	0	0	0	0	0	0	0	0	0	0	1	0	0	0	0	0	0	0	0	0	0	0	0	0	0	0	0	0	0	0	0	0	0	0	0	0	0	0	0	0	0	0	0	0
Ochrobactrum anthropi	0	0	0	0	0	0	0	0	0	0	0	0	0	0	0	0	0	0	0	0	0	0	0	0	0	0	0	0	1	0	0	0	0	0	0	0	0	0	0	0	0	0	0	0	0	0	0	0	0
Atopobium sp. oral taxon 416	0	0	1	0	0	0	0	1	0	0	0	0	0	0	0	0	0	0	0	0	0	0	0	0	0	0	0	0	0	0	0	0	0	0	0	0	0	0	0	0	0	0	0	0	0	0	0	0	0
Bosea vestrisii	0	0	0	0	0	0	1	0	0	0	0	0	0	0	0	0	0	0	0	0	0	0	0	0	0	0	0	0	0	0	0	0	0	0	0	0	0	0	0	0	0	0	0	0	1	0	0	0	0
Methylobacterium jeotgali	0	1	0	0	0	0	0	0	0	0	0	0	0	0	0	0	0	0	0	0	0	0	0	0	0	0	0	0	0	0	0	0	0	0	0	0	0	0	0	0	0	0	0	0	0	0	0	0	0
Fretibacterium sp. oral taxon 361	0	0	0	0	0	0	0	0	0	0	0	0	0	0	0	0	0	0	0	0	0	1	0	0	0	0	0	0	0	0	0	0	0	0	0	0	0	0	0	0	0	0	0	0	0	0	0	0	0
Fretibacterium multispecies spp33 2	0	0	0	0	0	0	0	0	0	0	0	0	0	0	0	0	0	0	0	0	0	1	0	0	0	0	0	0	0	0	0	0	0	0	0	0	0	0	0	0	0	0	0	0	0	0	0	0	0
Stomatobaculum sp. oral taxon 373	0	0	0	0	0	0	0	0	0	0	0	0	0	0	0	0	0	0	0	0	0	1	0	0	0	0	0	0	0	0	0	0	0	0	0	0	0	0	0	0	0	0	0	0	0	0	0	0	0
Treponema sp. oral taxon 249	0	0	0	0	0	0	0	0	0	0	0	0	0	0	0	0	0	0	0	0	0	1	0	0	0	0	0	0	0	0	0	0	0	0	0	0	0	0	0	0	0	0	0	0	0	0	0	0	0
Prevotella copri	0	0	0	0	0	0	0	0	0	0	0	0	0	0	0	0	0	0	0	0	0	0	0	0	0	0	0	0	0	0	0	0	0	0	0	0	0	0	0	0	0	0	0	0	0	0	0	0	0
Oribacterium sp. oral taxon 102	0	0	0	0	0	0	0	0	0	0	0	0	0	0	0	0	0	0	0	0	0	0	0	0	0	1	0	0	0	0	0	0	0	0	0	0	0	0	0	0	0	0	0	0	0	0	0	0	0
Eubacterium [XI][G] sp. Oral Taxon B60	0	0	0	0	0	0	0	0	0	0	0	0	0	0	0	0	0	0	0	0	0	1	0	0	0	0	0	0	0	0	0	0	0	0	0	0	0	0	0	0	0	0	0	0	0	0	0	0	0
Treponema sp. oral taxon 256	0	0	0	0	0	0	0	0	0	0	0	0	0	0	0	0	0	0	0	0	0	1	0	0	0	0	0	0	0	0	0	0	0	0	0	0	0	0	0	0	0	0	0	0	0	0	0	0	0
Faecalibacterium prausnitzii	0	0	0	0	0	0	0	0	0	0	0	0	0	0	0	0	0	0	0	0	0	0	0	0	0	0	0	0	0	0	0	0	0	0	0	0	0	0	0	0	0	0	0	0	0	0	0	0	0
Streptococcus multispecies spp4 3	0	0	0	0	0	0	0	0	0	1	0	0	0	0	0	0	0	0	0	0	0	0	0	0	0	0	0	0	0	0	0	0	0	0	0	0	0	0	0	0	0	0	0	0	0	0	0	0	0
Micrococcus cohnii	0	1	0	0	0	0	0	0	0	0	0	0	0	0	0	0	0	0	0	0	0	0	0	0	0	0	0	0	0	0	0	0	0	0	0	0	0	0	0	0	0	0	0	0	0	0	0	0	0
Peptostreptococcaceae [XI][G-3] sp. oral taxon 495	0	0	0	0	0	0	0	0	0	0	0	0	0	0	0	0	0	0	0	0	0	1	0	0	0	0	0	0	0	0	0	0	0	0	0	0	0	0	0	0	0	0	0	0	0	0	0	0	0
Selenomonas multispecies spp40 2	0	0	0	0	0	0	0	0	0	0	0	0	0	0	0	0	0	0	0	0	0	1	0	0	0	0	0	0	0	0	0	0	0	0	0	0	0	0	0	0	0	0	0	0	0	0	0	0	0
Peptostreptococcaceae [XI][G-7] [Eubacterium] yurii subsp. schtitka	0	0	0	0	0	0	0	0	0	0	0	0	0	0	0	0	0	0	0	0	0	0	0	0	0	0	0	0	0	0	0	0	0	0	0	0	0	0	0	0	0	0	1	0	0	0	0	0	0
Prevotella sp. oral taxon 376	0	0	0	0	0	0	0	0	0	0	0	0	0	0	0	1	0	0	0	0	0	0	0	0	0	0	0	0	0	0	0	0	0	0	0	0	0	0	0	0	0	0	0	0	0	0	0	0	0
Lactobacillus salivarius	0	0	0	0	0	0	0	0	0	0	0	0	0	0	0	0	0	0	0	0	0	0	0	0	0	0	0	0	0	0	0	0	0	0	0	0	0	0	0	1	0	0	0	0	0	0	0	0	0
Jeotgalicoccus huakuii	0	1	0	0	0	0	0	0	0	0	0	0	0	0	0	0	0	0	0	0	0	0	0	0	0	0	0	0	0	0	0	0	0	0	0	0	0	0	0	0	0	0	0	0	0	0	0	0	0
Devosia submarina	0	0	0	0	0	0	0	0	0	0	0	0	0	0	0	0	0	0	0	0	0	0	0	0	0	0	0	0	0	0	0	0	0	0	0	0	0	0	0	0	0	0	0	1	0	0	0	0	0
Pseudoxanthomonas mexicana	0	0	0	0	0	0	0	0	0	0	0	0	0	0	0	0	0	0	0	0	0	0	0	0	0	0	0	0	0	0	0	0	0	0	0	0	0	0	0	0	0	0	0	1	0	0	0	0	0
Treponema sp. oral taxon 235	0	0	0	0	0	0	0	1	0	0	0	0	0	0	0	0	0	0	0	0	0	0	0	0	0	0	0	0	0	0	0	0	0	0	0	0	0	0	0	0	0	0	0	0	0	0	0	0	0
Staphylococcus saprophyticus	0	0	0	0	0	0	0	0	0	0	0	0	0	0	0	0	0	0	0	0	0	0	0	0	0	0	0	0	0	0	0	0	0	0	0	0	0	0	0	0	0	0	0	0	0	1	0	0	0
Capnocytophaga multispecies spp29 3	0	0	0	0	0	0	0	0	0	0	0	0	0	0	0	0	0	0	0	0	0	0	0	0	0	0	0	0	0	0	0	0	0	0	0	0	0	0	0	0	0	0	0	0	0	0	0	0	1
Paeniclostridium sordellii	0	0	0	0	0	0	0	0	0	0	0	0	0	0	0	0	0	0	0	0	1	0	0	0	0	0	0	0	0	0	0	0	0	0	0	0	0	0	0	0	0	0	0	0	0	0	0	0	0
Eubacterium rectale	0	0	0	0	0	0	0	0	0	0	0	0	0	0	0	0	0	0	0	0	0	0	0	0	0	0	0	0	0	0	0	0	0	0	0	0	0	0	0	0	0	0	0	0	0	0	0	0	0
Tessaracoccus lapidicaptus	0	0	0	0	0	0	0	0	0	0	0	0	0	0	0	0	0	0	0	0	0	0	0	0	0	0	0	0	0	0	0	0	0	0	0	0	0	0	0	0	0	0	0	1	0	0	0	0	0
Oribacterium multispecies spp47 2	0	0	0	0	0	0	0	0	0	0	0	0	1	0	0	0	0	0	0	0	0	0	0	0	0	0	0	0	0	0	0	0	0	0	0	0	0	0	0	0	0	0	0	0	0	0	0	0	0
Selenomonas multispecies spp18 2	0	0	0	0	0	0	0	0	0	0	0	0	1	0	0	0	0	0	0	0	0	0	0	0	0	0	0	0	0	0	0	0	0	0	0	0	0	0	0	0	0	0	0	0	0	0	0	0	0
Corynebacterium argentoratense	0	0	0	0	0	0	0	0	0	0	0	0	0	0	0	0	0	0	0	0	0	0	0	0	0	0	0	0	0	0	0	0	0	0	0	0	0	0	0	0	1	0	0	0	0	0	0	0	0
Prevotella stercorea	0	0	0	0	0	0	0	0	0	0	0	0	0	0	0	0	0	0	0	0	0	0	0	0	0	0	0	0	0	0	0	0	0	0	0	0	0	0	0	0	0	0	0	0	0	0	0	0	0
Lachnospiraceae [G] sp. Oral Taxon B18	0	0	0	0	0	0	0	0	0	1	0	0	0	0	0	0	0	0	0	0	0	0	0	0	0	0	0	0	0	0	0	0	0	0	0	0	0	0	0	0	0	0	0	0	0	0	0	0	0
Fretibacterium sp. oral taxon 358	0	0	0	0	0	0	0	1	0	0	0	0	0	0	0	0	0	0	0	0	0	0	0	0	0	0	0	0	0	0	0	0	0	0	0	0	0	0	0	0	0	0	0	0	0	0	0	0	0
Kocuria sp. oral taxon 189	0	0	0	0	0	0	0	0	0	0	0	0	0	0	0	0	0	0	0	0	0	0	0	1	0	0	0	0	0	0	0	0	0	0	0	0	0	0	0	0	0	0	0	0	0	0	0	0	0
Clostridiales [F-1][G-1] sp. oral taxon 093	0	0	0	0	0	0	0	0	0	0	0	0	0	0	0	0	0	0	0	0	0	1	0	0	0	0	0	0	0	0	0	0	0	0	0	0	0	0	0	0	0	0	0	0	0	0	0	0	0
Streptococcus sp. Oral Taxon 71	0	0	0	0	0	0	0	0	0	0	0	0	0	0	1	0	0	0	0	0	0	0	0	0	0	0	0	0	0	0	0	0	0	0	0	0	0	0	0	0	0	0	0	0	0	0	0	0	0
Microbacterium sp. Oral Taxon C11	0	0	0	0	0	0	0	0	0	0	0	0	0	0	0	0	0	0	0	0	0	0	0	0	0	0	0	0	0	0	0	0	0	0	0	0	0	0	0	0	0	0	0	1	0	0	0	0	0
Selenomonas sp. oral taxon 936	0	0	0	0	0	0	0	0	0	0	0	0	0	1	0	0	0	0	0	0	0	0	0	0	0	0	0	0	0	0	0	0	0	0	0	0	0	0	0	0	0	0	0	0	0	0	0	0	0
Streptococcus gallolyticus	0	0	0	0	0	0	0	0	0	0	0	0	0	0	0	0	0	0	0	0	1	0	0	0	0	0	0	0	0	0	0	0	0	0	0	0	0	0	0	0	0	0	0	0	0	0	0	0	0
Stenotrophomonas sp. Oral Taxon A24	0	0	0	0	0	0	0	0	0	0	0	0	0	0	0	0	0	0	0	0	1	0	0	0	0	0	0	0	0	0	0	0	0	0	0	0	0	0	0	0	0	0	0	0	0	0	0	0	0
Kocuria sp. Oral Taxon B56	0	0	0	0	0	0	0	0	0	0	0	0	0	0	0	0	0	0	0	0	0	1	0	0	0	0	0	0	0	0	0	0	0	0	0	0	0	0	0	0	0	0	0	0	0	0	0	0	0
Fusobacterium sp. oral taxon 370	0	0	0	0	0	0	0	0	0	0	0	0	0	0	0	0	0	0	0	0	0	1	0	0	0	0	0	0	0	0	0	0	0	0	0	0	0	0	0	0	0	0	0	0	0	0	0	0	0
Cellulomonas carbonis	0	0	0	0	1	0	0	0	0	0	0	0	0	0	0	0	0	0	0	0	0	0	0	0	0	0	0	0	0	0	0	0	0	0	0	0	0	0	0	0	0	0	0	0	0	0	0	0	0
Fusobacterium multispecies spp14 2	0	0	0	0	0	0	0	0	0	0	0	1	0	0	0	0	0	0	0	0	0	0	0	0	0	0	0	0	0	0	0	0	0	0	0	0	0	0	0	0	0	0	0	0	0	0	0	0	0
Paracoccus limosus	0	0	0	0	0	0	0	0	0	0	0	0	0	0	0	0	0	0	0	0	0	0	0	0	0	0	0	0	0	0	0	0	0	0	0	0	0	0	0	0	0	0	0	0	0	0	0	1	0
Micropruina glycogenica	0	0	0	0	0	0	0	0	0	0	0	0	0	0	0	0	0	0	0	0	0	0	0	0	0	0	0	0	0	0	0	0	0	0	0	0	0	0	0	0	0	0	0	0	0	1	0	0	0
Xanthomonas multispecies spp2 2	0	0	0	0	0	0	0	0	0	0	0	0	0	0	0	0	0	0	0	0	0	0	0	0	0	0	0	0	0	0	0	0	0	0	0	0	0	0	0	0	0	0	0	0	0	1	0	0	0
Parageobacillus thermantarcticus	0	0	0	0	0	0	0	0	0	0	0	0	0	0	0	0	0	0	0	0	0	0	0	0	0	0	0	1	0	0	0	0	0	0	0	0	0	0	0	0	0	0	0	0	0	0	0	0	0
Anaerococcus prevotii	0	0	0	0	0	0	0	0	0	0	0	0	0	0	0	0	0	0	0	0	0	0	0	0	0	0	0	1	0	0	0	0	0	0	0	0	0	0	0	0	0	0	0	0	0	0	0	0	0
Fusobacterium multispecies spp53 2	0	0	0	0	0	0	0	0	0	0	0	0	0	0	0	0	0	0	0	0	0	0	0	0	0	0	0	0	0	0	1	0	0	0	0	0	0	0	0	0	0	0	0	0	0	0	0	0	0
Streptococcus multispecies spp46 2	0	0	0	0	0	0	0	0	0	0	0	0	0	0	0	0	0	0	0	0	0	0	0	0	0	0	0	0	0	0	0	0	0	0	0	0	0	0	0	0	0	0	1	0	0	0	0	0	0
Salinicoccus roseus	0	1	0	0	0	0	0	0	0	0	0	0	0	0	0	0	0	0	0	0	0	0	0	0	0	0	0	0	0	0	0	0	0	0	0	0	0	0	0	0	0	0	0	0	0	0	0	0	0
Massilia yuzhufengensis	0	0	0	0	0	0	0	0	0	0	0	0	0	0	0	0	0	0	0	0	0	0	0	0	0	0	0	0	0	0	0	0	0	0	0	0	0	0	0	0	0	0	0	0	1	0	0	0	0
Prevotella multisaccharivorax	0	0	0	0	0	0	0	1	0	0	0	0	0	0	0	0	0	0	0	0	0	0	0	0	0	0	0	0	0	0	0	0	0	0	0	0	0	0	0	0	0	0	0	0	0	0	0	0	0
Massilia aurea	0	0	0	0	0	0	0	0	0	0	0	0	0	0	0	0	0	0	0	0	0	0	0	1	0	0	0	0	0	0	0	0	0	0	0	0	0	0	0	0	0	0	0	0	0	0	0	0	0
Prevotella sp. Oral Taxon G60	1	0	0	0	0	0	0	0	0	0	0	0	0	0	0	0	0	0	0	0	0	0	0	0	0	0	0	0	0	0	0	0	0	0	0	0	0	0	0	0	0	0	0	0	0	0	0	0	0
Unclassified Flavobacteriaceae Flavobacteriaceae sp. str. 3519 10	0	0	0	0	0	0	0	0	0	0	0	0	0	0	0	0	0	0	0	0	0	0	0	0	0	0	0	0	0	0	0	0	0	0	0	0	0	0	0	0	0	0	0	1	0	0	0	0	0
Sphingobacterium mizutaii	0	0	0	0	0	0	0	0	0	0	0	0	0	0	0	0	0	0	0	0	0	0	0	0	0	0	0	0	0	0	0	0	0	0	0	0	0	0	0	0	0	0	0	1	0	0	0	0	0
Alcaligenes sp. str. CO14	0	0	0	0	0	0	0	0	0	0	0	0	0	0	0	0	0	0	0	0	0	0	0	0	0	0	0	0	0	0	0	0	0	0	0	0	0	0	0	0	0	0	0	1	0	0	0	0	0
Aeromonas veronii	0	0	0	0	0	0	0	0	0	0	0	0	0	0	0	0	0	0	0	0	0	0	0	0	0	0	0	0	0	0	0	0	0	0	0	0	0	0	0	0	0	0	0	1	0	0	0	0	0
Enterobacter hormaechei	0	0	0	0	0	0	0	0	0	0	0	0	0	0	0	0	0	0	0	0	0	0	0	0	0	0	0	0	0	0	0	0	0	0	0	0	0	0	0	0	0	0	0	1	0	0	0	0	0
Actinomyces multispecies spp11 2	0	0	0	1	0	0	0	0	0	0	0	0	0	0	0	0	0	0	0	0	0	0	0	0	0	0	0	0	0	0	0	0	0	0	0	0	0	0	0	0	0	0	0	0	0	0	0	0	0
Lactobacillus crispatus	0	0	0	1	0	0	0	0	0	0	0	0	0	0	0	0	0	0	0	0	0	0	0	0	0	0	0	0	0	0	0	0	0	0	0	0	0	0	0	0	0	0	0	0	0	0	0	0	0
Leptotrichia multispecies spp60 2	0	0	0	1	0	0	0	0	0	0	0	0	0	0	0	0	0	0	0	0	0	0	0	0	0	0	0	0	0	0	0	0	0	0	0	0	0	0	0	0	0	0	0	0	0	0	0	0	0
Pseudomonas guguanensis	0	1	0	0	0	0	0	0	0	0	0	0	0	0	0	0	0	0	0	0	0	0	0	0	0	0	0	0	0	0	0	0	0	0	0	0	0	0	0	0	0	0	0	0	0	0	0	0	0
Coprococcus comes	0	0	0	0	0	0	0	0	0	0	0	0	0	0	0	0	0	0	0	0	0	0	0	0	0	0	0	0	0	0	0	0	0	0	0	0	0	0	0	0	0	0	0	0	0	0	0	0	0
Coprococcus eutactus	0	0	0	0	0	0	0	0	0	0	0	0	0	0	0	0	0	0	0	0	0	0	0	0	0	0	0	0	0	0	0	0	0	0	0	0	0	0	0	0	0	0	0	0	0	0	0	0	0
Peptoclostridium bartlettii	0	0	0	0	0	0	0	0	0	0	0	0	0	0	0	0	0	0	0	0	0	0	0	0	0	0	0	0	0	0	0	0	0	0	0	0	0	0	0	0	0	0	0	0	0	0	0	0	0
Megasphaera elsdenii	0	0	0	0	0	0	0	0	0	0	0	0	0	0	0	0	0	0	0	0	0	0	0	0	0	0	0	0	0	0	0	0	0	0	0	0	0	0	0	0	0	0	0	0	0	0	0	0	0
Brevundimonas bullata	0	0	0	0	0	0	0	0	0	0	0	0	0	0	0	0	0	0	0	0	0	0	1	0	0	0	0	0	0	0	0	0	0	0	0	0	0	0	0	0	0	0	0	0	0	0	0	0	0
Bifidobacterium longum	0	0	0	0	0	0	0	0	0	0	0	0	0	0	0	0	0	0	0	0	0	0	0	0	0	0	0	0	0	0	0	0	0	0	0	0	0	0	0	0	0	0	0	0	0	0	0	0	0
Brevibacterium siliguriense	0	0	0	0	0	0	0	0	0	0	0	0	0	0	0	0	0	0	0	0	0	0	0	0	1	0	0	0	0	0	0	0	0	0	0	0	0	0	0	0	0	0	0	0	0	0	0	0	0
Alphaproteobacteria [G] sp. Oral Taxon A28	0	0	0	0	0	0	0	0	0	0	0	0	0	0	0	0	0	0	0	0	0	0	0	0	0	0	0	0	0	0	0	0	0	0	0	0	0	0	0	0	0	0	0	0	0	0	0	0	0
Rothia multispecies spp54 2	0	0	0	0	0	0	1	0	0	0	0	0	0	0	0	0	0	0	0	0	0	0	0	0	0	0	0	0	0	0	0	0	0	0	0	0	0	0	0	0	0	0	0	0	0	0	0	0	0
Saccharopolyspora rectivirgula	0	0	0	0	0	0	0	0	1	0	0	0	0	0	0	0	0	0	0	0	0	0	0	0	0	0	0	0	0	0	0	0	0	0	0	0	0	0	0	0	0	0	0	0	0	0	0	0	0
Brevundimonas poindexterae	0	0	0	0	0	0	0	0	1	0	0	0	0	0	0	0	0	0	0	0	0	0	0	0	0	0	0	0	0	0	0	0	0	0	0	0	0	0	0	0	0	0	0	0	0	0	0	0	0
Bradyrhizobium elkanii	0	0	0	0	0	0	0	0	1	0	0	0	0	0	0	0	0	0	0	0	0	0	0	0	0	0	0	0	0	0	0	0	0	0	0	0	0	0	0	0	0	0	0	0	0	0	0	0	0
Cupriavidus metallidurans	0	0	0	0	0	0	0	0	1	0	0	0	0	0	0	0	0	0	0	0	0	0	0	0	0	0	0	0	0	0	0	0	0	0	0	0	0	0	0	0	0	0	0	0	0	0	0	0	0
Citrobacter sp. str. KMSI 3	0	0	0	0	0	0	0	0	1	0	0	0	0	0	0	0	0	0	0	0	0	0	0	0	0	0	0	0	0	0	0	0	0	0	0	0	0	0	0	0	0	0	0	0	0	0	0	0	0
Mollicutes [G-2] sp. oral taxon 906	0	0	0	0	0	0	0	0	0	0	0	0	0	0	0	0	0	0	0	0	0	1	0	0	0	0	0	0	0	0	0	0	0	0	0	0	0	0	0	0	0	0	0	0	0	0	0	0	0
Rubrobacter bracarensis	0	0	0	0	1	0	0	0	0	0	0	0	0	0	0	0	0	0	0	0	0	0	0	0	0	0	0	0	0	0	0	0	0	0	0	0	0	0	0	0	0	0	0	0	0	0	0	0	0
Chryseomicrobium aureum	0	0	0	0	1	0	0	0	0	0	0	0	0	0	0	0	0	0	0	0	0	0	0	0	0	0	0	0	0	0	0	0	0	0	0	0	0	0	0	0	0	0	0	0	0	0	0	0	0
Phreatobacter oligotrophus	0	0	0	0	1	0	0	0	0	0	0	0	0	0	0	0	0	0	0	0	0	0	0	0	0	0	0	0	0	0	0	0	0	0	0	0	0	0	0	0	0	0	0	0	0	0	0	0	0
Insolitispirillum peregrinum	0	0	0	0	1	0	0	0	0	0	0	0	0	0	0	0	0	0	0	0	0	0	0	0	0	0	0	0	0	0	0	0	0	0	0	0	0	0	0	0	0	0	0	0	0	0	0	0	0
Enterobacter aerogenes	0	0	0	0	1	0	0	0	0	0	0	0	0	0	0	0	0	0	0	0	0	0	0	0	0	0	0	0	0	0	0	0	0	0	0	0	0	0	0	0	0	0	0	0	0	0	0	0	0
Stenotrophomonas maltophilia	0	0	0	0	1	0	0	0	0	0	0	0	0	0	0	0	0	0	0	0	0	0	0	0	0	0	0	0	0	0	0	0	0	0	0	0	0	0	0	0	0	0	0	0	0	0	0	0	0
Corynebacterium jeikeium	0	0	0	0	0	0	0	0	0	0	0	0	0	0	0	0	0	0	0	0	0	0	0	0	0	0	0	0	0	0	0	0	0	0	0	0	0	0	0	0	0	0	0	0	0	1	0	0	0
Microbacterium ginsengisoli	0	0	0	0	0	0	0	0	0	0	0	0	0	0	0	0	0	0	0	0	0	0	0	0	0	0	0	0	0	0	0	0	0	0	0	0	0	0	0	0	0	0	0	0	0	1	0	0	0
Micromonospora harpali	0	0	0	0	0	0	0	0	0	0	0	0	0	0	0	0	0	0	0	0	0	0	0	0	0	0	0	0	0	0	0	0	0	0	0	0	0	0	0	0	0	0	0	0	0	1	0	0	0
Peptoniphilus sp. Oral Taxon A87	0	0	0	0	0	0	0	0	0	0	0	0	0	0	0	0	0	0	0	0	0	0	0	0	0	0	0	0	0	0	0	0	0	0	0	0	0	0	0	0	0	0	0	0	0	1	0	0	0
Acinetobacter lwoffii	0	0	0	0	0	0	0	0	0	0	0	0	0	0	0	0	0	0	0	0	0	0	0	0	0	0	0	0	0	0	0	0	0	0	0	0	0	0	0	0	0	0	0	0	0	1	0	0	0
Pseudomonas stutzeri Oral Taxon A68	0	0	0	0	0	0	0	0	0	0	0	0	0	0	0	0	0	0	0	0	0	0	0	0	0	0	0	0	0	0	0	0	0	0	0	0	0	0	0	0	0	0	0	0	0	1	0	0	0
Bacillus coagulans	0	0	0	0	0	0	0	0	0	0	0	0	0	0	0	0	0	0	0	0	0	0	0	0	0	0	0	1	0	0	0	0	0	0	0	0	0	0	0	0	0	0	0	0	0	0	0	0	0
Paracoccus marinus Oral Taxon A13	0	0	0	0	0	0	0	0	0	0	0	0	0	0	0	0	0	0	0	0	0	0	0	0	0	0	0	1	0	0	0	0	0	0	0	0	0	0	0	0	0	0	0	0	0	0	0	0	0
Brevundimonas kwangchunensis	0	0	0	0	0	0	0	0	0	0	0	0	0	0	0	0	0	0	0	0	0	0	0	0	0	0	0	0	1	0	0	0	0	0	0	0	0	0	0	0	0	0	0	0	0	0	0	0	0
Lactobacillus rhamnosus	0	0	0	0	0	0	0	0	0	0	0	0	0	0	0	0	0	0	0	0	0	0	0	0	0	0	0	0	0	0	0	0	0	0	0	0	0	0	0	0	0	0	0	0	0	0	0	0	0
Leuconostoc citreum	0	0	0	0	0	0	0	0	0	0	0	0	0	0	0	0	0	0	0	0	0	0	0	0	0	0	0	0	0	0	0	0	0	0	0	0	0	0	0	0	0	0	0	0	0	0	0	0	0
Pseudoxanthomonas japonensis	0	0	0	0	0	0	0	0	0	0	0	0	0	0	0	0	0	0	0	0	0	0	0	0	0	0	0	0	0	0	0	0	0	0	0	0	0	0	0	0	0	0	0	0	0	0	0	0	1
Prevotella sp. oral taxon 515	0	0	0	0	0	0	0	0	0	0	0	0	0	0	0	0	0	0	0	0	0	0	0	0	0	0	0	0	0	0	0	1	0	0	0	0	0	0	0	0	0	0	0	0	0	0	0	0	0
Veillonellaceae [G-1] sp. Oral Taxon G40	0	0	0	0	0	0	0	0	0	0	0	0	0	0	0	0	0	0	0	0	0	0	0	0	0	0	0	0	0	0	1	0	0	0	0	0	0	0	0	0	0	0	0	0	0	0	0	0	0
Hydrocarboniphaga effusa	0	0	0	0	0	0	0	0	0	0	0	0	0	0	0	0	0	0	0	0	0	0	0	0	0	0	0	0	0	0	1	0	0	0	0	0	0	0	0	0	0	0	0	0	0	0	0	0	0
Olsenella sp. oral taxon 809	0	0	0	0	0	0	0	0	0	0	0	0	0	0	1	0	0	0	0	0	0	0	0	0	0	0	0	0	0	0	0	0	0	0	0	0	0	0	0	0	0	0	0	0	0	0	0	0	0
Lactobacillus paracasei	0	0	0	0	0	0	0	0	0	0	0	0	0	0	1	0	0	0	0	0	0	0	0	0	0	0	0	0	0	0	0	0	0	0	0	0	0	0	0	0	0	0	0	0	0	0	0	0	0
Porphyromonas sp. Oral Taxon B94	0	0	0	0	0	0	0	0	0	0	0	0	0	0	0	0	0	0	0	0	0	0	0	0	0	0	0	0	0	0	0	0	0	0	0	0	0	0	0	0	0	0	1	0	0	0	0	0	0
Ruminococcaceae [G-1] sp. oral taxon 075	0	0	0	0	0	0	0	0	0	0	0	0	0	0	0	0	0	0	0	0	0	0	0	0	0	0	0	0	0	0	0	0	0	0	0	0	0	0	0	0	0	0	1	0	0	0	0	0	0
Corynebacterium singulare	0	0	0	0	0	0	0	0	0	0	0	0	0	0	0	0	0	0	0	0	0	0	0	0	0	0	0	0	0	0	0	0	0	0	0	0	0	0	0	0	0	0	0	0	1	0	0	0	0
Arthrobacter sanguinis	0	0	0	0	0	0	0	0	0	0	0	0	0	0	0	0	0	0	0	0	0	0	0	0	0	0	0	0	0	0	0	0	0	0	0	0	0	0	0	0	0	0	0	0	1	0	0	0	0
Clostridium perfringens	0	0	0	0	0	0	0	0	0	0	0	0	0	0	0	0	0	0	0	0	0	0	0	0	0	0	0	0	0	0	0	0	0	0	0	0	0	0	0	0	0	0	0	0	1	0	0	0	0
Stenotrophomonas koreensis	0	0	0	0	0	0	0	0	0	0	0	0	0	0	0	0	0	0	0	0	0	0	0	0	0	0	0	0	0	0	0	0	0	0	0	0	0	0	0	0	0	0	0	0	1	0	0	0	0
Micrococcus sp. Oral Taxon B64	0	0	0	0	0	0	0	1	0	0	0	0	0	0	0	0	0	0	0	0	0	0	0	0	0	0	0	0	0	0	0	0	0	0	0	0	0	0	0	0	0	0	0	0	0	0	0	0	0
Olsenella profusa	0	0	0	0	0	0	0	1	0	0	0	0	0	0	0	0	0	0	0	0	0	0	0	0	0	0	0	0	0	0	0	0	0	0	0	0	0	0	0	0	0	0	0	0	0	0	0	0	0
Brevundimonas alba	0	0	0	0	0	0	0	1	0	0	0	0	0	0	0	0	0	0	0	0	0	0	0	0	0	0	0	0	0	0	0	0	0	0	0	0	0	0	0	0	0	0	0	0	0	0	0	0	0
Rhizobium etli	0	0	0	0	0	0	0	1	0	0	0	0	0	0	0	0	0	0	0	0	0	0	0	0	0	0	0	0	0	0	0	0	0	0	0	0	0	0	0	0	0	0	0	0	0	0	0	0	0
Achromobacter xylosoxidans	0	0	0	0	0	0	0	1	0	0	0	0	0	0	0	0	0	0	0	0	0	0	0	0	0	0	0	0	0	0	0	0	0	0	0	0	0	0	0	0	0	0	0	0	0	0	0	0	0
Pseudomonas gingeri	0	0	0	0	0	0	0	1	0	0	0	0	0	0	0	0	0	0	0	0	0	0	0	0	0	0	0	0	0	0	0	0	0	0	0	0	0	0	0	0	0	0	0	0	0	0	0	0	0
Campylobacter curvus	0	0	0	0	0	0	0	0	0	0	0	0	0	0	0	0	0	0	0	0	0	0	0	0	0	0	0	0	0	0	0	0	0	0	0	0	0	0	0	0	0	0	0	0	0	0	0	0	0
Corynebacterium afermentans	0	0	0	0	0	0	0	0	0	0	0	0	0	0	0	0	0	0	0	0	0	0	0	0	0	0	0	0	0	1	0	0	0	0	0	0	0	0	0	0	0	0	0	0	0	0	0	0	0
Peptoclostridium yurii	0	0	0	0	0	0	0	0	0	0	0	0	0	0	0	0	0	1	0	0	0	0	0	0	0	0	0	0	0	0	0	0	0	0	0	0	0	0	0	0	0	0	0	0	0	0	0	0	0
Rhizobium rhizogenes Oral Taxon D34	0	0	0	0	0	0	0	0	0	0	0	0	0	0	0	0	0	0	0	0	0	0	0	0	0	0	0	0	0	0	0	0	0	0	0	0	0	0	0	0	0	0	0	0	0	0	0	0	0
Cloacibacterium haliotis	0	1	0	0	0	0	0	0	0	0	0	0	0	0	0	0	0	0	0	0	0	0	0	0	0	0	0	0	0	0	0	0	0	0	0	0	0	0	0	0	0	0	0	0	0	0	0	0	0
Veillonella tobetsuensis	0	1	0	0	0	0	0	0	0	0	0	0	0	0	0	0	0	0	0	0	0	0	0	0	0	0	0	0	0	0	0	0	0	0	0	0	0	0	0	0	0	0	0	0	0	0	0	0	0
Devosia limi	0	1	0	0	0	0	0	0	0	0	0	0	0	0	0	0	0	0	0	0	0	0	0	0	0	0	0	0	0	0	0	0	0	0	0	0	0	0	0	0	0	0	0	0	0	0	0	0	0
Haemophilus pittmaniae	0	1	0	0	0	0	0	0	0	0	0	0	0	0	0	0	0	0	0	0	0	0	0	0	0	0	0	0	0	0	0	0	0	0	0	0	0	0	0	0	0	0	0	0	0	0	0	0	0
Eubacterium hallii	0	0	0	0	0	0	0	0	0	0	0	0	0	0	0	0	0	0	0	0	0	0	0	0	0	0	0	0	0	0	0	0	0	0	0	0	0	0	0	0	0	0	0	0	0	0	0	0	0
Catenibacterium mitsuokai	0	0	0	0	0	0	0	0	0	0	0	0	0	0	0	0	0	0	0	0	0	0	0	0	0	0	0	0	0	0	0	0	0	0	0	0	0	0	0	0	0	0	0	0	0	0	0	0	0
Mitsuokella jalaludinii	0	0	0	0	0	0	0	0	0	0	0	0	0	0	0	0	0	0	0	0	0	0	0	0	0	0	0	0	0	0	0	0	0	0	0	0	0	0	0	0	0	0	0	0	0	0	0	0	0
Neisseria meningitidis	0	0	1	0	0	0	0	0	0	0	0	0	0	0	0	0	0	0	0	0	0	0	0	0	0	0	0	0	0	0	0	0	0	0	0	0	0	0	0	0	0	0	0	0	0	0	0	0	0
Defluviimonas aquaemixtae	0	0	0	0	0	0	0	0	0	0	0	0	0	0	0	0	0	0	0	0	0	0	0	0	0	0	0	0	0	0	0	0	0	0	0	0	0	0	0	0	0	0	0	0	0	0	0	0	0
Corynebacterium accolens	0	0	0	0	0	0	0	0	0	0	0	0	0	0	0	0	0	0	0	0	0	0	0	0	0	0	0	0	0	0	0	0	0	0	0	0	0	0	0	0	0	1	0	0	0	0	0	0	0
Alloscardovia omnicolens	0	0	0	0	0	0	0	0	0	0	0	0	0	0	0	0	0	0	0	0	0	0	0	0	0	0	0	0	0	0	0	0	0	0	0	0	0	0	0	0	0	0	0	0	0	0	0	0	0
Streptococcus thermophilus	0	0	0	0	0	0	0	0	0	0	0	0	0	0	0	0	0	0	0	0	0	0	0	0	0	0	0	0	0	0	0	0	0	0	0	0	0	0	0	0	0	0	0	0	0	0	0	0	0
Lachnospiraceae [G] sp. Oral Taxon G33	0	0	0	0	0	0	0	0	0	0	0	0	0	0	0	0	0	0	0	0	0	0	0	0	0	0	0	0	0	0	0	0	0	0	0	0	0	0	0	0	0	0	0	0	0	0	0	0	0
Centipeda sp. Oral Taxon D18	0	0	0	0	0	0	0	0	0	0	0	0	0	0	0	0	0	0	0	0	0	0	0	0	0	0	0	0	0	0	0	0	0	0	0	0	0	0	0	0	0	0	0	0	0	0	0	0	0
Methylobacterium extorquens	0	0	0	0	0	0	0	0	0	0	0	0	0	0	0	0	0	0	0	0	0	0	0	0	0	0	0	0	0	0	0	0	0	0	0	0	0	0	0	0	0	0	0	0	0	0	0	0	0
Zoogloea caeni	0	0	0	0	0	0	0	0	0	0	0	0	0	0	0	0	0	0	0	0	0	0	0	0	0	0	0	0	0	0	0	0	0	0	0	0	0	0	0	0	0	0	0	0	0	0	0	0	0
Alloprevotella sp. oral taxon 914	0	0	0	0	0	0	1	0	0	0	0	0	0	0	0	0	0	0	0	0	0	0	0	0	0	0	0	0	0	0	0	0	0	0	0	0	0	0	0	0	0	0	0	0	0	0	0	0	0
Catonella sp. oral taxon 164	0	0	0	0	0	0	1	0	0	0	0	0	0	0	0	0	0	0	0	0	0	0	0	0	0	0	0	0	0	0	0	0	0	0	0	0	0	0	0	0	0	0	0	0	0	0	0	0	0
unclassified Peptostreptococcaceae oral sp. str. CM2	0	0	0	0	0	0	1	0	0	0	0	0	0	0	0	0	0	0	0	0	0	0	0	0	0	0	0	0	0	0	0	0	0	0	0	0	0	0	0	0	0	0	0	0	0	0	0	0	0
Pseudochrobactrum asaccharolyticum	0	0	0	0	0	0	1	0	0	0	0	0	0	0	0	0	0	0	0	0	0	0	0	0	0	0	0	0	0	0	0	0	0	0	0	0	0	0	0	0	0	0	0	0	0	0	0	0	0
#species identified	233	232	255	223	193	284	276	280	205	202	181	197	205	143	272	270	274	236	149	155	70	263	187	190	150	205	198	224	123	210	139	277	213	277	215	184	212	211	154	189	220	164	249	168	190	258	167	113	197
[truncated: 16 more columns]
