# Supplementary material for: Subgingival microbiome of experimental gingivitis: shifts associated with the use of chlorhexidine and N-acetyl cysteine mouthwashes
Source: J Oral Microbiol. 2019 Jun 24;11(1):1608141. doi: 10.1080/20002297.2019.1608141 (PMC6598494; doi:10.1080/20002297.2019.1608141)
Supplement: Supplemental Material [file ZJOM_A_1608141_SM2983.zip › supplemental data/S5.Phylum abundance and frequencies - Treatment study.xlsx]

## Sheet: Relative abundances
Group	Gingivitis pretreatment	Gingivitis pretreatment	Gingivitis pretreatment	Gingivitis pretreatment	Gingivitis pretreatment	Gingivitis pretreatment	Gingivitis pretreatment	Gingivitis pretreatment	Gingivitis pretreatment	Gingivitis pretreatment	Gingivitis pretreatment	Gingivitis pretreatment	Gingivitis pretreatment	Gingivitis pretreatment	Gingivitis pretreatment	Gingivitis pretreatment	Gingivitis pretreatment	Gingivitis pretreatment	Gingivitis pretreatment	Gingivitis pretreatment	CHX-14 days post treatment	CHX-14 days post treatment	CHX-14 days post treatment	CHX-14 days post treatment	CHX-14 days post treatment	CHX-14 days post treatment	CHX-14 days post treatment	CHX-14 days post treatment	CHX-14 days post treatment	CHX-14 days post treatment	NAC-14 days post treatment	NAC-14 days post treatment	NAC-14 days post treatment	NAC-14 days post treatment	NAC-14 days post treatment	NAC-14 days post treatment	NAC-14 days post treatment	NAC-14 days post treatment	NAC-14 days post treatment	NAC-14 days post treatment
Phylum	A.2.21	A.3.21	A.5.21	A.9.21	A.10.21	A.14.21	A.15.21	A.16.21	A.18.21	A.19.21	A.1.21	A.4.21	A.6.21	A.7.21	A.8.21	A.11.21	A.12.21	A.13.21	A.17.21	A.20.21	A1.2.35	A1.3.35	A1.4.35	A1.7.35	A1.11.35	A1.12.35	A1.14.35	A1.16.35	A1.18.35	A1.19.35	A2.1.35	A2.5.35	A2.6.35	A2.8.35	A2.9.35	A2.10.35	A2.13.35	A2.15.35	A2.17.35	A2.20.35	Overall	Gingivitis pretreatment	CHX-14 days post treatment	NAC-14 days post treatment
Fusobacteria	0.166036	0.447386	0.325889	0.269545	0.46002	0.0919703	0.433835	0.345426	0.571429	0.348212	0.276574	0.25372	0.22106	0.196252	0.329258	0.437743	0.212939	0.108113	0.295243	0.0724667	0.274131	0.608223	0.472576	0.0869364	0.472817	0.253806	0.403424	0.339643	0.639238	0.339834	0.34886	0.441889	0.337842	0.510818	0.324067	0.44249	0.242619	0.360699	0.291305	0.508866	0.33908	0.293156	0.389063	0.380946
Firmicutes	0.542472	0.203727	0.283166	0.304635	0.194379	0.420116	0.138196	0.217896	0.132777	0.224443	0.329456	0.202197	0.48149	0.528707	0.172009	0.195515	0.282763	0.285697	0.29487	0.40361	0.332939	0.164434	0.123023	0.662252	0.166439	0.458073	0.370763	0.387087	0.171377	0.107166	0.212251	0.189457	0.308821	0.126327	0.297039	0.190939	0.198529	0.151452	0.254648	0.183851	0.272375	0.291906	0.294355	0.211331
Bacteroidetes	0.0654845	0.0892059	0.153978	0.142556	0.0911119	0.161773	0.158095	0.142281	0.127722	0.176314	0.117788	0.203715	0.0529024	0.0858528	0.132271	0.172847	0.0664053	0.126597	0.159359	0.222178	0.119929	0.142916	0.144981	0.0530276	0.177525	0.171678	0.0811003	0.101309	0.086617	0.391413	0.0748883	0.131239	0.0601504	0.122665	0.139977	0.083419	0.0854039	0.155542	0.103772	0.0963008	0.129307	0.132422	0.147049	0.105336
Actinobacteria	0.0754466	0.0599729	0.105324	0.137895	0.0902197	0.0956648	0.0711222	0.130011	0.0547978	0.129348	0.0715076	0.13969	0.137904	0.0690295	0.120568	0.0499919	0.211683	0.129078	0.0544653	0.174862	0.0928656	0.00697151	0.153655	0.111415	0.0427107	0.0246833	0.0274542	0.0695005	0.0110224	0.046518	0.208365	0.0722045	0.115624	0.0732092	0.113663	0.0959832	0.107084	0.150385	0.0849419	0.0830594	0.0949974	0.105429	0.0586796	0.110452
Proteobacteria	0.099555	0.00954342	0.112738	0.113183	0.0885469	0.0206344	0.0719113	0.0538649	0.0921572	0.0720004	0.131311	0.0629618	0.0232077	0.085793	0.229782	0.0355408	0.0797265	0.029711	0.119985	0.0309908	0.123588	0.0279135	0.0822264	0.0744653	0.0937358	0.0535437	0.107792	0.0596247	0.0544635	0.110125	0.0845177	0.10852	0.049835	0.130224	0.112454	0.0956406	0.0776576	0.109306	0.129272	0.0305107	0.081964	0.0781572	0.0787477	0.0927938
Saccharibacteria (TM7)	0.0468885	0.186699	0.00616283	0.0305162	0.0656853	0.168023	0.0913988	0.0881506	0.00930246	0.0496822	0.0669045	0.101377	0.082597	0.0274801	0.00318777	0.0914832	0.140703	0.317392	0.0534716	0.0933705	0.0429893	0.0309875	0.00533116	0.0076269	0.000531511	0.014879	0.00312936	0.0363756	0.0130559	0.00494375	0.0678694	0.0361022	0.123372	0.00742508	0.0107125	0.0698268	0.286076	0.0615293	0.126144	0.0943099	0.0690923	0.0860238	0.015985	0.0883368
Spirochaetes	0.00119546	0.000954342	0.00199249	0.000791487	0.0016728	0.0204378	0.0122826	0.0183832	0.00457645	0	0.000856378	0.0290515	0.000838832	0.00191582	0.000305677	0.00198348	0.00196049	0.000992433	0.00565147	0.0020572	0.00613365	0.00455618	0.0162194	0.00283432	0.0383447	0.00818172	0.0054435	0.00144021	0.0214553	0	0.00185626	0.00202343	0.0043554	0.000335976	0.000878976	0.00460689	0.00107181	0.00189686	0.00206599	0.00157415	0.00582937	0.005395	0.0104609	0.00206657
SR1	0.00259016	0.0003516	0.0091284	0.00087943	0.00568752	0.00538459	0.00819981	0.00190476	0.00406796	0	0.0050669	0.00551675	0	0.00299347	0.011048	0.00295499	0.00180968	0.00192284	0.0114893	0.00046453	0.00161412	0.000192128	4.51794e-05	0.000979129	0.000265756	0.000655919	0	0.00205744	0.000412602	0	0.00139219	0.0154775	0	0.0193522	0.00120859	0.00643442	0.000876937	0.00604624	0.00548964	0.00152785	0.00363721	0.00407303	0.000622228	0.00578056
Synergistetes	0.000332071	0.00200914	0	0	0	0.0157607	0.0144097	0.0013289	0.000598229	0	0	0.00167021	0	0.00185595	0.000393013	0.0119414	0.00201076	0	6.21041e-05	0	0.00581083	0.0138058	0.00194271	0.000412265	0.00763098	0.0144993	0.000894102	0.00271583	0.00235773	0	0	0.00131345	0	0.00964252	0	0.00955644	0	0.00160047	0.00147571	0	0.00315076	0.00261861	0.00500695	0.00235886
Gracilibacteria (GN02)	0	0.000150686	0.0016218	0	0.00267648	0.000235821	0.000548942	0.000753045	0.00257239	0	0.000535236	0.000101225	0	0.000119739	0.00117904	0	0	0.000496216	0.00540306	0	0	0	0	5.15331e-05	0	0	0	0.000246893	0	0	0	0.00177494	0	0	0	0.00110413	0.000682062	0.0015412	0.000885426	0	0.000566996	0.000819683	2.98426e-05	0.000598775

## Sheet: Detection frequencies
Group	Gingivitis pretreatment	Gingivitis pretreatment	Gingivitis pretreatment	Gingivitis pretreatment	Gingivitis pretreatment	Gingivitis pretreatment	Gingivitis pretreatment	Gingivitis pretreatment	Gingivitis pretreatment	Gingivitis pretreatment	Gingivitis pretreatment	Gingivitis pretreatment	Gingivitis pretreatment	Gingivitis pretreatment	Gingivitis pretreatment	Gingivitis pretreatment	Gingivitis pretreatment	Gingivitis pretreatment	Gingivitis pretreatment	Gingivitis pretreatment	CHX-14 days post treatment	CHX-14 days post treatment	CHX-14 days post treatment	CHX-14 days post treatment	CHX-14 days post treatment	CHX-14 days post treatment	CHX-14 days post treatment	CHX-14 days post treatment	CHX-14 days post treatment	CHX-14 days post treatment	NAC-14 days post treatment	NAC-14 days post treatment	NAC-14 days post treatment	NAC-14 days post treatment	NAC-14 days post treatment	NAC-14 days post treatment	NAC-14 days post treatment	NAC-14 days post treatment	NAC-14 days post treatment	NAC-14 days post treatment
Phylum	A.2.21	A.3.21	A.5.21	A.9.21	A.10.21	A.14.21	A.15.21	A.16.21	A.18.21	A.19.21	A.1.21	A.4.21	A.6.21	A.7.21	A.8.21	A.11.21	A.12.21	A.13.21	A.17.21	A.20.21	A1.2.35	A1.3.35	A1.4.35	A1.7.35	A1.11.35	A1.12.35	A1.14.35	A1.16.35	A1.18.35	A1.19.35	A2.1.35	A2.5.35	A2.6.35	A2.8.35	A2.9.35	A2.10.35	A2.13.35	A2.15.35	A2.17.35	A2.20.35	Overall	Gingivitis pretreatment	CHX-14 days post treatment	NAC-14 days post treatment
Fusobacteria	1	1	1	1	1	1	1	1	1	1	1	1	1	1	1	1	1	1	1	1	1	1	1	1	1	1	1	1	1	1	1	1	1	1	1	1	1	1	1	1	1	1	1	1
Firmicutes	1	1	1	1	1	1	1	1	1	1	1	1	1	1	1	1	1	1	1	1	1	1	1	1	1	1	1	1	1	1	1	1	1	1	1	1	1	1	1	1	1	1	1	1
Bacteroidetes	1	1	1	1	1	1	1	1	1	1	1	1	1	1	1	1	1	1	1	1	1	1	1	1	1	1	1	1	1	1	1	1	1	1	1	1	1	1	1	1	1	1	1	1
Actinobacteria	1	1	1	1	1	1	1	1	1	1	1	1	1	1	1	1	1	1	1	1	1	1	1	1	1	1	1	1	1	1	1	1	1	1	1	1	1	1	1	1	1	1	1	1
Proteobacteria	1	1	1	1	1	1	1	1	1	1	1	1	1	1	1	1	1	1	1	1	1	1	1	1	1	1	1	1	1	1	1	1	1	1	1	1	1	1	1	1	1	1	1	1
Saccharibacteria (TM7)	1	1	1	1	1	1	1	1	1	1	1	1	1	1	1	1	1	1	1	1	1	1	1	1	1	1	1	1	1	1	1	1	1	1	1	1	1	1	1	1	1	1	1	1
Spirochaetes	1	1	1	1	1	1	1	1	1	0	1	1	1	1	1	1	1	1	1	1	1	1	1	1	1	1	1	1	1	0	1	1	1	1	1	1	1	1	1	1	0.95	0.95	0.9	1
SR1	1	1	1	1	1	1	1	1	1	0	1	1	0	1	1	1	1	1	1	1	1	1	1	1	1	1	0	1	1	0	1	1	0	1	1	1	1	1	1	1	0.875	0.9	0.8	0.9
Synergistetes	1	1	0	0	0	1	1	1	1	0	0	1	0	1	1	1	1	0	1	0	1	1	1	1	1	1	1	1	1	0	0	1	0	1	0	1	0	1	1	0	0.65	0.6	0.9	0.5
Gracilibacteria (GN02)	0	1	1	0	1	1	1	1	1	0	1	1	0	1	1	0	0	1	1	0	0	0	0	1	0	0	0	1	0	0	0	1	0	0	0	1	1	1	1	0	0.5	0.65	0.2	0.5
# identified phyla	9	10	9	8	9	10	10	10	10	6	9	10	7	10	10	9	9	9	10	8	9	9	9	10	9	9	8	10	9	6	8	10	7	9	8	10	9	10	10	8	10	10	10	10
