# Supplementary material for: Subgingival microbiome of experimental gingivitis: shifts associated with the use of chlorhexidine and N-acetyl cysteine mouthwashes
Source: J Oral Microbiol. 2019 Jun 24;11(1):1608141. doi: 10.1080/20002297.2019.1608141 (PMC6598494; doi:10.1080/20002297.2019.1608141)
Supplement: Supplemental Material [file ZJOM_A_1608141_SM2983.zip › supplemental data/S6.Genus abundance and frequencies - Treatment study.xlsx]

## Sheet: Relative abundances
Group	Gingivitis pretreatment	Gingivitis pretreatment	Gingivitis pretreatment	Gingivitis pretreatment	Gingivitis pretreatment	Gingivitis pretreatment	Gingivitis pretreatment	Gingivitis pretreatment	Gingivitis pretreatment	Gingivitis pretreatment	Gingivitis pretreatment	Gingivitis pretreatment	Gingivitis pretreatment	Gingivitis pretreatment	Gingivitis pretreatment	Gingivitis pretreatment	Gingivitis pretreatment	Gingivitis pretreatment	Gingivitis pretreatment	Gingivitis pretreatment	CHX-14 days post treatment	CHX-14 days post treatment	CHX-14 days post treatment	CHX-14 days post treatment	CHX-14 days post treatment	CHX-14 days post treatment	CHX-14 days post treatment	CHX-14 days post treatment	CHX-14 days post treatment	CHX-14 days post treatment	NAC-14 days post treatment	NAC-14 days post treatment	NAC-14 days post treatment	NAC-14 days post treatment	NAC-14 days post treatment	NAC-14 days post treatment	NAC-14 days post treatment	NAC-14 days post treatment	NAC-14 days post treatment	NAC-14 days post treatment
Phylum	A.2.21	A.3.21	A.5.21	A.9.21	A.10.21	A.14.21	A.15.21	A.16.21	A.18.21	A.19.21	A.1.21	A.4.21	A.6.21	A.7.21	A.8.21	A.11.21	A.12.21	A.13.21	A.17.21	A.20.21	A1.2.35	A1.3.35	A1.4.35	A1.7.35	A1.11.35	A1.12.35	A1.14.35	A1.16.35	A1.18.35	A1.19.35	A2.1.35	A2.5.35	A2.6.35	A2.8.35	A2.9.35	A2.10.35	A2.13.35	A2.15.35	A2.17.35	A2.20.35	Overall	Gingivitis pretreatment	CHX-14 days post treatment	NAC-14 days post treatment
Fusobacterium	0.119546	0.441308	0.273667	0.176765	0.346604	0.0262155	0.401997	0.226312	0.512174	0.219786	0.208921	0.156797	0.188793	0.172245	0.259389	0.423697	0.197557	0.0900012	0.205378	0.0491074	0.259712	0.594582	0.43711	0.0861634	0.447836	0.236925	0.327425	0.264916	0.63467	0.308147	0.289924	0.377991	0.262241	0.423162	0.0824589	0.375366	0.20608	0.318791	0.25884	0.499282	0.284697	0.234813	0.359749	0.309414
Streptococcus	0.316265	0.06153	0.0997173	0.0773019	0.110851	0.185473	0.0356126	0.0477519	0.0342187	0.069623	0.181374	0.0244458	0.293032	0.26163	0.08	0.036067	0.111547	0.0286565	0.127313	0.122968	0.134994	0.0477576	0.0635222	0.309044	0.0914579	0.403839	0.270597	0.0595836	0.132593	0.0323095	0.0295261	0.0650692	0.209747	0.0809367	0.0896556	0.0536836	0.0164669	0.0439241	0.0891329	0.042039	0.114281	0.115269	0.15457	0.0720181
TM7 [G-1]	0.0421731	0.186097	0.00532876	0.029285	0.0645701	0.104783	0.0471747	0.064186	0.00738813	0.0315851	0.0654773	0.0617978	0.0825411	0.0259235	0.00275109	0.0909569	0.126527	0.216598	0.0475096	0.0932378	0.0314215	0.0305758	0.00524081	0.00520484	0.000531511	0.00769842	0.00278749	0.0227965	0.0129085	0.00151816	0.0671733	0.0307064	0.12296	0.0071227	0.00933912	0.0488864	0.233947	0.0526378	0.097692	0.0934303	0.0570117	0.0697946	0.0120684	0.0763895
Leptotrichia	0.04649	0.00607765	0.0522219	0.0927799	0.113416	0.0657548	0.0318386	0.119114	0.0592546	0.128427	0.0676539	0.0969228	0.0322671	0.0240077	0.069869	0.0140463	0.0153823	0.0181119	0.0898646	0.0233592	0.0144195	0.0136411	0.0354658	0.000772997	0.024981	0.0168813	0.0759986	0.0747264	0.00456809	0.0316867	0.0589361	0.0638978	0.0756006	0.0876562	0.241609	0.0671235	0.036539	0.0419087	0.0324656	0.00958378	0.054383	0.0583429	0.0293141	0.071532
Prevotella	0.0225809	0.0355618	0.0400352	0.0640225	0.00635664	0.0401289	0.0651182	0.0705205	0.0539902	0.0126631	0.040107	0.117421	0.0340007	0.0593307	0.00414847	0.0446486	0.0344845	0.0896911	0.0622904	0.163647	0.0555795	0.00546193	0.0289148	0.0424633	0.0166287	0.0131184	0.00491756	0.0521768	0.00981403	0.0847444	0.0314983	0.028825	0.0245278	0.00184787	0.0319728	0.0175899	0.0175875	0.046888	0.0309899	0.0553266	0.0415405	0.0530374	0.0313819	0.0287054
Veillonella	0.0663479	0.016927	0.0414253	0.0759828	0.036244	0.0330543	0.00531787	0.0118272	0.0208782	0.0541944	0.0519893	0.0417046	0.128901	0.16991	0.020393	0.0189848	0.0238275	0.0790225	0.0113029	0.0383569	0.0013451	0.00208596	0.00356917	0.171141	0	0.0115649	0.000867804	0.198873	0.00170935	0.000661762	0.0157782	0.00631878	0.0155419	0.00860099	0.0602648	0.0464877	0.0607035	0.0232958	0.0456289	0.00490763	0.0406484	0.0473295	0.0391818	0.0287528
Propionibacterium	0.00723916	0.0159727	0.0868356	0.0364084	0.00981376	0.0230712	0.0352352	0.0225028	0.0211474	0.0281888	0.0266548	0.0864966	0.0119114	0.00311321	0.0801747	0.0300761	0.0173428	0.0202208	0.0151534	0.00836154	0.00871624	0.00516002	0.111232	0.00659624	0.0157555	0.00452239	0.0187235	0.0105753	0.00751525	0.00615049	0.104008	0.0470714	0.0403906	0.042333	0.0267538	0.0287455	0.0577317	0.10575	0.0245558	0.00833372	0.0316635	0.029296	0.0194947	0.0485674
Actinomyces	0.0411104	0.0323472	0.0134377	0.0328907	0.0211888	0.0329757	0.0161938	0.0631672	0.0252453	0.0621513	0.0258341	0.0262172	0.0472542	0.0453811	0.00296943	0.011658	0.0652994	0.045838	0.0160229	0.0821554	0.00833961	0.00126256	0.0323484	0.0581293	0.0221336	0.0120137	0.00368159	0.0311086	0.0030061	0.0179844	0.0179825	0.014661	0.032505	0.00204946	0.0443883	0.0245574	0.0326415	0.0119146	0.0200106	0.0148618	0.0278729	0.0354669	0.0190008	0.0215572
Porphyromonas	0.0130836	0.0387262	0.0663547	0.00448509	0.0126018	0.0628857	0.039764	0.0174529	0.0168402	0.0405609	0.0275112	0.0442859	0.0124706	0.000299347	0.100742	0.0973931	0.0088976	0.0179878	0.0576326	0.0478466	0.0125901	0.0574463	0.00135538	0.000103066	0.0322323	0.000241654	0.00481237	0.0121389	0.00333029	0.00241348	0.0205928	0.0432375	0.00210893	0.0213681	0.00554854	0.0193413	0.0190977	0.0487848	0.0300455	0.0153248	0.0269984	0.0363911	0.0126664	0.022545
Cardiobacterium	0.0127515	0.00130594	0.0518048	0.0567232	0.022527	0.00432339	0.0286479	0.0325581	0.0329325	0.0381835	0.0804282	0.0111853	0.00363494	0.0344848	0.0666376	0.0201992	0.0369477	0.0110408	0.0170786	0.0289999	0.00026902	0	0.000632511	0.0275187	0	0.00414265	0.00102559	0.0109868	0.000235773	0.00256919	0.0610824	0.0669862	0.0018797	0.0582247	0.0282371	0.0195317	0.0190977	0.0499111	0.0344136	0.0148618	0.02485	0.0296198	0.00473802	0.0354226
Capnocytophaga	0.0187952	0.00150686	0.0110282	0.0145106	0.0569867	0.0111622	0.010224	0.0288372	0.0178871	0.0368735	0.0215879	0.0184735	0.00167766	0.00957912	0.0157205	0.00157869	0.00351883	0.00062027	0.0201217	0.00152631	0.0253417	0.0115551	0.0778892	0.00515331	0.0684131	0.0664895	0.0475452	0.0199984	0.0161504	0.162015	0.0043506	0.0122826	0.0141207	0.0155557	0.0152173	0.0137065	0.0185131	0.0271488	0.0198926	0.00467614	0.0237058	0.0151108	0.0500551	0.0145464
Campylobacter	0.0324102	0.00261188	0.00648719	0.0315715	0.0496264	0.00302637	0.0227811	0.0130233	0.00960158	0.0167386	0.031793	0.0387691	0.0182865	0.0260432	0.0346288	0.0113747	0.0375509	0.01377	0.00676935	0.00152631	0.00295922	0.00584619	0.0756754	0.0141201	0.0787016	0.0272379	0.00594315	0.00864126	0.0212785	0.0225778	0.0122397	0.00607029	0.0360811	0.0248287	0.0232379	0.0261946	0.0369288	0.0390634	0.0502332	0.0131951	0.0234861	0.0204195	0.0262981	0.0268073
Tannerella	0.010095	0.003516	0.0346138	0.0514467	0.0146091	0.0313642	0.0150616	0.0219712	0.00897344	0.0742807	0.0252988	0.0168033	0.00452969	0.0163444	0.00816594	0.0252186	0.0122154	0.0154447	0.0147187	0.00783065	0.0201227	0.00463852	0.00524081	0.00510178	0.0156416	0.00994235	0.00873064	0.0139906	0.0023872	0.00108996	0.0176344	0.0317359	0.016413	0.0612485	0.0804812	0.0210927	0.0229952	0.0229994	0.0185939	0.014121	0.0201676	0.0206251	0.00868862	0.0307315
Selenomonas	0.00723916	0.0275755	0.0133451	0.0305162	0.00133824	0.0306175	0.0230899	0.0100997	0.00379876	0.0561351	0.0106334	0.0439822	0.0193491	0.00862121	0.00157205	0.0181752	0.0408184	0.0406277	0.0372003	0.0250846	0.010976	0.0112532	0.00501491	0.0135017	0.0110858	0.0197121	0.00407605	0.00448523	0.00297663	0.0113667	0.0100934	0.0056798	0.0248946	0.00251982	0.0246663	0.0130592	0.030303	0.0118554	0.0176495	0.0107875	0.0173944	0.022491	0.00944483	0.0151508
Granulicatella	0.0907219	0.0028128	0.0132061	0.024624	0.005576	0.00652439	0.0054208	0.006866	0.00430725	0.00184368	0.0107047	0.0097682	0.00855609	0.0378974	0.0112664	0.000809585	0.00482582	0.0106066	0.0211775	0.00285354	0.0505219	0.0635121	0.00171682	0.00690544	0.01959	0.00683536	0.0589581	0.0279812	0.00925407	0.00984857	0.0050467	0.00734824	0.00256739	0.00372934	0.0271933	0.0181611	0.00594368	0.00812092	0.0152293	0.00129636	0.0157532	0.0140184	0.0255124	0.00946363
Atopobium	0.00365279	0.00557537	0.00143645	0.0486325	0.00356864	0.0108478	0.00137235	0.00779623	5.98229e-05	0.0207656	0.00428189	0.00749064	0.0583268	0.00401126	0.000131004	0.0033193	0.0909868	0.0267957	0.00142839	0.0794346	0.0460024	0.000411703	0.00302702	0.0144293	0.000379651	0.000621397	0.000420754	0.00156366	0.000147358	0.0118728	0.0574279	0.000461484	0.00967357	6.71953e-05	0.0183486	0.0011422	0.00341031	0.00397155	0.000649312	0.0548174	0.015219	0.0189957	0.0078876	0.014997
Bacteroidales [G-2]	0	0.00969411	0.00143645	0.00712338	0.00033456	0.0107299	0.0173603	0.0013732	0.0284159	0.0112076	0.00285459	0.00617471	0	0	0.00227074	0.00364313	0.00608254	0.00062027	0.00279468	0.00132723	0.000591843	0.0624417	0.0312641	5.15331e-05	0.0444571	0.079815	0.00804691	0.00139906	0.0511332	0.140021	0.000116016	0.0146255	0.000412617	0.0212337	0.0041202	0.010356	0.00608984	0.00729105	0.00371879	0.00662068	0.0151812	0.00567216	0.0419221	0.00745844
Lautropia	0.0231786	0.00371691	0.0277096	0.00747516	0.00736032	0.00121841	0.00123512	0.00194906	0.0305097	0.00625879	0.000856378	0.00187266	0.000279611	0.0099982	0.0323581	8.09585e-05	0.00180968	0.00192284	0.0532853	0.000331807	0.103842	0.000411703	0	0.0126771	3.79651e-05	0.000103566	0.031425	0.0180644	0.000147358	0.000116782	0.00197227	0.0242812	0	0.00974331	0.035159	0.0169427	0.0103284	0.00829876	0.0118057	0.000231492	0.0124749	0.0106704	0.0166826	0.0118763
Gemella	0.0065086	0.0115023	0.0305361	0.0122241	0.0101483	0.0310105	0.00789104	0.01701	0.0134602	0.00310514	0.0175558	0.0111853	0.00162174	0.0144884	0.0357642	0.012751	0.00723873	0.0202208	0.0285058	0.0224965	0.00871624	0.00617555	9.03587e-05	0.017882	0.00193622	0.00400456	0.0054435	0.00695416	0.00111992	0.00027249	0.00916526	0.0190628	0.00513479	0.0148166	0.012031	0.00719589	0.00930527	0.0040901	0.0123369	0.00467614	0.0116409	0.0157612	0.0052595	0.00978148
TM7 [G-5]	0.00451617	0	0.000185348	0	0.00100368	0.0626891	0.0440526	0.0231672	0.00149557	0.0180486	0	0.0393258	0	0.00143687	0	0	0.0132207	0.0980027	0.00347783	0	0.011514	2.74469e-05	9.03587e-05	0.00185519	0	0.00718058	0.000341862	0.0129619	0.000147358	0.00342559	0	0.00433085	0	0	0	0.0198363	0.0503751	0.00859514	0.027035	0.000740775	0.011477	0.0155311	0.00375443	0.0110913
Rothia	0.00969649	0.00291326	0.00194616	0.0024624	0.052749	0.00955076	0.00219577	0.0116944	0.00562335	0.00237737	0.00231936	0.0016196	0.00173359	0.00287374	0.0323581	0.00149773	0.00522797	0.00266716	0.0129176	0.00119451	0.0225977	8.23407e-05	0.000135538	0.0149961	0	0.00576518	0.00357641	0.0115217	0.000117886	0.000233563	0.0029004	0.00376287	0.00155877	0.0260718	0.00736142	0.036284	0.00243593	0.00397155	0.00749661	0.00087967	0.00793419	0.00828091	0.00590264	0.0092723
Parvimonas	0.00132829	0.0105982	0.00356795	0.00219858	0.0130478	0.00369453	0.00295056	0.0117829	0.00828547	0.00208626	0.00471008	0.00546614	0.00497707	0.0115548	0.0010917	0.0153012	0.00442367	0.00173676	0.00496833	0.00278718	0.00704832	0.0138058	0.00492455	0.080134	0.00364465	0.00324507	0.00665317	0.00419719	0.00459757	0.00595586	0.00429259	0.00631878	0.0200348	0.00107512	0.00109872	0.00277936	0.00199747	0.00195614	0.00147571	0.00236122	0.00735384	0.00582788	0.0134206	0.004339
Dialister	0.00272299	0.00215983	0.000231685	0.00105532	0	0.00302637	0.00329365	0.00522702	8.97344e-05	0.00252292	0.0170562	0.00349226	0.00486523	0.00311321	0.000218341	0.0149369	0.00859599	0.00955216	0.000931561	0.0369633	0.0269558	0.00139979	0.00212343	0.00803917	0.00140471	0.00317603	7.88913e-05	0.00822978	0.000825204	0.00101211	0.0530193	0.000354988	0.00252155	0.00070555	0.00104378	7.6147e-05	0.00282568	0.00456432	0.0087362	0.0246308	0.00679445	0.00600273	0.00532449	0.00984783
Olsenella	0.0037192	5.02285e-05	4.63371e-05	0.0125759	0.0005576	0.0156035	0.00459739	0.0101883	0.00113664	0.00557954	0.00777877	0.00627594	0.0102897	0.00131713	0.000349345	0.00218588	0.0248831	0.00787743	0.000558937	0.000132723	0.00634886	0	0.00338845	0.00943056	0.00432802	0.00034522	0.000394457	0.0108222	0	0.00930359	0.0228552	0.00127796	0.0263158	0.000167988	0.0054936	0.000418808	0.00711293	0.0147007	0.0148752	0.00245382	0.00639342	0.00578518	0.00443613	0.00956718
Oribacterium	0.0136149	0.0139635	4.63371e-05	0.00281418	0.00100368	0.00286916	0.000446015	0.0488151	0.00284159	0	0.00335415	0.0143739	0.000503299	0.000658564	0.000436681	0.00574806	0.00125672	0.0140181	0.00124208	0.0145331	0.0115678	0.00200362	0.0217765	0.00226746	0.00785877	0.00017261	0.00110448	0.0092585	0.00038313	0	0.0102094	0.00394036	0.00343847	0.00104153	0.0114816	0.00133257	0.00852577	0.00219324	0.00194794	0.0114357	0.00636197	0.00712696	0.00563929	0.00555466
Aggregatibacter	0.00498107	0.000652971	0.0227052	0.00404538	0.00022304	0.0108085	0.00264178	0.000442968	0.0031407	0.000970356	0.0071008	0.000253062	0.000111844	0.000957912	0.0617904	4.04793e-05	0.000653496	0.000868379	0.0272016	6.63614e-05	0.00694071	0.0107317	0	0.000927596	0	0	0.0280327	4.11489e-05	0.00586484	0	0.0029004	0.00390486	0.000779387	0.024963	0.00620777	0.00144679	0.0013154	0.00136337	0.00802786	0.000231492	0.00633338	0.00748281	0.00525387	0.00511404
Neisseria	0.0126851	0	0.00139011	0.0081787	0.00022304	0.000275125	0.0121796	0.00124031	0.00152548	0.00494881	0.00570919	0.000253062	0	0.00371191	0.0060262	8.09585e-05	5.02689e-05	0.000558243	0.00900509	0	0.00538039	0.0052698	0.000225897	0.00154599	0.00801063	0	0.0323717	0.0155954	5.89431e-05	0.0760637	0.00208829	0.00117146	0	0.00191507	0.00230731	0.0124881	0.00190003	0.00219324	0.0129272	0.000370388	0.00624812	0.00340206	0.0144523	0.00373611
Lachnospiraceae [G-3]	0.0018596	0.00311417	0.0135304	0.0102893	0.00234192	0.00518807	0.00548942	0.00562569	0.00649079	0.00504585	0.0104193	0.0114384	0.00106252	0.00101778	0.00362445	0.00651716	0.00975217	0.00384568	0.00881878	0.0139359	0.00263639	0.000109788	0.00072287	0.00505024	0.0071754	0.000932095	0.00205117	0.000699531	0.00206301	0.000116782	0.00817913	0.0205538	0.00142124	0.00634995	0.00950393	0.00468304	0.0188054	0.00705394	0.00489936	0.00324089	0.00589138	0.00647037	0.00215573	0.00846907
Treponema	0.00119546	0.000954342	0.00199249	0.000791487	0.0016728	0.0204378	0.0122826	0.0183832	0.00457645	0	0.000856378	0.0290515	0.000838832	0.00191582	0.000305677	0.00198348	0.00196049	0.000992433	0.00565147	0.0020572	0.00613365	0.00455618	0.0162194	0.00283432	0.0383447	0.00818172	0.0054435	0.00144021	0.0214553	0	0.00185626	0.00202343	0.0043554	0.000335976	0.000878976	0.00460689	0.00107181	0.00189686	0.00206599	0.00157415	0.00582937	0.005395	0.0104609	0.00206657
Peptostreptococcaceae [XI][G-7]	0.000664143	0.0134612	0.0207127	0.00087943	0.00234192	0.00876469	0.00274471	0.0096567	0.0145071	0.00630731	0.00349688	0.00602288	0	5.98695e-05	0.000131004	0.00692196	0.00286533	0.00223297	0.0106819	0.00703431	0.00500377	0.00496789	0.0114304	0.000206132	0.00440395	0.000621397	0.0099929	0.00226319	0.000972562	0.0147145	0.00829514	0.0180689	0	6.71953e-05	0.000219744	0.0050257	0.00818474	0.00248963	0.0051945	0.00194453	0.00558884	0.00597435	0.00545766	0.00494901
Veillonellaceae [G-1]	0.00272299	0.00698177	0.000463371	0.016973	0.00022304	0.00907912	0.00209284	0.0117829	5.98229e-05	0.00281403	0.000713649	0.00516247	0.00111844	0.000838173	0.000305677	0.00671956	0.0224702	0.0187942	0.000558937	0.0108169	0.0013451	0.000960641	0.000542152	0.00381345	0.00615034	0.00165706	0.000236674	0.0018517	5.89431e-05	0.014987	0.00377052	0.000106496	0.00357601	0.000470367	0.00494424	0.00182753	0.00798987	0.00385299	0.00118057	0.0129636	0.00482441	0.00603456	0.0031603	0.00406822
Mogibacterium	0.000664143	0.00190868	0.00227052	0.0100255	0.0050184	0.00565971	0.0101211	0.00181617	0.000388849	0.00834506	0.00217663	0.00764247	0.00167766	0.00257439	0.000917031	0.00437176	0.0160861	0.0162511	0.000496833	0.022032	0.0068869	0.000192128	0.000271076	0.00582324	0.00136674	0.000103566	0.000131486	0.00654267	0.000206301	0.00147923	0.0222751	0.00134895	0.00132954	0.000134391	0.00455969	0.00277936	0.00160772	0.00444576	0.00159377	0.0088893	0.00481027	0.0060222	0.00230033	0.00489636
Abiotrophia	0.00670784	0.00125571	0.0197396	0.00554041	0.0005576	0.00286916	0.00219577	0.000885936	0.00308088	0.000582213	0.000820696	0.000151837	0	0.00371191	0.0124017	0.000769106	0	0.00223297	0.00776301	0.00504347	0.000215216	0	0.00424686	0.00484411	0	0	0.000604833	0.0457164	0.00188618	3.89272e-05	0.000638088	0.00202343	4.58463e-05	0.00157909	0.00637258	0.0230725	0.00399493	0.000829876	0.0181807	0.000972267	0.00478929	0.00381549	0.00575525	0.00577094
Lachnoanaerobaculum	0.00425051	0.001758	0.0135304	0.00949785	0.00200736	0.0216169	0.00315641	0.0027021	0.00323044	0.00883024	0.00331847	0.00622533	0.00413824	0.00460995	0.00266376	0.00246924	0.00276479	0.00334946	0.0116135	0.00530891	0.000914667	0	4.51794e-05	0.00458645	0.00178436	0.000414265	0.000631131	0.000576084	8.84147e-05	3.89272e-05	0.00614885	0.00745474	0.00921511	0.00201586	0.0107675	0.00338854	0.0105232	0.00521636	0.00979871	0.000138895	0.00476973	0.00585209	0.000907947	0.00646678
Eikenella	0.00584446	0.00125571	0.000556045	0.00360566	0.00713728	0.000510946	0.00240162	0.000885936	0.00332017	0.0038329	0.00360393	0.0100213	5.59222e-05	0.00437047	0.018821	0.000931023	0.00241291	0.00136459	0.00142839	6.63614e-05	0.00398149	0.00340341	0.00474383	0.00113373	0.00273349	0.0057997	0.00581166	0.00534935	0.00141464	0.00813578	0.00208829	0.0027334	0.000596002	0.00762666	0.0112069	0.0143918	0.00725909	0.00343806	0.00684729	0.000740775	0.00429655	0.00362133	0.00425071	0.00569283
SR1 [G-1]	0.00259016	0.0003516	0.0091284	0.00087943	0.00568752	0.00538459	0.00819981	0.00190476	0.00406796	0	0.0050669	0.00551675	0	0.00299347	0.011048	0.00295499	0.00180968	0.00192284	0.0114893	0.00046453	0.00161412	0.000192128	4.51794e-05	0.000979129	0.000265756	0.000655919	0	0.00205744	0.000412602	0	0.00139219	0.0154775	0	0.0193522	0.00120859	0.00643442	0.000876937	0.00604624	0.00548964	0.00152785	0.00363721	0.00407303	0.000622228	0.00578056
Corynebacterium	0.0041841	0.00276257	0.00139011	0.00325389	0.00133824	0.00169005	0.0110474	0.0100997	0.00140584	0.00834506	0.00378234	0.0077437	0.00206912	0.00820212	0.00362445	0.000728627	0.00316694	0.00130257	0.00645882	0.00165904	0.000322824	2.74469e-05	0.00072287	0.000618397	0	0.000207132	0.000262971	0.00316846	0	0.000116782	0.00197227	0.00433085	0.00394278	0.0014783	0.00384552	0.00232248	0.00248465	0.00906935	0.0164099	0.00143525	0.00342482	0.00421274	0.000544689	0.00472914
Fretibacterium	0.000332071	0.00200914	0	0	0	0.0157607	0.0144097	0.0013289	0.000598229	0	0	0.00167021	0	0.00185595	0.000393013	0.0119414	0.00201076	0	6.21041e-05	0	0.00581083	0.0138058	0.00194271	0.000412265	0.00763098	0.0144993	0.000894102	0.00271583	0.00235773	0	0	0.00131345	0	0.00964252	0	0.00955644	0	0.00160047	0.00147571	0	0.00315076	0.00261861	0.00500695	0.00235886
Peptostreptococcus	0	0.0010548	0.000417034	0.000527658	0	0.0115945	0.00397983	0.000398671	0.000538406	0	0.00553078	5.06124e-05	0.00078291	0.000119739	0.000567686	0.00291451	0.00236264	0.00241905	0.000434729	0.0256155	0.00898526	0.000109788	0	0	7.59301e-05	0.000138088	0.000657428	0	5.89431e-05	0	0.00469865	0.00170394	0.00201724	0.00107512	0.000878976	0.00011422	0.00180259	0.00711322	0.00454519	0.0219918	0.00288189	0.00296545	0.00100254	0.00459409
Solobacterium	0.000730557	0.00678085	0.00189982	0.00474892	0.00144976	0.00157214	0.000857721	0.00181617	8.97344e-05	0.000339624	0.000785013	0.00020245	0.00156582	0.000598695	0.000174672	0.00295499	0.0118132	0.00279122	0.00198733	0.0162585	0.00398149	0.00156447	0.000135538	0.00288585	0	0.000103566	2.62971e-05	0.000493787	0.000235773	0.00221885	0.00858518	0.00085197	0.00293416	0	0.00357084	0.000837617	0.000487187	0.000296384	0.000885426	0.00564841	0.002379	0.00297086	0.00116456	0.00240972
Kingella	0.0004649	0	0.000278022	0.000175886	0.00022304	7.86071e-05	6.86177e-05	0.0027464	0.00041876	0.000727767	0.000677966	0.000151837	0.000726988	0.00209543	0.00240175	4.04793e-05	0.000100538	0	0.00242206	0	0.000215216	8.23407e-05	0	0.00530791	0.00015186	0.0162599	0.00226155	0.000246893	0.0241962	0.000506053	0	0.00188143	0.0101779	0.000873539	0.00379058	0.000647249	0.000194875	0.000237107	0.00206599	9.25969e-05	0.0020747	0.000689952	0.00492279	0.00199613
Mitsuokella	0.00830179	0.000301371	0.000926741	0.000791487	0	0.00915773	0.00432291	0.0148394	0.000358938	4.85178e-05	0	0	0	5.98695e-05	0	0	0	0.000248108	0.000931561	0.00112814	0.000161412	2.74469e-05	0	0	0	0	0	0.000576084	0	7.78543e-05	0.00087012	0.00198793	0	0	0.0212053	0	4.87187e-05	0.00355661	0.000295142	0	0.00175558	0.00207083	8.42797e-05	0.00279638
Stomatobaculum	0.00451617	0.00205937	0.000695056	0.00729927	0.00066912	0.000864678	0.000171544	0.00217054	2.99115e-05	0.000727767	0.00124888	0.00278368	0.00184543	0.001377	0.000131004	0.00101198	0.00316694	0.00415581	0.000869457	0.00338443	0.000430432	2.74469e-05	0.000180717	0.00149446	0	3.4522e-05	0.000157783	0.00074068	0	0	0.00371251	3.54988e-05	0.0024757	3.35976e-05	0.00423007	0.000304588	0.00453084	0.00219324	0.000944454	0.000324089	0.00152572	0.0019589	0.000306604	0.00187846
Haemophilus	0.00723916	0	0.00134377	0.00140709	0	0.000117911	0.00113219	0.000531561	0.00747787	0.000145553	7.13649e-05	0.000101225	0	0.00413099	0.00703057	4.04793e-05	0	0.000186081	0.00273258	0	0	0.00194873	0	0.0111312	3.79651e-05	0	0.000710022	0.000246893	0.00100203	3.89272e-05	5.8008e-05	0.000461484	0	0.00194866	0.0021425	0.00376927	0.000535906	0.000474215	0.00118057	0.000370388	0.00149363	0.00168442	0.00151157	0.0010941
Peptostreptococcaceae [XI][G-1]	0.000332071	0.0028128	0.000231685	0.0012312	0	0.00247612	0.00171544	0.000221484	8.97344e-05	0.000194071	0.000892061	0.00116409	0	0.000898042	4.36681e-05	0.00299547	0.00382044	0.00359757	0.000621041	0.00106178	0.00494996	0.000247022	9.03587e-05	0.0119557	0.00144267	0	5.25942e-05	0.00172825	0.000206301	0.000934252	0.00353849	0.000319489	0.000137539	6.71953e-05	0.00115366	0.000799543	0.000535906	0.000296384	0.000236114	0.00060188	0.0013423	0.00121994	0.00216071	0.000768619
Johnsonella	0	0.000301371	0.00120476	0	0	0.00613135	0.00329365	4.42968e-05	0.00248265	0	0.000463872	0	0	0	0	0.000121438	0	0	0.00254627	0.000331807	0	0.00101553	0	0	0.000189825	0	0.00507534	0	0.00203354	0	0.000986136	0.00908768	0	0	0	0	0	0.0081802	0.00861815	0.00125006	0.00133395	0.000846073	0.000831424	0.00281222
Peptostreptococcaceae [XI][G-9]	0.000863386	0.00185846	0.00106575	0	0.00066912	0.000353732	0.0019556	0.0014175	0.00122637	0	0.000713649	0.00334042	0.000559222	0.00323295	0.000174672	0.00250972	0.000804303	0	0.000621041	0.000331807	0.00161412	0.00205852	0.00112948	0.0121103	0.00170843	0.000794007	0.000420754	0.00271583	0.00129675	0	0.000232032	0.000354988	0.000458463	0.00104153	0	0.000456882	0	0.000237107	0.000649312	0.00111116	0.00125218	0.00108488	0.00238482	0.000454147
Lachnospiraceae [G]	0.000730557	0	0.00310458	0	0	0.00754628	0.00188699	8.85936e-05	0.00107681	0	0.000999108	0.000101225	0	0	0	0.00109294	0.000502689	6.2027e-05	0.00645882	0.000265446	0.00554181	0	0	0	0.00022779	6.90441e-05	0.000604833	0	0.00439126	0	0.000406056	0.00397586	0	0	0	0.000723396	0.00073078	0.000889152	0.00141668	0.000787073	0.001092	0.0011958	0.00108347	0.0008929
Filifactor	0.00245733	0.000401828	0	0	0	0	0.00319072	0.00013289	0	0	0	0	0	0	0	0.0167179	0	6.2027e-05	0	0	0.0119983	0.000850854	0	0	0.000683371	0	0	0.000164596	0.00162094	0	0	0	0	0	0	0	0	0.000533491	0	0	0.000970357	0.00114814	0.0015318	5.33491e-05
Veillonellaceae [G-1]	0	0.0028128	0	8.7943e-05	0	0	0	0	0	0	0	0	0	0.000119739	0	0	0	0	0	0.0186476	0	0.000247022	0	5.15331e-05	0	0	0	0	0	0	0	0	0	0	0	0	0	0	0	0.0156952	0.000941544	0.0010834	2.98555e-05	0.00156952
Peptococcus	6.64143e-05	0.00311417	0.000648719	0.000263829	0	0.00290846	0.00109788	0.0027464	0.000299115	0	3.56824e-05	0	0	0	4.36681e-05	0.00307642	0.000201076	0.000124054	0.00105577	0.00245537	0.00419671	0.000384256	0	0	0.00193622	0.000414265	0.000552239	0.00172825	0	0	0.000522072	0.00262691	0	0	0	0.00247478	4.87187e-05	5.92768e-05	0.000708341	0.000185194	0.000849357	0.000906852	0.000921194	0.000662529
Actinobaculum	0.000265657	0	0.000231685	0.00087943	0.00011152	0.00153284	0.000102927	0.000885936	8.97344e-05	4.85178e-05	0.000321142	0.00293552	0.000111844	0.00269413	0.000611354	0.000242876	0.000301614	0.000496216	0.000621041	0	0	0	0.00180717	0.00649317	0.000113895	0.00110471	0.000341862	0.000699531	0.000147358	0	0.000348048	0.00028399	0.000366771	0.000839941	0.00653738	0.00011422	0.000925655	0.00017783	0.000531256	0	0.000832919	0.000624199	0.00107077	0.00101251
Shuttleworthia	6.64143e-05	0.0003516	4.63371e-05	0.000967373	0	0.000314428	0.000240162	0	5.98229e-05	0.000485178	3.56824e-05	0.000151837	0.000447377	0.000299347	4.36681e-05	8.09585e-05	0.00191022	0.0187322	0.000124208	0.000862698	0.000161412	0.000109788	4.51794e-05	0.000103066	0	0	0	4.11489e-05	0	0.00256919	0.000348048	7.09975e-05	9.16926e-05	0	0.000384552	0	0	0.000118554	0	0.000370388	0.000740837	0.00126097	0.000302979	0.000138423
Lachnospiraceae [G-2]	0	0.00195891	0	0.0063319	0	0	3.43088e-05	0.000531561	0.0102895	0	0	0	0	0	0	0	0	0	0	0	0	0.000247022	0	0	0	0	0	0	0	0	5.8008e-05	0.00369187	0	0	0	0	0.00199747	0.00195614	0.000177085	0	0.000681845	0.000957311	2.47022e-05	0.000788057
Pseudoramibacter	0.00119546	0	0	0	0	0.000353732	0	0	0	0	0	0	0	0	0	0.000283355	0	0	0	6.63614e-05	0.0175401	0	0	0	0.000873197	0	0	0	0	0	0	0	0	0	0	0	0	0	0	0.000370388	0.000517064	9.49453e-05	0.00184133	3.70388e-05
Bifidobacterium	0	0.000150686	0	0	0	0	0	0	0	0	0	0	0	0	0	0	0.00165887	0.0174296	0	0	0	2.74469e-05	0	0	0	0	0	0	0	0	5.8008e-05	0	9.16926e-05	0	0.000109872	0	0.000146156	0	0	0	0.000491808	0.000961958	2.74469e-06	4.05729e-05
Butyrivibrio	0	0	0	0	0	0.00900051	0.000480324	0	0	0	0	0	0	0	0	0.0080149	0	0.00062027	0	0	0	0	0	0	0.000303721	0	0.000631131	0	0	0	0	0	0	0	0	0	4.87187e-05	5.92768e-05	0	0	0.000478971	0.0009058	9.34851e-05	1.07996e-05
Bacteroidetes [G-5]	0	0	0	0	0	0.00275125	0.00473462	0.000398671	0	0	0	0	0	0	0.000174672	0	0.000100538	6.2027e-05	0.000186312	0	0	0	0	0	0	0.00182967	0.00562758	0.000123447	8.84147e-05	0	0	0	0	0.00127671	0	0.000837617	0	0.000237107	5.90284e-05	0	0.000462192	0.000420404	0.000766911	0.000241046
Alloprevotella	0.000265657	0.000150686	9.26741e-05	8.7943e-05	0	0.000235821	0.000102927	0.000531561	5.98229e-05	4.85178e-05	3.56824e-05	0	0.000167766	0	4.36681e-05	4.04793e-05	0.00110592	0	0.000558937	0	0.00484235	0.000850854	0	0	3.79651e-05	6.90441e-05	0.000447051	0.00123447	0.0023872	7.78543e-05	0.000116016	0	0.00206308	0	0.000439488	7.6147e-05	0	0	0.000295142	0.000185194	0.000416248	0.000176403	0.000994679	0.000317507
Selenomonas	0.0004649	0.00205937	0	8.7943e-05	0	0.000196518	0.00058325	0.000354374	5.98229e-05	0.000339624	0	0.00222695	0	0	0	0.000161917	5.02689e-05	0	0.00403677	0	0.000699451	0	4.51794e-05	0	0	0	0	0.000576084	0	0	0.000116016	0.000674476	0	0	0	7.6147e-05	0.000876937	0.000948429	0.00188891	0	0.000413083	0.000531085	0.000132071	0.000458091
Propionivibrio	0	0	0.000370696	0	0.00022304	7.86071e-05	0.000789104	0.00013289	0.000269203	0	0.000677966	0.000354287	0	0	8.73362e-05	0.000242876	0.000150807	0	6.21041e-05	0	0	0.000164681	0.000632511	0	0.00186029	0	0.000105188	0.000164596	5.89431e-05	0	0.00208829	0.000993965	0	6.71953e-05	5.4936e-05	0.000190367	0	0.00420865	0.00171182	0.000370388	0.000402769	0.000171946	0.000298621	0.000968562
Scardovia	0.004649	0	0	0.000615601	0	0	0	0.000177187	2.99115e-05	0.000194071	7.13649e-05	0.000101225	0.00307572	0.00131713	0	0	0.00045242	0.00334946	0	6.63614e-05	0	0	0.000406614	0.00066993	0	0	0	0	0	7.78543e-05	0	0	0.000320924	0	0.000164808	0	9.74374e-05	0.000237107	0	0	0.000401853	0.000704973	0.00011544	8.20277e-05
GN02 [G-1]	0	0.000150686	0.0016218	0	0.00267648	0.000235821	0.000480324	0.000753045	0.0020938	0	0	0.000101225	0	0.000119739	0	0	0	0.000496216	0.00111787	0	0	0	0	5.15331e-05	0	0	0	0.000246893	0	0	0	0.00177494	0	0	0	0.00110413	0.000682062	0.00148192	0.000295142	0	0.000387091	0.00049235	2.98426e-05	0.000533819
TM7 [G-3]	0.000199243	0.0003516	0.000602382	0.000967373	0.00011152	0.000157214	0.000171544	0.000753045	0.000149557	0	0.000856378	0.00020245	5.59222e-05	0.000119739	4.36681e-05	0.000485751	0.000653496	0.00260514	0.000496833	0.000132723	5.38039e-05	2.74469e-05	0	0	0	0	0	0.000329191	0	0	0.00058008	0.000887469	0.000275078	0	0.000659232	0.00110413	0.001559	0.000237107	0.000472227	9.25969e-05	0.000384823	0.000455779	4.10442e-05	0.000586692
Bergeyella	0.000398486	0	0.000417034	0.000175886	0.00022304	0.000353732	0.000343088	0.00115172	0.000538406	0.000679249	0.000392507	0.000556737	5.59222e-05	0.000299347	0.000174672	0	0	0.000124054	0.000869457	0	0.000538039	0.000164681	0.000316256	0.000154599	7.59301e-05	0.00017261	0.000920399	0.000205744	0.00132622	0.00105103	0.00058008	0.000390486	0.000458463	3.35976e-05	0.000988848	0.000418808	0.000194875	0.000296384	0.000177085	4.62984e-05	0.000381594	0.000337667	0.000492551	0.000358493
Cryptobacterium	0	0	0	0	0	0.000117911	6.86177e-05	4.42968e-05	0	0.000727767	0.000356824	0.000506124	0.00313164	0.000119739	0	0.000121438	0.00216156	0.00303933	0.000186312	0.00106178	0.000538039	0	0.000451794	5.15331e-05	0	3.4522e-05	0	4.11489e-05	0	0.000778543	0.000638088	0	0.000366771	0	0	0	9.74374e-05	0.00017783	5.90284e-05	0.000231492	0.000377739	0.000582167	0.000189558	0.000157065
Corynebacterium	0.0009298	0.000200914	0	8.7943e-05	0.00078064	0.000235821	0.00030878	0.00345515	5.98229e-05	0.000970356	0.000107047	0.000303674	0	0	0.000349345	0.000161917	0.000201076	0	0.00111787	0.000663614	0	0	0	0	0	0	0	0	0	0	0.000174024	0.000354988	4.58463e-05	0.000201586	0.000659232	0.00239863	0	0.000414938	0.00035417	4.62984e-05	0.000364587	0.000496689	0	0.000464971
Anaeroglobus	0	0	0.000139011	0.000527658	0.00011152	7.86071e-05	3.43088e-05	0.000221484	0	9.70356e-05	0	0.000354287	0	0	0	0	5.02689e-05	0.000992433	0	0.000729975	0.000753255	0	0	0	0	0	0	0	0.000884147	0.00766865	0	0	0.000275078	0	0.000384552	0.000989911	0	0	0	9.25969e-05	0.00035962	0.000166829	0.000930605	0.000174214
Porphyromonas	0.000265657	5.02285e-05	0	0.000703544	0	0.000117911	0.00373966	4.42968e-05	0.00101699	0	0	0	0	0	0.000829694	0	0	0.00198487	0.000186312	0	0.000107608	0	0	0	0	0	0	0	0	0	0	0.000141995	4.58463e-05	6.71953e-05	0.00115366	0	0.000876937	0.00189686	0	0	0.000330731	0.000446958	1.07608e-05	0.000418249
Peptostreptococcaceae [XI][G-4]	0	0.00145663	0	0	0	0.00212239	0.000617559	0.000265781	2.99115e-05	0	0.000107047	0.000303674	0	0.000119739	0	0.00182157	0	0.000124054	0.000496833	0	0.000860863	0.000466597	0.000180717	0	0.000531511	0	0.00018408	4.11489e-05	0.000206301	0	0.000406056	7.09975e-05	0	0	0	0	9.74374e-05	0.000118554	0.000590284	0	0.000280493	0.000373259	0.000247122	0.000128333
Megasphaera	0	5.02285e-05	0	0.000263829	0	0.000196518	0	0.000442968	0	4.85178e-05	0	0	0	0	4.36681e-05	0	0.000201076	0.000310135	0	0.00212356	0	2.74469e-05	0	0	0	0	0	0.00037034	0	7.78543e-05	0.00029004	0	0.000183385	0	0.000164808	0	0	0	0	0.00481504	0.000240235	0.000184025	4.75641e-05	0.000545327
Lactobacillus	0.000863386	0	0	0	0	7.86071e-05	0	0	0	0	0	0	0.00620736	5.98695e-05	0	0	0	0	0	0	0	0	9.03587e-05	0	0	0	2.62971e-05	0	0	0	0	0	0.000275078	0	0.000109872	0	0	0.000414938	0	0	0.000203144	0.000360461	1.16656e-05	7.99888e-05
Catonella	6.64143e-05	0.000200914	0	0.000351772	0	0.000471642	0.000205853	0	0.000299115	0	0	0.000101225	0	0.000419086	0	0.000202396	0.000150807	0	6.21041e-05	0	0.000645647	0.000466597	0.0010843	0.000360732	0.00015186	0.00017261	0.000447051	0	0.000648375	0	0	3.54988e-05	0	3.35976e-05	0.000164808	0.000380735	0	5.92768e-05	0	0.000138895	0.000183033	0.000126566	0.000397718	8.12811e-05
GN02 [G-2]	0	0	0	0	0	0	6.86177e-05	0	0.000478583	0	0.000535236	0	0	0	0.00117904	0	0	0	0.00428518	0	0	0	0	0	0	0	0	0	0	0	0	0	0	0	0	0	0	5.92768e-05	0.000590284	0	0.000179905	0.000327333	0	6.49561e-05
Erysipelotrichaceae [G-1]	0	0	4.63371e-05	0.000175886	0	0.00542389	0.000343088	4.42968e-05	0	0	3.56824e-05	5.06124e-05	0	0	0	0.000161917	5.02689e-05	0	0	0	5.38039e-05	5.48938e-05	0	0	0	0	0	0.000164596	2.94716e-05	0	0.000174024	7.09975e-05	0	3.35976e-05	0	3.80735e-05	0	5.92768e-05	5.90284e-05	0	0.000176744	0.000316599	3.02765e-05	4.34998e-05
TM7 [G-6]	0	0	4.63371e-05	0.000263829	0	0.000393035	0	4.42968e-05	2.99115e-05	4.85178e-05	0.000570919	5.06124e-05	0	0	0.000393013	4.04793e-05	0.000251345	0.000186081	0.0014905	0	0	0	0	0.000566864	0	0	0	0.000288042	0	0	0.000116016	0	0.000137539	0.000302379	0.000714168	0	0.000194875	0	0.00035417	4.62984e-05	0.000163231	0.000190444	8.54906e-05	0.000186545
Peptostreptococcaceae [XI][G-6]	0	0	0	0	0	0.00369453	0.00126943	4.42968e-05	0	0	0	0	0	5.98695e-05	0	0.000242876	0	0	0	0	0	0	0	0	7.59301e-05	0	0.000131486	0	0	0	0	0	0	0	0	0	0	0.000118554	0	0	0.000140924	0.00026555	2.07416e-05	1.18554e-05
Centipeda	0	0.000100457	0.000278022	0.000967373	0	7.86071e-05	0.000240162	4.42968e-05	0.000179469	0	3.56824e-05	5.06124e-05	0	0	0	0	0.000351883	0	0.000931561	0	0.00026902	2.74469e-05	0	0	0	3.4522e-05	2.62971e-05	0	0.000147358	0	0.000116016	3.54988e-05	0.000458463	0	0.000604296	0	4.87187e-05	0.000237107	0.000295142	0	0.00013895	0.000162906	5.04644e-05	0.000179524
Lachnospiraceae [G-7]	0	0.000100457	0	0	0.00044608	0.000314428	0.000446015	4.42968e-05	0	0.000242589	0.000107047	0.000151837	0	0	0	0.000242876	0	0.000310135	0.000186312	0.000132723	0.000860863	0	4.51794e-05	0	0	0	2.62971e-05	0.000246893	0	0.000350345	0.000638088	0	0	0	0.000109872	0	9.74374e-05	0	0	9.25969e-05	0.000129809	0.00013624	0.000152958	9.37994e-05
Lachnospiraceae [G-8]	0	0.000401828	0	0	0	0	0.00089203	0	0	0	0	0	0	0	0	8.09585e-05	0	0	0.000372625	0	0	0.00194873	0	0	0.00022779	0	0	0	0.000884147	0	0	3.54988e-05	0	0	0	0	0	5.92768e-05	0.000236114	0	0.000128475	8.73721e-05	0.000306067	3.30889e-05
Escherichia	0	0	0	0	0.00078064	0	0	0.000354374	0.00296123	4.85178e-05	0.000356824	0	0	0	0	0	5.02689e-05	0	0	0	0	2.74469e-05	4.51794e-05	0	0	0	0	4.11489e-05	0.000206301	3.89272e-05	0	0	0	0	5.4936e-05	0	4.87187e-05	0	5.90284e-05	0	0.000126839	0.000227593	3.59003e-05	1.62683e-05
Peptostreptococcaceae [XI][G-5]	0	0	0	0	0	0.00459851	0	0	0	0	0	0	0	0	0	0	0	0	0	0	0	0	0	0	0	0	0.000262971	8.22978e-05	0	0	0	0	0	0	0	0	0	0	0	0	0.000123595	0.000229926	3.45269e-05	0
Desulfovibrio	0	0	0	0	0	0	0	0	0	0	0	0	0	0	0	0.00250972	0	0	0	0	0	0	0	0	0.00208808	0	0	0	0	0	0	0	0	0	0	0	0	0	0	0	0.000114945	0.000125486	0.000208808	0
Bacteroidetes [G-3]	0	0	0	0	0	0.00129702	0.00164682	0	0	0	0	0	0	0	0	0.000323834	0	0	0	0	5.38039e-05	0.000329363	0	0	3.79651e-05	0	0	4.11489e-05	0	0	0	0	0	0	0	0	0	0	0	0	9.32489e-05	0.000163384	4.62281e-05	0
TM7 [G-4]	0	0.000251143	0	0	0	0	0	0	0.000239292	0	0	0	0	0	0	0	5.02689e-05	0	0.000496833	0	0	0.00035681	0	0	0	0	0	0	0	0	0	0.000177494	0	0	0	0	0	5.92768e-05	0.000590284	0	5.5535e-05	5.18768e-05	3.5681e-05	8.27055e-05
Mycoplasma	0	0	0	0	0	0	0.000343088	4.42968e-05	0	0.00043666	0	0	0	0	0	0.000161917	0	0	0	0	0	0.000274469	0	0	0.00015186	0	2.62971e-05	0	0	0.000467126	0	0	0	0	0	0.00011422	0	0	0	9.25969e-05	5.28133e-05	4.92981e-05	9.19752e-05	2.06817e-05
Veillonella	0.000199243	0	9.26741e-05	0	0.00033456	0.000117911	0	0	0	4.85178e-05	0.00014273	0	0.000279611	0.000299347	0	0	5.02689e-05	0	0	0	0	0	0	0	0	0	0	0	0	0	0	3.54988e-05	0	0	0	3.80735e-05	0	0	0	0	4.09609e-05	7.82431e-05	0	7.35722e-06
Centipeda	0	0	0	0	0	0	0	0	0	0	0	5.06124e-05	0	0	0	0	0.000804303	0	0.00031052	0	0	0	0	0	0	0	0	0.000164596	0	0	5.8008e-05	0	0	0	0	0	0	0	0.000118057	0	3.76524e-05	5.82718e-05	1.64596e-05	1.76065e-05
Peptostreptococcaceae [G]	0	0	0	0	0	0.000589553	0.000137235	0	0	0	0	0	0	0	0	0	0	0	0	0	0	0	0	0	0	0	2.62971e-05	0	0	0	0	0	0	0	0	0	0	0	0	0	1.88271e-05	3.63394e-05	2.62971e-06	0
Mitsuokella	0	0	0	8.7943e-05	0	0.000117911	0	8.85936e-05	0	0	0	0	0	0	0	0	0	0	0	0	0	0	0	0	0	0	0	0	0	0	0	0.000141995	0	0	0.00027468	0	0	0	0	0	1.77781e-05	1.47224e-05	0	4.16675e-05
Bacteroidaceae [G-1]	0	0	0	0	0	0.000314428	0	0	0	0	0	0	0	0	0	0	0	0	0	0	0.000161412	2.74469e-05	0	0	0	0	5.25942e-05	0	0	0	0	0	0	0	0	0	0	0	0	0	1.3897e-05	1.57214e-05	2.41453e-05	0
Prevotella	0	0	0	0	0	0.000393035	0	0	0	0	0	0	0	0	0	0	0	6.2027e-05	0	0	0	0	0	0	0	0	0	0	0	0	0	0	0	0	0	0	4.87187e-05	0	0	0	1.25945e-05	2.27531e-05	0	4.87187e-06
Bulleidia	0	0	0	0	0	0	0	0	0	0	0	0	0	0.000359217	0	0	0	0	6.21041e-05	0	0	0	0	0	0	0	0	4.11489e-05	0	0	0	0	0	0	0	0	0	0	0	0	1.15617e-05	2.1066e-05	4.11489e-06	0
Eggerthia	0	0	0	0	0	0.000314428	0	0	0	0	0	0	0	0	0	0	0	0	6.21041e-05	0	0	0	0	0	0	0	0	0	0	0	0	0	0	0	0	0	0	0	0	0	9.41331e-06	1.88266e-05	0	0
Phreatobacter	0	0	0	0	0.00011152	0	0	0	0	0	0	0	0	0	0	0	0	0	0	0	0	0	0	5.15331e-05	0	0	5.25942e-05	0	0	0	0	0	4.58463e-05	3.35976e-05	0	0	4.87187e-05	0	0	0	8.59525e-06	5.576e-06	1.04127e-05	1.28163e-05
Afipia	0	0	0	0	0	3.93035e-05	0	0	0	0.000145553	0	0	0	0	0	0	0	0	0	0	0	0	4.51794e-05	0	0	0	0	4.11489e-05	0	0	0	0	0	0	0	3.80735e-05	0	0	0	0	7.73147e-06	9.24284e-06	8.63282e-06	3.80735e-06
Caulobacter	0	0	0	0	0.00011152	0	0	0	0	0	0	0	5.59222e-05	0	0	0	0	0	0	0	0	0	0	0	0	0	0	8.22978e-05	0	0	0	0	0	0	0	0	0	0	0	0	6.2435e-06	8.37211e-06	8.22978e-06	0
Bacillus	0	0	0	0	0	0	0	0	0	0	0	5.06124e-05	0	0	0	0	0	0	0	0	0.000107608	2.74469e-05	0	5.15331e-05	0	0	0	0	0	0	0	0	0	0	0	0	0	0	0	0	5.93001e-06	2.53062e-06	1.86588e-05	0
Paracoccus	0	0	4.63371e-05	0	0	0	0	0	0	0	0	0	0	0	0	0	0	0	0	0	0	0	4.51794e-05	0	0	0	0	0	0	0	0	0	0.000137539	0	0	0	0	0	0	0	5.72638e-06	2.31685e-06	4.51794e-06	1.37539e-05
Acinetobacter	0	0	0	0	0	3.93035e-05	0	0	0	0	0	0	5.59222e-05	0	0	0	0	0	0	0	0	0	0	0	7.59301e-05	0	0	0	0	0	0	0	4.58463e-05	0	0	0	0	0	0	0	5.42505e-06	4.76128e-06	7.59301e-06	4.58463e-06
Brevibacterium	0	0	0	0	0	0	0	0	0	0	0	0	0	0	0	0	0	6.2027e-05	0	0	0	0	4.51794e-05	0	0	0	5.25942e-05	0	2.94716e-05	0	0	0	0	0	0	0	0	0	0	0	4.7318e-06	3.10135e-06	1.27245e-05	0
Peptoclostridium	0	0	0	0	0	0	0	0	2.99115e-05	0	0	0	0	0	0	0	0	0	6.21041e-05	0	0	0	0	0	0	0	0	0	0	0	5.8008e-05	0	0	0	0	3.80735e-05	0	0	0	0	4.70243e-06	4.60078e-06	0	9.60815e-06
Methylobacterium	0	0	0	0	0	0.000117911	0	0	0	0	0	0	0	0	0	0	0	0	0	0	0	0	0	0	0	0	0	0	0	0	0	0	0	0	5.4936e-05	0	0	0	0	0	4.32117e-06	5.89553e-06	0	5.4936e-06
Dietzia	0	0	0	8.7943e-05	0	3.93035e-05	0	0	0	0	0	0	0	0	0	0	0	0	0	0	0	0	4.51794e-05	0	0	0	0	0	0	0	0	0	0	0	0	0	0	0	0	0	4.31065e-06	6.36233e-06	4.51794e-06	0
Pseudomonas	0	0	0	0	0	0	0	0	0	0	0	0	0	0	0	0	0	0	0	0	0	0	4.51794e-05	0	0	0	0	4.11489e-05	0	0	0	3.54988e-05	4.58463e-05	0	0	0	0	0	0	0	4.19183e-06	0	8.63282e-06	8.13451e-06
Desulfobulbus	0	0	0	0	0	0	3.43088e-05	0	0	0	0	0	0	0	0	0	0	0	0	0	0	0	0	0	0	0	0	0	0	0	0	0	0	0	0	0	0	0.000118554	0	0	3.82156e-06	1.71544e-06	0	1.18554e-05
Peptostreptococcaceae [XI][G-2]	0	0	0	0	0	0	0	0	0	0	0	0	0	0	0	0.000121438	0	0	0	0	0	2.74469e-05	0	0	0	0	0	0	0	0	0	0	0	0	0	0	0	0	0	0	3.72212e-06	6.07189e-06	2.74469e-06	0
Slackia	0	0	0	0	0	0	0	0	0	0	0	0	0	0	0	0	0	0	0	0.000132723	0	0	0	0	0	0	0	0	0	0	0	0	0	0	0	0	0	0	0	0	3.31807e-06	6.63614e-06	0	0
Micrococcus	0	0	0	0	0.00011152	0	0	0	0	0	0	0	0	0	0	0	0	0	0	0	0	0	0	0	0	0	0	0	0	0	0	0	0	0	0	0	0	0	0	0	2.788e-06	5.576e-06	0	0
Nesterenkonia	0	0	0	0	0	0	0	0	0	0	0	0	0	0	0	0	0	0	0	0	0	0	0	0	0	3.4522e-05	0	0	2.94716e-05	0	0	0	4.58463e-05	0	0	0	0	0	0	0	2.746e-06	0	6.39936e-06	4.58463e-06
Bacteroides	0	0	0	0	0	3.93035e-05	0	0	0	0	0	0	0	0	0	0	0	0	0	0	0	0	0	0	0	0	0	0	0	0	0	0	0	0	5.4936e-05	0	0	0	0	0	2.35599e-06	1.96518e-06	0	5.4936e-06
Parvimonas	0	0	0	0	0	0	3.43088e-05	0	0	0	0	0	0	0	0	0	0	0	0	0	0	0	0	0	0	0	0	0	0	0	0	0	0	0	0	0	0	5.92768e-05	0	0	2.33964e-06	1.71544e-06	0	5.92768e-06
Microvirga	0	0	0	0	0	0	0	0	0	0	0	0	0	0	0	0	0	0	0	0	0	0	9.03587e-05	0	0	0	0	0	0	0	0	0	0	0	0	0	0	0	0	0	2.25897e-06	0	9.03587e-06	0
Brevundimonas	0	0	0	0	0	0	0	0	0	0	0	0	0	0	0	0	0	0	0	0	0	0	0	0	0	0	0	0	0	7.78543e-05	0	0	0	0	0	0	0	0	0	0	1.94636e-06	0	7.78543e-06	0
Ruminococcaceae [G-1]	0	0	0	0	0	0	0	0	0	0	0	0	0	0	0	0	0	0	6.21041e-05	0	0	0	0	0	0	0	0	0	0	0	0	0	0	0	0	0	0	0	0	0	1.5526e-06	3.1052e-06	0	0
Enterobacter	0	0	0	0	0	0	0	0	0	0	0	0	0	0	0	0	0	0	0	0	0	0	0	0	0	0	5.25942e-05	0	0	0	0	0	0	0	0	0	0	0	0	0	1.31486e-06	0	5.25942e-06	0
Lysobacter	0	0	0	0	0	0	0	0	0	0	0	0	0	0	0	0	0	0	0	0	0	0	0	5.15331e-05	0	0	0	0	0	0	0	0	0	0	0	0	0	0	0	0	1.28833e-06	0	5.15331e-06	0
Ruminococcaceae [G-2]	0	0	4.63371e-05	0	0	0	0	0	0	0	0	0	0	0	0	0	0	0	0	0	0	0	0	0	0	0	0	0	0	0	0	0	0	0	0	0	0	0	0	0	1.15843e-06	2.31685e-06	0	0
Novispirillum	0	0	4.63371e-05	0	0	0	0	0	0	0	0	0	0	0	0	0	0	0	0	0	0	0	0	0	0	0	0	0	0	0	0	0	0	0	0	0	0	0	0	0	1.15843e-06	2.31685e-06	0	0
Asaia	0	0	0	0	0	0	0	0	0	0	0	0	0	0	0	0	0	0	0	0	0	0	0	0	0	0	0	0	0	0	0	0	0	0	0	0	0	0	0	4.62984e-05	1.15746e-06	0	0	4.62984e-06
Staphylococcus	0	0	0	0	0	0	0	0	0	0	0	0	0	0	0	0	0	0	0	0	0	0	0	0	0	0	0	0	0	0	0	0	4.58463e-05	0	0	0	0	0	0	0	1.14616e-06	0	0	4.58463e-06
Haematobacter	0	0	0	0	0	0	0	0	0	0	0	0	0	0	0	0	0	0	0	0	0	0	0	0	0	0	0	0	0	0	0	0	4.58463e-05	0	0	0	0	0	0	0	1.14616e-06	0	0	4.58463e-06
Blastococcus	0	0	0	0	0	0	0	0	0	0	0	0	0	0	0	0	0	0	0	0	0	0	4.51794e-05	0	0	0	0	0	0	0	0	0	0	0	0	0	0	0	0	0	1.12948e-06	0	4.51794e-06	0
Massilia	0	0	0	0	0	0	0	0	0	0	0	0	0	0	0	0	0	0	0	0	0	0	4.51794e-05	0	0	0	0	0	0	0	0	0	0	0	0	0	0	0	0	0	1.12948e-06	0	4.51794e-06	0
Eubacterium [XI][G-7]	0	0	0	0	0	0	0	4.42968e-05	0	0	0	0	0	0	0	0	0	0	0	0	0	0	0	0	0	0	0	0	0	0	0	0	0	0	0	0	0	0	0	0	1.10742e-06	2.21484e-06	0	0
Phenylobacterium	0	0	0	0	0	0	0	0	0	0	0	0	0	0	0	0	0	0	0	0	0	0	0	0	0	0	0	4.11489e-05	0	0	0	0	0	0	0	0	0	0	0	0	1.02872e-06	0	4.11489e-06	0
Moraxella	0	0	0	0	0	0	0	0	0	0	0	0	0	0	0	0	0	0	0	0	0	0	0	0	0	0	0	4.11489e-05	0	0	0	0	0	0	0	0	0	0	0	0	1.02872e-06	0	4.11489e-06	0
Legionella	0	0	0	0	0	0	0	0	0	0	0	0	0	0	0	0	0	0	0	0	0	0	0	0	3.79651e-05	0	0	0	0	0	0	0	0	0	0	0	0	0	0	0	9.49127e-07	0	3.79651e-06	0
Bradyrhizobium	0	0	0	0	0	0	0	0	0	0	3.56824e-05	0	0	0	0	0	0	0	0	0	0	0	0	0	0	0	0	0	0	0	0	0	0	0	0	0	0	0	0	0	8.92061e-07	1.78412e-06	0	0
Kytococcus	0	0	0	0	0	0	0	0	0	0	0	0	0	0	0	0	0	0	0	0	0	0	0	0	0	3.4522e-05	0	0	0	0	0	0	0	0	0	0	0	0	0	0	8.63051e-07	0	3.4522e-06	0
Peptoniphilus	0	0	0	0	0	0	0	0	0	0	0	0	0	0	0	0	0	0	0	0	0	0	0	0	0	3.4522e-05	0	0	0	0	0	0	0	0	0	0	0	0	0	0	8.63051e-07	0	3.4522e-06	0
Nubsella	0	0	0	0	0	0	0	0	0	0	0	0	0	0	0	0	0	0	0	0	0	0	0	0	0	0	0	0	0	0	0	0	0	3.35976e-05	0	0	0	0	0	0	8.39941e-07	0	0	3.35976e-06
Kocuria	0	0	0	0	0	0	0	0	0	0	0	0	0	0	0	0	0	0	0	0	0	0	0	0	0	0	0	0	2.94716e-05	0	0	0	0	0	0	0	0	0	0	0	7.36789e-07	0	2.94716e-06	0
Kluyvera	0	0	0	0	0	0	0	0	0	0	0	0	0	0	0	0	0	0	0	0	0	2.74469e-05	0	0	0	0	0	0	0	0	0	0	0	0	0	0	0	0	0	0	6.86172e-07	0	2.74469e-06	0

## Sheet: Detection frequencies
Group	Gingivitis pretreatment	Gingivitis pretreatment	Gingivitis pretreatment	Gingivitis pretreatment	Gingivitis pretreatment	Gingivitis pretreatment	Gingivitis pretreatment	Gingivitis pretreatment	Gingivitis pretreatment	Gingivitis pretreatment	Gingivitis pretreatment	Gingivitis pretreatment	Gingivitis pretreatment	Gingivitis pretreatment	Gingivitis pretreatment	Gingivitis pretreatment	Gingivitis pretreatment	Gingivitis pretreatment	Gingivitis pretreatment	Gingivitis pretreatment	CHX-14 days post treatment	CHX-14 days post treatment	CHX-14 days post treatment	CHX-14 days post treatment	CHX-14 days post treatment	CHX-14 days post treatment	CHX-14 days post treatment	CHX-14 days post treatment	CHX-14 days post treatment	CHX-14 days post treatment	NAC-14 days post treatment	NAC-14 days post treatment	NAC-14 days post treatment	NAC-14 days post treatment	NAC-14 days post treatment	NAC-14 days post treatment	NAC-14 days post treatment	NAC-14 days post treatment	NAC-14 days post treatment	NAC-14 days post treatment
Phylum	A.2.21	A.3.21	A.5.21	A.9.21	A.10.21	A.14.21	A.15.21	A.16.21	A.18.21	A.19.21	A.1.21	A.4.21	A.6.21	A.7.21	A.8.21	A.11.21	A.12.21	A.13.21	A.17.21	A.20.21	A1.2.35	A1.3.35	A1.4.35	A1.7.35	A1.11.35	A1.12.35	A1.14.35	A1.16.35	A1.18.35	A1.19.35	A2.1.35	A2.5.35	A2.6.35	A2.8.35	A2.9.35	A2.10.35	A2.13.35	A2.15.35	A2.17.35	A2.20.35	Overall	Gingivitis pretreatment	CHX-14 days post treatment	NAC-14 days post treatment
Fusobacterium	1	1	1	1	1	1	1	1	1	1	1	1	1	1	1	1	1	1	1	1	1	1	1	1	1	1	1	1	1	1	1	1	1	1	1	1	1	1	1	1	1	1	1	1
Streptococcus	1	1	1	1	1	1	1	1	1	1	1	1	1	1	1	1	1	1	1	1	1	1	1	1	1	1	1	1	1	1	1	1	1	1	1	1	1	1	1	1	1	1	1	1
TM7 [G-1]	1	1	1	1	1	1	1	1	1	1	1	1	1	1	1	1	1	1	1	1	1	1	1	1	1	1	1	1	1	1	1	1	1	1	1	1	1	1	1	1	1	1	1	1
Leptotrichia	1	1	1	1	1	1	1	1	1	1	1	1	1	1	1	1	1	1	1	1	1	1	1	1	1	1	1	1	1	1	1	1	1	1	1	1	1	1	1	1	1	1	1	1
Prevotella	1	1	1	1	1	1	1	1	1	1	1	1	1	1	1	1	1	1	1	1	1	1	1	1	1	1	1	1	1	1	1	1	1	1	1	1	1	1	1	1	1	1	1	1
Propionibacterium	1	1	1	1	1	1	1	1	1	1	1	1	1	1	1	1	1	1	1	1	1	1	1	1	1	1	1	1	1	1	1	1	1	1	1	1	1	1	1	1	1	1	1	1
Actinomyces	1	1	1	1	1	1	1	1	1	1	1	1	1	1	1	1	1	1	1	1	1	1	1	1	1	1	1	1	1	1	1	1	1	1	1	1	1	1	1	1	1	1	1	1
Porphyromonas	1	1	1	1	1	1	1	1	1	1	1	1	1	1	1	1	1	1	1	1	1	1	1	1	1	1	1	1	1	1	1	1	1	1	1	1	1	1	1	1	1	1	1	1
Capnocytophaga	1	1	1	1	1	1	1	1	1	1	1	1	1	1	1	1	1	1	1	1	1	1	1	1	1	1	1	1	1	1	1	1	1	1	1	1	1	1	1	1	1	1	1	1
Campylobacter	1	1	1	1	1	1	1	1	1	1	1	1	1	1	1	1	1	1	1	1	1	1	1	1	1	1	1	1	1	1	1	1	1	1	1	1	1	1	1	1	1	1	1	1
Tannerella	1	1	1	1	1	1	1	1	1	1	1	1	1	1	1	1	1	1	1	1	1	1	1	1	1	1	1	1	1	1	1	1	1	1	1	1	1	1	1	1	1	1	1	1
Selenomonas	1	1	1	1	1	1	1	1	1	1	1	1	1	1	1	1	1	1	1	1	1	1	1	1	1	1	1	1	1	1	1	1	1	1	1	1	1	1	1	1	1	1	1	1
Granulicatella	1	1	1	1	1	1	1	1	1	1	1	1	1	1	1	1	1	1	1	1	1	1	1	1	1	1	1	1	1	1	1	1	1	1	1	1	1	1	1	1	1	1	1	1
Atopobium	1	1	1	1	1	1	1	1	1	1	1	1	1	1	1	1	1	1	1	1	1	1	1	1	1	1	1	1	1	1	1	1	1	1	1	1	1	1	1	1	1	1	1	1
Gemella	1	1	1	1	1	1	1	1	1	1	1	1	1	1	1	1	1	1	1	1	1	1	1	1	1	1	1	1	1	1	1	1	1	1	1	1	1	1	1	1	1	1	1	1
Parvimonas	1	1	1	1	1	1	1	1	1	1	1	1	1	1	1	1	1	1	1	1	1	1	1	1	1	1	1	1	1	1	1	1	1	1	1	1	1	1	1	1	1	1	1	1
Lachnospiraceae [G-3]	1	1	1	1	1	1	1	1	1	1	1	1	1	1	1	1	1	1	1	1	1	1	1	1	1	1	1	1	1	1	1	1	1	1	1	1	1	1	1	1	1	1	1	1
Veillonellaceae [G-1]	1	1	1	1	1	1	1	1	1	1	1	1	1	1	1	1	1	1	1	1	1	1	1	1	1	1	1	1	1	1	1	1	1	1	1	1	1	1	1	1	1	1	1	1
Mogibacterium	1	1	1	1	1	1	1	1	1	1	1	1	1	1	1	1	1	1	1	1	1	1	1	1	1	1	1	1	1	1	1	1	1	1	1	1	1	1	1	1	1	1	1	1
Eikenella	1	1	1	1	1	1	1	1	1	1	1	1	1	1	1	1	1	1	1	1	1	1	1	1	1	1	1	1	1	1	1	1	1	1	1	1	1	1	1	1	1	1	1	1
Veillonella	1	1	1	1	1	1	1	1	1	1	1	1	1	1	1	1	1	1	1	1	1	1	1	1	0	1	1	1	1	1	1	1	1	1	1	1	1	1	1	1	0.975	1	0.9	1
Rothia	1	1	1	1	1	1	1	1	1	1	1	1	1	1	1	1	1	1	1	1	1	1	1	1	0	1	1	1	1	1	1	1	1	1	1	1	1	1	1	1	0.975	1	0.9	1
Dialister	1	1	1	1	0	1	1	1	1	1	1	1	1	1	1	1	1	1	1	1	1	1	1	1	1	1	1	1	1	1	1	1	1	1	1	1	1	1	1	1	0.975	0.95	1	1
Lachnoanaerobaculum	1	1	1	1	1	1	1	1	1	1	1	1	1	1	1	1	1	1	1	1	1	0	1	1	1	1	1	1	1	1	1	1	1	1	1	1	1	1	1	1	0.975	1	0.9	1
Cardiobacterium	1	1	1	1	1	1	1	1	1	1	1	1	1	1	1	1	1	1	1	1	1	0	1	1	0	1	1	1	1	1	1	1	1	1	1	1	1	1	1	1	0.95	1	0.8	1
Lautropia	1	1	1	1	1	1	1	1	1	1	1	1	1	1	1	1	1	1	1	1	1	1	0	1	1	1	1	1	1	1	1	1	0	1	1	1	1	1	1	1	0.95	1	0.9	0.9
Olsenella	1	1	1	1	1	1	1	1	1	1	1	1	1	1	1	1	1	1	1	1	1	0	1	1	1	1	1	1	0	1	1	1	1	1	1	1	1	1	1	1	0.95	1	0.8	1
Oribacterium	1	1	1	1	1	1	1	1	1	0	1	1	1	1	1	1	1	1	1	1	1	1	1	1	1	1	1	1	1	0	1	1	1	1	1	1	1	1	1	1	0.95	0.95	0.9	1
Treponema	1	1	1	1	1	1	1	1	1	0	1	1	1	1	1	1	1	1	1	1	1	1	1	1	1	1	1	1	1	0	1	1	1	1	1	1	1	1	1	1	0.95	0.95	0.9	1
Peptostreptococcaceae [XI][G-7]	1	1	1	1	1	1	1	1	1	1	1	1	0	1	1	1	1	1	1	1	1	1	1	1	1	1	1	1	1	1	1	1	0	1	1	1	1	1	1	1	0.95	0.95	1	0.9
Corynebacterium	1	1	1	1	1	1	1	1	1	1	1	1	1	1	1	1	1	1	1	1	1	1	1	1	0	1	1	1	0	1	1	1	1	1	1	1	1	1	1	1	0.95	1	0.8	1
Solobacterium	1	1	1	1	1	1	1	1	1	1	1	1	1	1	1	1	1	1	1	1	1	1	1	1	0	1	1	1	1	1	1	1	1	0	1	1	1	1	1	1	0.95	1	0.9	0.9
Bacteroidales [G-2]	0	1	1	1	1	1	1	1	1	1	1	1	0	0	1	1	1	1	1	1	1	1	1	1	1	1	1	1	1	1	1	1	1	1	1	1	1	1	1	1	0.925	0.85	1	1
Stomatobaculum	1	1	1	1	1	1	1	1	1	1	1	1	1	1	1	1	1	1	1	1	1	1	1	1	0	1	1	1	0	0	1	1	1	1	1	1	1	1	1	1	0.925	1	0.7	1
Peptostreptococcaceae [XI][G-1]	1	1	1	1	0	1	1	1	1	1	1	1	0	1	1	1	1	1	1	1	1	1	1	1	1	0	1	1	1	1	1	1	1	1	1	1	1	1	1	1	0.925	0.9	0.9	1
Aggregatibacter	1	1	1	1	1	1	1	1	1	1	1	1	1	1	1	1	1	1	1	1	1	1	0	1	0	0	1	1	1	0	1	1	1	1	1	1	1	1	1	1	0.9	1	0.6	1
Bergeyella	1	0	1	1	1	1	1	1	1	1	1	1	1	1	1	0	0	1	1	0	1	1	1	1	1	1	1	1	1	1	1	1	1	1	1	1	1	1	1	1	0.9	0.8	1	1
Neisseria	1	0	1	1	1	1	1	1	1	1	1	1	0	1	1	1	1	1	1	0	1	1	1	1	1	0	1	1	1	1	1	1	0	1	1	1	1	1	1	1	0.875	0.85	0.9	0.9
Abiotrophia	1	1	1	1	1	1	1	1	1	1	1	1	0	1	1	1	0	1	1	1	1	0	1	1	0	0	1	1	1	1	1	1	1	1	1	1	1	1	1	1	0.875	0.9	0.7	1
SR1 [G-1]	1	1	1	1	1	1	1	1	1	0	1	1	0	1	1	1	1	1	1	1	1	1	1	1	1	1	0	1	1	0	1	1	0	1	1	1	1	1	1	1	0.875	0.9	0.8	0.9
Kingella	1	0	1	1	1	1	1	1	1	1	1	1	1	1	1	1	1	0	1	0	1	1	0	1	1	1	1	1	1	1	0	1	1	1	1	1	1	1	1	1	0.875	0.85	0.9	0.9
Peptostreptococcaceae [XI][G-9]	1	1	1	0	1	1	1	1	1	0	1	1	1	1	1	1	1	0	1	1	1	1	1	1	1	1	1	1	1	0	1	1	1	1	0	1	0	1	1	1	0.85	0.85	0.9	0.8
Actinobaculum	1	0	1	1	1	1	1	1	1	1	1	1	1	1	1	1	1	1	1	0	0	0	1	1	1	1	1	1	1	0	1	1	1	1	1	1	1	1	1	0	0.85	0.9	0.7	0.9
Peptostreptococcus	0	1	1	1	0	1	1	1	1	0	1	1	1	1	1	1	1	1	1	1	1	1	0	0	1	1	1	0	1	0	1	1	1	1	1	1	1	1	1	1	0.825	0.85	0.6	1
Haemophilus	1	0	1	1	0	1	1	1	1	1	1	1	0	1	1	1	0	1	1	0	0	1	0	1	1	0	1	1	1	1	1	1	0	1	1	1	1	1	1	1	0.775	0.75	0.7	0.9
TM7 [G-3]	1	1	1	1	1	1	1	1	1	0	1	1	1	1	1	1	1	1	1	1	1	1	0	0	0	0	0	1	0	0	1	1	1	0	1	1	1	1	1	1	0.775	0.95	0.3	0.9
Shuttleworthia	1	1	1	1	0	1	1	0	1	1	1	1	1	1	1	1	1	1	1	1	1	1	1	1	0	0	0	1	0	1	1	1	1	0	1	0	0	1	0	1	0.75	0.9	0.6	0.6
Alloprevotella	1	1	1	1	0	1	1	1	1	1	1	0	1	0	1	1	1	0	1	0	1	1	0	0	1	1	1	1	1	1	1	0	1	0	1	1	0	0	1	1	0.725	0.75	0.8	0.6
TM7 [G-5]	1	0	1	0	1	1	1	1	1	1	0	1	0	1	0	0	1	1	1	0	1	1	1	1	0	1	1	1	1	1	0	1	0	0	0	1	1	1	1	1	0.7	0.65	0.9	0.6
Peptococcus	1	1	1	1	0	1	1	1	1	0	1	0	0	0	1	1	1	1	1	1	1	1	0	0	1	1	1	1	0	0	1	1	0	0	0	1	1	1	1	1	0.7	0.75	0.6	0.7
Fretibacterium	1	1	0	0	0	1	1	1	1	0	0	1	0	1	1	1	1	0	1	0	1	1	1	1	1	1	1	1	1	0	0	1	0	1	0	1	0	1	1	0	0.65	0.6	0.9	0.5
Propionivibrio	0	0	1	0	1	1	1	1	1	0	1	1	0	0	1	1	1	0	1	0	0	1	1	0	1	0	1	1	1	0	1	1	0	1	1	1	0	1	1	1	0.65	0.6	0.6	0.8
Lachnospiraceae [G]	1	0	1	0	0	1	1	1	1	0	1	1	0	0	0	1	1	1	1	1	1	0	0	0	1	1	1	0	1	0	1	1	0	0	0	1	1	1	1	1	0.625	0.65	0.5	0.7
Cryptobacterium	0	0	0	0	0	1	1	1	0	1	1	1	1	1	0	1	1	1	1	1	1	0	1	1	0	1	0	1	0	1	1	0	1	0	0	0	1	1	1	1	0.625	0.65	0.6	0.6
Corynebacterium	1	1	0	1	1	1	1	1	1	1	1	1	0	0	1	1	1	0	1	1	0	0	0	0	0	0	0	0	0	0	1	1	1	1	1	1	0	1	1	1	0.625	0.8	0	0.9
Catonella	1	1	0	1	0	1	1	0	1	0	0	1	0	1	0	1	1	0	1	0	1	1	1	1	1	1	1	0	1	0	0	1	0	1	1	1	0	1	0	1	0.625	0.55	0.8	0.6
Mitsuokella	1	1	1	1	0	1	1	1	1	1	0	0	0	1	0	0	0	1	1	1	1	1	0	0	0	0	0	1	0	1	1	1	0	0	1	0	1	1	1	0	0.575	0.65	0.4	0.6
Peptostreptococcaceae [XI][G-4]	0	1	0	0	0	1	1	1	1	0	1	1	0	1	0	1	0	1	1	0	1	1	1	0	1	0	1	1	1	0	1	1	0	0	0	0	1	1	1	0	0.575	0.55	0.7	0.5
Centipeda	0	1	1	1	0	1	1	1	1	0	1	1	0	0	0	0	1	0	1	0	1	1	0	0	0	1	1	0	1	0	1	1	1	0	1	0	1	1	1	0	0.575	0.55	0.5	0.7
TM7 [G-6]	0	0	1	1	0	1	0	1	1	1	1	1	0	0	1	1	1	1	1	0	0	0	0	1	0	0	0	1	0	0	1	0	1	1	1	0	1	0	1	1	0.55	0.65	0.2	0.7
Selenomonas	1	1	0	1	0	1	1	1	1	1	0	1	0	0	0	1	1	0	1	0	1	0	1	0	0	0	0	1	0	0	1	1	0	0	0	1	1	1	1	0	0.525	0.6	0.3	0.6
Lachnospiraceae [G-7]	0	1	0	0	1	1	1	1	0	1	1	1	0	0	0	1	0	1	1	1	1	0	1	0	0	0	1	1	0	1	1	0	0	0	1	0	1	0	0	1	0.525	0.6	0.5	0.4
Johnsonella	0	1	1	0	0	1	1	1	1	0	1	0	0	0	0	1	0	0	1	1	0	1	0	0	1	0	1	0	1	0	1	1	0	0	0	0	0	1	1	1	0.475	0.5	0.4	0.5
Scardovia	1	0	0	1	0	0	0	1	1	1	1	1	1	1	0	0	1	1	0	1	0	0	1	1	0	0	0	0	0	1	0	0	1	0	1	0	1	1	0	0	0.475	0.6	0.3	0.4
Erysipelotrichaceae [G-1]	0	0	1	1	0	1	1	1	0	0	1	1	0	0	0	1	1	0	0	0	1	1	0	0	0	0	0	1	1	0	1	1	0	1	0	1	0	1	1	0	0.475	0.45	0.4	0.6
GN02 [G-1]	0	1	1	0	1	1	1	1	1	0	0	1	0	1	0	0	0	1	1	0	0	0	0	1	0	0	0	1	0	0	0	1	0	0	0	1	1	1	1	0	0.45	0.55	0.2	0.5
Anaeroglobus	0	0	1	1	1	1	1	1	0	1	0	1	0	0	0	0	1	1	0	1	1	0	0	0	0	0	0	0	1	1	0	0	1	0	1	1	0	0	0	1	0.45	0.55	0.3	0.4
Porphyromonas	1	1	0	1	0	1	1	1	1	0	0	0	0	0	1	0	0	1	1	0	1	0	0	0	0	0	0	0	0	0	0	1	1	1	1	0	1	1	0	0	0.425	0.5	0.1	0.6
Megasphaera	0	1	0	1	0	1	0	1	0	1	0	0	0	0	1	0	1	1	0	1	0	1	0	0	0	0	0	1	0	1	1	0	1	0	1	0	0	0	0	1	0.4	0.45	0.3	0.4
Bacteroidetes [G-5]	0	0	0	0	0	1	1	1	0	0	0	0	0	0	1	0	1	1	1	0	0	0	0	0	0	1	1	1	1	0	0	0	0	1	0	1	0	1	1	0	0.375	0.35	0.4	0.4
Escherichia	0	0	0	0	1	0	0	1	1	1	1	0	0	0	0	0	1	0	0	0	0	1	1	0	0	0	0	1	1	1	0	0	0	0	1	0	1	0	1	0	0.35	0.3	0.5	0.3
Filifactor	1	1	0	0	0	0	1	1	0	0	0	0	0	0	0	1	0	1	0	0	1	1	0	0	1	0	0	1	1	0	0	0	0	0	0	0	0	1	0	0	0.3	0.3	0.5	0.1
Lachnospiraceae [G-2]	0	1	0	1	0	0	1	1	1	0	0	0	0	0	0	0	0	0	0	0	0	1	0	0	0	0	0	0	0	0	1	1	0	0	0	0	1	1	1	0	0.275	0.25	0.1	0.5
Veillonella	1	0	1	0	1	1	0	0	0	1	1	0	1	1	0	0	1	0	0	0	0	0	0	0	0	0	0	0	0	0	0	1	0	0	0	1	0	0	0	0	0.275	0.45	0	0.2
Lachnospiraceae [G-8]	0	1	0	0	0	0	1	0	0	0	0	0	0	0	0	1	0	0	1	0	0	1	0	0	1	0	0	0	1	0	0	1	0	0	0	0	0	1	1	0	0.25	0.2	0.3	0.3
Mycoplasma	0	0	0	0	0	0	1	1	0	1	0	0	0	0	0	1	0	0	0	0	0	1	0	0	1	0	1	0	0	1	0	0	0	0	0	1	0	0	0	1	0.25	0.2	0.4	0.2
Lactobacillus	1	0	0	0	0	1	0	0	0	0	0	0	1	1	0	0	0	0	0	0	0	0	1	0	0	0	1	0	0	0	0	0	1	0	1	0	0	1	0	0	0.225	0.2	0.2	0.3
Bifidobacterium	0	1	0	0	0	0	0	0	0	0	0	0	0	0	0	0	1	1	0	0	0	1	0	0	0	0	0	0	0	0	1	0	1	0	1	0	1	0	0	0	0.2	0.15	0.1	0.4
Butyrivibrio	0	0	0	0	0	1	1	0	0	0	0	0	0	0	0	1	0	1	0	0	0	0	0	0	1	0	1	0	0	0	0	0	0	0	0	0	1	1	0	0	0.2	0.2	0.2	0.2
Peptostreptococcaceae [XI][G-6]	0	0	0	0	0	1	1	1	0	0	0	0	0	1	0	1	0	0	0	0	0	0	0	0	1	0	1	0	0	0	0	0	0	0	0	0	0	1	0	0	0.2	0.25	0.2	0.1
TM7 [G-4]	0	1	0	0	0	0	0	0	1	0	0	0	0	0	0	0	1	0	1	0	0	1	0	0	0	0	0	0	0	0	0	1	0	0	0	0	0	1	1	0	0.2	0.2	0.1	0.3
Veillonellaceae [G-1]	0	1	0	1	0	0	0	0	0	0	0	0	0	1	0	0	0	0	0	1	0	1	0	1	0	0	0	0	0	0	0	0	0	0	0	0	0	0	0	1	0.175	0.2	0.2	0.1
Pseudoramibacter	1	0	0	0	0	1	0	0	0	0	0	0	0	0	0	1	0	0	0	1	1	0	0	0	1	0	0	0	0	0	0	0	0	0	0	0	0	0	0	1	0.175	0.2	0.2	0.1
GN02 [G-2]	0	0	0	0	0	0	1	0	1	0	1	0	0	0	1	0	0	0	1	0	0	0	0	0	0	0	0	0	0	0	0	0	0	0	0	0	0	1	1	0	0.175	0.25	0	0.2
Bacteroidetes [G-3]	0	0	0	0	0	1	1	0	0	0	0	0	0	0	0	1	0	0	0	0	1	1	0	0	1	0	0	1	0	0	0	0	0	0	0	0	0	0	0	0	0.175	0.15	0.4	0
Centipeda	0	0	0	0	0	0	0	0	0	0	0	1	0	0	0	0	1	0	1	0	0	0	0	0	0	0	0	1	0	0	1	0	0	0	0	0	0	0	1	0	0.15	0.15	0.1	0.2
Phreatobacter	0	0	0	0	1	0	0	0	0	0	0	0	0	0	0	0	0	0	0	0	0	0	0	1	0	0	1	0	0	0	0	0	1	1	0	0	1	0	0	0	0.15	0.05	0.2	0.3
Mitsuokella	0	0	0	1	0	1	0	1	0	0	0	0	0	0	0	0	0	0	0	0	0	0	0	0	0	0	0	0	0	0	0	1	0	0	1	0	0	0	0	0	0.125	0.15	0	0.2
Afipia	0	0	0	0	0	1	0	0	0	1	0	0	0	0	0	0	0	0	0	0	0	0	1	0	0	0	0	1	0	0	0	0	0	0	0	1	0	0	0	0	0.125	0.1	0.2	0.1
Bacteroidaceae [G-1]	0	0	0	0	0	1	0	0	0	0	0	0	0	0	0	0	0	0	0	0	1	1	0	0	0	0	1	0	0	0	0	0	0	0	0	0	0	0	0	0	0.1	0.05	0.3	0
Bacillus	0	0	0	0	0	0	0	0	0	0	0	1	0	0	0	0	0	0	0	0	1	1	0	1	0	0	0	0	0	0	0	0	0	0	0	0	0	0	0	0	0.1	0.05	0.3	0
Acinetobacter	0	0	0	0	0	1	0	0	0	0	0	0	1	0	0	0	0	0	0	0	0	0	0	0	1	0	0	0	0	0	0	0	1	0	0	0	0	0	0	0	0.1	0.1	0.1	0.1
Brevibacterium	0	0	0	0	0	0	0	0	0	0	0	0	0	0	0	0	0	1	0	0	0	0	1	0	0	0	1	0	1	0	0	0	0	0	0	0	0	0	0	0	0.1	0.05	0.3	0
Peptoclostridium	0	0	0	0	0	0	0	0	1	0	0	0	0	0	0	0	0	0	1	0	0	0	0	0	0	0	0	0	0	0	1	0	0	0	0	1	0	0	0	0	0.1	0.1	0	0.2
Pseudomonas	0	0	0	0	0	0	0	0	0	0	0	0	0	0	0	0	0	0	0	0	0	0	1	0	0	0	0	1	0	0	0	1	1	0	0	0	0	0	0	0	0.1	0	0.2	0.2
Peptostreptococcaceae [XI][G-5]	0	0	0	0	0	1	0	0	0	0	0	0	0	0	0	0	0	0	0	0	0	0	0	0	0	0	1	1	0	0	0	0	0	0	0	0	0	0	0	0	0.075	0.05	0.2	0
Peptostreptococcaceae [G]	0	0	0	0	0	1	1	0	0	0	0	0	0	0	0	0	0	0	0	0	0	0	0	0	0	0	1	0	0	0	0	0	0	0	0	0	0	0	0	0	0.075	0.1	0.1	0
Prevotella	0	0	0	0	0	1	0	0	0	0	0	0	0	0	0	0	0	1	0	0	0	0	0	0	0	0	0	0	0	0	0	0	0	0	0	0	1	0	0	0	0.075	0.1	0	0.1
Bulleidia	0	0	0	0	0	0	0	0	0	0	0	0	0	1	0	0	0	0	1	0	0	0	0	0	0	0	0	1	0	0	0	0	0	0	0	0	0	0	0	0	0.075	0.1	0.1	0
Caulobacter	0	0	0	0	1	0	0	0	0	0	0	0	1	0	0	0	0	0	0	0	0	0	0	0	0	0	0	1	0	0	0	0	0	0	0	0	0	0	0	0	0.075	0.1	0.1	0
Paracoccus	0	0	1	0	0	0	0	0	0	0	0	0	0	0	0	0	0	0	0	0	0	0	1	0	0	0	0	0	0	0	0	0	1	0	0	0	0	0	0	0	0.075	0.05	0.1	0.1
Dietzia	0	0	0	1	0	1	0	0	0	0	0	0	0	0	0	0	0	0	0	0	0	0	1	0	0	0	0	0	0	0	0	0	0	0	0	0	0	0	0	0	0.075	0.1	0.1	0
Nesterenkonia	0	0	0	0	0	0	0	0	0	0	0	0	0	0	0	0	0	0	0	0	0	0	0	0	0	1	0	0	1	0	0	0	1	0	0	0	0	0	0	0	0.075	0	0.2	0.1
Desulfovibrio	0	0	0	0	0	0	0	0	0	0	0	0	0	0	0	1	0	0	0	0	0	0	0	0	1	0	0	0	0	0	0	0	0	0	0	0	0	0	0	0	0.05	0.05	0.1	0
Eggerthia	0	0	0	0	0	1	0	0	0	0	0	0	0	0	0	0	0	0	1	0	0	0	0	0	0	0	0	0	0	0	0	0	0	0	0	0	0	0	0	0	0.05	0.1	0	0
Methylobacterium	0	0	0	0	0	1	0	0	0	0	0	0	0	0	0	0	0	0	0	0	0	0	0	0	0	0	0	0	0	0	0	0	0	0	1	0	0	0	0	0	0.05	0.05	0	0.1
Desulfobulbus	0	0	0	0	0	0	1	0	0	0	0	0	0	0	0	0	0	0	0	0	0	0	0	0	0	0	0	0	0	0	0	0	0	0	0	0	0	1	0	0	0.05	0.05	0	0.1
Peptostreptococcaceae [XI][G-2]	0	0	0	0	0	0	0	0	0	0	0	0	0	0	0	1	0	0	0	0	0	1	0	0	0	0	0	0	0	0	0	0	0	0	0	0	0	0	0	0	0.05	0.05	0.1	0
Bacteroides	0	0	0	0	0	1	0	0	0	0	0	0	0	0	0	0	0	0	0	0	0	0	0	0	0	0	0	0	0	0	0	0	0	0	1	0	0	0	0	0	0.05	0.05	0	0.1
Parvimonas	0	0	0	0	0	0	1	0	0	0	0	0	0	0	0	0	0	0	0	0	0	0	0	0	0	0	0	0	0	0	0	0	0	0	0	0	0	1	0	0	0.05	0.05	0	0.1
Slackia	0	0	0	0	0	0	0	0	0	0	0	0	0	0	0	0	0	0	0	1	0	0	0	0	0	0	0	0	0	0	0	0	0	0	0	0	0	0	0	0	0.025	0.05	0	0
Micrococcus	0	0	0	0	1	0	0	0	0	0	0	0	0	0	0	0	0	0	0	0	0	0	0	0	0	0	0	0	0	0	0	0	0	0	0	0	0	0	0	0	0.025	0.05	0	0
Microvirga	0	0	0	0	0	0	0	0	0	0	0	0	0	0	0	0	0	0	0	0	0	0	1	0	0	0	0	0	0	0	0	0	0	0	0	0	0	0	0	0	0.025	0	0.1	0
Brevundimonas	0	0	0	0	0	0	0	0	0	0	0	0	0	0	0	0	0	0	0	0	0	0	0	0	0	0	0	0	0	1	0	0	0	0	0	0	0	0	0	0	0.025	0	0.1	0
Ruminococcaceae [G-1]	0	0	0	0	0	0	0	0	0	0	0	0	0	0	0	0	0	0	1	0	0	0	0	0	0	0	0	0	0	0	0	0	0	0	0	0	0	0	0	0	0.025	0.05	0	0
Enterobacter	0	0	0	0	0	0	0	0	0	0	0	0	0	0	0	0	0	0	0	0	0	0	0	0	0	0	1	0	0	0	0	0	0	0	0	0	0	0	0	0	0.025	0	0.1	0
Lysobacter	0	0	0	0	0	0	0	0	0	0	0	0	0	0	0	0	0	0	0	0	0	0	0	1	0	0	0	0	0	0	0	0	0	0	0	0	0	0	0	0	0.025	0	0.1	0
Ruminococcaceae [G-2]	0	0	1	0	0	0	0	0	0	0	0	0	0	0	0	0	0	0	0	0	0	0	0	0	0	0	0	0	0	0	0	0	0	0	0	0	0	0	0	0	0.025	0.05	0	0
Novispirillum	0	0	1	0	0	0	0	0	0	0	0	0	0	0	0	0	0	0	0	0	0	0	0	0	0	0	0	0	0	0	0	0	0	0	0	0	0	0	0	0	0.025	0.05	0	0
Asaia	0	0	0	0	0	0	0	0	0	0	0	0	0	0	0	0	0	0	0	0	0	0	0	0	0	0	0	0	0	0	0	0	0	0	0	0	0	0	0	1	0.025	0	0	0.1
Staphylococcus	0	0	0	0	0	0	0	0	0	0	0	0	0	0	0	0	0	0	0	0	0	0	0	0	0	0	0	0	0	0	0	0	1	0	0	0	0	0	0	0	0.025	0	0	0.1
Haematobacter	0	0	0	0	0	0	0	0	0	0	0	0	0	0	0	0	0	0	0	0	0	0	0	0	0	0	0	0	0	0	0	0	1	0	0	0	0	0	0	0	0.025	0	0	0.1
Blastococcus	0	0	0	0	0	0	0	0	0	0	0	0	0	0	0	0	0	0	0	0	0	0	1	0	0	0	0	0	0	0	0	0	0	0	0	0	0	0	0	0	0.025	0	0.1	0
Massilia	0	0	0	0	0	0	0	0	0	0	0	0	0	0	0	0	0	0	0	0	0	0	1	0	0	0	0	0	0	0	0	0	0	0	0	0	0	0	0	0	0.025	0	0.1	0
Eubacterium [XI][G-7]	0	0	0	0	0	0	0	1	0	0	0	0	0	0	0	0	0	0	0	0	0	0	0	0	0	0	0	0	0	0	0	0	0	0	0	0	0	0	0	0	0.025	0.05	0	0
Phenylobacterium	0	0	0	0	0	0	0	0	0	0	0	0	0	0	0	0	0	0	0	0	0	0	0	0	0	0	0	1	0	0	0	0	0	0	0	0	0	0	0	0	0.025	0	0.1	0
Moraxella	0	0	0	0	0	0	0	0	0	0	0	0	0	0	0	0	0	0	0	0	0	0	0	0	0	0	0	1	0	0	0	0	0	0	0	0	0	0	0	0	0.025	0	0.1	0
Legionella	0	0	0	0	0	0	0	0	0	0	0	0	0	0	0	0	0	0	0	0	0	0	0	0	1	0	0	0	0	0	0	0	0	0	0	0	0	0	0	0	0.025	0	0.1	0
Bradyrhizobium	0	0	0	0	0	0	0	0	0	0	1	0	0	0	0	0	0	0	0	0	0	0	0	0	0	0	0	0	0	0	0	0	0	0	0	0	0	0	0	0	0.025	0.05	0	0
Kytococcus	0	0	0	0	0	0	0	0	0	0	0	0	0	0	0	0	0	0	0	0	0	0	0	0	0	1	0	0	0	0	0	0	0	0	0	0	0	0	0	0	0.025	0	0.1	0
Peptoniphilus	0	0	0	0	0	0	0	0	0	0	0	0	0	0	0	0	0	0	0	0	0	0	0	0	0	1	0	0	0	0	0	0	0	0	0	0	0	0	0	0	0.025	0	0.1	0
Nubsella	0	0	0	0	0	0	0	0	0	0	0	0	0	0	0	0	0	0	0	0	0	0	0	0	0	0	0	0	0	0	0	0	0	1	0	0	0	0	0	0	0.025	0	0	0.1
Kocuria	0	0	0	0	0	0	0	0	0	0	0	0	0	0	0	0	0	0	0	0	0	0	0	0	0	0	0	0	1	0	0	0	0	0	0	0	0	0	0	0	0.025	0	0.1	0
Kluyvera	0	0	0	0	0	0	0	0	0	0	0	0	0	0	0	0	0	0	0	0	0	1	0	0	0	0	0	0	0	0	0	0	0	0	0	0	0	0	0	0	0.025	0	0.1	0
# of Genera detected	60	62	63	63	53	86	78	75	69	56	64	65	47	59	57	69	66	64	74	55	65	67	60	56	55	52	66	72	60	49	65	68	60	54	64	63	64	75	69	63	134	115	112	102
