# Supplementary material for: Subgingival microbiome of experimental gingivitis: shifts associated with the use of chlorhexidine and N-acetyl cysteine mouthwashes
Source: J Oral Microbiol. 2019 Jun 24;11(1):1608141. doi: 10.1080/20002297.2019.1608141 (PMC6598494; doi:10.1080/20002297.2019.1608141)
Supplement: Supplemental Material [file ZJOM_A_1608141_SM2983.zip › supplemental data/S7.Species abundance and frequencies - Treatment study.xlsx]

## Sheet: Relative abundances
Group	Gingivitis pretreatment	Gingivitis pretreatment	Gingivitis pretreatment	Gingivitis pretreatment	Gingivitis pretreatment	Gingivitis pretreatment	Gingivitis pretreatment	Gingivitis pretreatment	Gingivitis pretreatment	Gingivitis pretreatment	Gingivitis pretreatment	Gingivitis pretreatment	Gingivitis pretreatment	Gingivitis pretreatment	Gingivitis pretreatment	Gingivitis pretreatment	Gingivitis pretreatment	Gingivitis pretreatment	Gingivitis pretreatment	Gingivitis pretreatment	CHX-14 days post treatment	CHX-14 days post treatment	CHX-14 days post treatment	CHX-14 days post treatment	CHX-14 days post treatment	CHX-14 days post treatment	CHX-14 days post treatment	CHX-14 days post treatment	CHX-14 days post treatment	CHX-14 days post treatment	NAC-14 days post treatment	NAC-14 days post treatment	NAC-14 days post treatment	NAC-14 days post treatment	NAC-14 days post treatment	NAC-14 days post treatment	NAC-14 days post treatment	NAC-14 days post treatment	NAC-14 days post treatment	NAC-14 days post treatment
Species	A.2.21	A.3.21	A.5.21	A.9.21	A.10.21	A.14.21	A.15.21	A.16.21	A.18.21	A.19.21	A.1.21	A.4.21	A.6.21	A.7.21	A.8.21	A.11.21	A.12.21	A.13.21	A.17.21	A.20.21	A1.2.35	A1.3.35	A1.4.35	A1.7.35	A1.11.35	A1.12.35	A1.14.35	A1.16.35	A1.18.35	A1.19.35	A2.1.35	A2.5.35	A2.6.35	A2.8.35	A2.9.35	A2.10.35	A2.13.35	A2.15.35	A2.17.35	A2.20.35	Overall	Gingivitis pretreatment	CHX-14 days post treatment	NAC-14 days post treatment
Fusobacterium nucleatum subsp. vincentii	0.0857409	0.41318	0.0708494	0.00175886	0.15111	0.0134418	0.321714	0.0543965	0.230558	0.000582213	0.0220874	0.0532949	0.0500503	0.092678	0.207991	0.225348	0.143618	0.00421784	0.0849584	0.00895879	0.146293	0.551682	0.230821	0.0133986	0.267806	0.129734	0.286612	0.0923792	0.37756	0.000661762	0.0124137	0.145154	0.0154502	0.39709	0.000659232	0.185227	0.0145182	0.182395	0.0718376	0.112413	0.136766	0.111827	0.209695	0.113716
Fusobacterium nucleatum subsp. animalis	0.0160058	0.00693154	0.0259024	0.0477531	0.0941229	0.00349802	0.0115278	0.124563	0.0261725	0.0640435	0.0772168	0.081739	0.09915	0.0130515	0.0141921	0.045944	0.043181	0.075611	0.0457707	0.0337116	0.0857097	0.0110611	0.179317	0.00608091	0.0835611	0.0805054	0.00781024	0.0938606	0.0369574	0.131768	0.229364	0.0120341	0.220933	0.0107512	0.0310938	0.0890539	0.140797	0.0436277	0.0767369	0.344784	0.0716474	0.0475044	0.0716632	0.119918
Veillonella parvula group	0.0657501	0.016475	0.0414253	0.0748395	0.036244	0.033015	0.00442584	0.0116058	0.0208782	0.0541458	0.0519536	0.0417046	0.122805	0.16961	0.0203057	0.0189848	0.0232242	0.0783402	0.0113029	0.0383569	0.0013451	0.00186639	0.00356917	0.170935	0	0.0115649	0.000867804	0.198296	0.00170935	0.000661762	0.0157782	0.00628328	0.0141207	0.00839941	0.0596056	0.0464496	0.0589983	0.0211025	0.0456289	0.00486134	0.0401859	0.0467696	0.0390816	0.0281228
TM7 [G-1] sp. oral taxon 346	0.0411769	0.179316	0.00231685	0.0205787	0.00301104	0.0674842	0.0401414	0.0349502	0.00696937	0.0113046	0.0431401	0.0464622	0.0813667	0.000359217	0.00104803	0.00833873	0.0990298	0.11109	0.00571358	0.049572	0.0108684	0.0162486	0.00397578	0.00113373	0.000265756	0.00521283	0.00255082	0.0208625	0.00380183	0.000700689	0.0566158	0.0304579	0.117229	0.000436769	0.00653738	0.00727204	0.186446	0.04754	0.00690632	0.0359739	0.0353602	0.0426685	0.00656209	0.0495416
Propionibacterium propionicum	0.00617653	0.0146165	0.0846115	0.0364084	0.00981376	0.0199662	0.0346176	0.0224142	0.0187246	0.0276551	0.0265834	0.0840672	0.0119114	0.00299347	0.0801747	0.0297523	0.0157342	0.0202208	0.0144703	0.00710067	0.00866243	0.00477576	0.10581	0.00520484	0.0157175	0.00452239	0.0186972	0.0104518	0.00748578	0.00615049	0.10395	0.0428825	0.0403906	0.042333	0.0266989	0.0285551	0.0577317	0.10492	0.0233162	0.00828742	0.0308639	0.0284006	0.0187478	0.0479066
Fusobacterium nucleatum subsp. polymorphum	0.0138806	0.00442011	0.0605162	0.1116	0.0526374	0.00432339	0.0255601	0.00460687	0.0732233	0.136286	0.0731133	0.0157911	0.0115759	0.0420882	0.0320524	0.029226	0.00502689	0.00645081	0.0147808	0.00497711	0.0174325	0.0101005	0.0124695	0.0629735	0.000113895	0.0118411	0.00849396	0.00650152	0.000147358	0.143602	0.0261036	0.0194533	0.0141665	0.00772746	0.04719	0.0351038	0.0309851	0.017131	0.0273892	0.00861151	0.0307419	0.0361068	0.0273676	0.0233861
Campylobacter gracilis	0.031746	0.00251143	0.0053751	0.0299886	0.0485112	0.00271194	0.0226095	0.0124474	0.00936229	0.0154287	0.0306155	0.0368458	0.0181188	0.0234688	0.0322707	0.0111723	0.0372996	0.0134599	0.00515464	0.00152631	0.00129129	0.00293682	0.0749074	0.0140685	0.070653	0.0268236	0.00381308	0.00860012	0.0101677	0.0223831	0.0120657	0.00596379	0.0355767	0.0244591	0.0200516	0.0236436	0.0345416	0.0362774	0.0485804	0.0123617	0.0219948	0.0195312	0.0235645	0.0253522
TM7 [G-1] sp. oral taxon 349	0.0009298	0.00652971	0.0012511	0	0.00122672	0.0363165	0.0057982	0.0256921	0.000149557	0.0196497	0.0157716	0.00126531	0	0.0232294	0.00165939	0.0822944	0.00643442	0.105074	0.0414234	0.0401486	0.0205531	0.0142724	0.00072287	0.000360732	0.00015186	0.00017261	0.00018408	0.000493787	0.00898883	0.000817471	0.00730901	0.000212993	0.00325509	0.00665233	0	0.0352941	0.0475007	0.00213397	0.0834661	0.0569471	0.0176083	0.0207422	0.00467177	0.0242771
Cardiobacterium valvarum	0.0120874	0	0.0505537	0.0454665	0.0117096	0.0010612	0.0236045	0.0231229	0.0198612	0.0330406	0.0736128	0.00020245	0.000838832	0.029815	0.0375983	0.0119414	0.0282511	0.00477608	0.0136008	0.00092906	0.00026902	0	0	0.024066	0	0.000621397	0	0.00625463	0.000235773	0.00256919	0.0425779	0.043699	0.00110031	0.0437105	0.0115366	0.0146202	0.00803859	0.0427979	0.0234343	0.011482	0.0174772	0.0211037	0.0034016	0.0242997
Streptococcus gordonii	0.0164707	0.000301371	0.00722858	0.024712	0.00211888	0.0134025	0.00329365	0.000841639	0.00460637	0.00567658	0.00185549	0.00111347	0.0138687	0.146022	0.000262009	0.0141677	0.00155834	0.00341149	0.00596199	0.0355697	0.0601528	0.00483065	4.51794e-05	0.16135	0.0274867	0	0.00315565	0.0290511	0	0.000116782	0.000406056	0.000816471	0.012837	0.000134391	0.0108224	0.00369313	0.00151028	0.0112033	0.00897232	0.00541692	0.0161111	0.0151221	0.0286189	0.00558122
Granulicatella adiacens	0.0907219	0.0028128	0.0114453	0.0245361	0.005576	0.00620996	0.00449446	0.00664452	0.00424743	0.00184368	0.010669	0.00966697	0.00855609	0.0378974	0.0111354	0.000809585	0.00482582	0.0106066	0.0204943	0.00278718	0.0505219	0.0635121	0.00171682	0.0068539	0.01959	0.00683536	0.0589581	0.0279812	0.00925407	0.00949823	0.00493068	0.00681576	0.00256739	0.00372934	0.0271933	0.018123	0.00594368	0.00812092	0.0152293	0.00129636	0.0156163	0.013799	0.0254722	0.00939498
Bacteroidales [G-2] sp. oral taxon 274	0	0.00969411	0.00143645	0.00712338	0.00033456	0.0107299	0.0173603	0.0013732	0.0284159	0.0112076	0.00285459	0.00617471	0	0	0.00227074	0.00364313	0.00608254	0.00062027	0.00279468	0.00132723	0.000591843	0.0624417	0.0312641	5.15331e-05	0.0444571	0.079815	0.00804691	0.00139906	0.0511332	0.140021	0.000116016	0.0146255	0.000412617	0.0212337	0.0041202	0.010356	0.00608984	0.00729105	0.00371879	0.00662068	0.0151812	0.00567216	0.0419221	0.00745844
Prevotella oris	0.00531314	0.0066804	0.0037533	0.00738721	0.0016728	0.0141493	0.0338285	0.0453599	0.0356545	0.000194071	0.0323283	0.0863954	0.00626328	0.00526851	4.36681e-05	0.0346503	0.0102046	0.0158789	0.0217985	0.0167231	0.0328204	0.00214086	0.0041565	0.0301984	0.00675778	0.0115994	0.00115707	0.016295	0.00277033	0	0.0156042	0.0144835	0.00664772	0.000134391	0.00439488	0.00647249	0	0.00225252	0.0091494	0.0168526	0.0141859	0.0191774	0.0107896	0.00759917
Tannerella sp. oral taxon 286	0.00816896	0.00306394	0.0344748	0.0498637	0.0115981	0.0196518	0.0062099	0.0150609	0.00873415	0.0742807	0.0225156	0.0162466	0.00441785	0.0162246	0.00388646	0.00692196	0.0066355	0.00477608	0.0136008	0.0058398	0.00220596	0.000768513	0.00198789	0.00391652	0.000683371	0.0043843	0.00252452	0.00522591	0.000825204	0.000661762	0.0112536	0.0313099	0.0160462	0.00245263	0.0793825	0.00487341	0.0166131	0.0189093	0.0151703	0.00421316	0.0138895	0.0166086	0.00231839	0.0200224
Streptococcus cristatus	0.0476855	0.00542468	0.0197859	0.00466098	0.0265418	0.0672484	0.00977802	0.00682171	0.00296123	0.000630731	0.13174	0.00364409	0.00458562	0.0135904	0.0327511	0.00821729	0.0142261	0.00285324	0.0183828	0.00749884	0.000591843	0	0	0.000618397	0	0	0	8.22978e-05	2.94716e-05	0	0.00713498	0.0242102	0.00816065	0.019789	0.00302148	0.0080335	0.00448212	0.0148785	0.0209551	0.00134265	0.0135589	0.0214514	0.000132201	0.0112008
Streptococcus sp. oral taxon 423	0.00458259	0.0010548	0.00227052	0.00131915	0.00312256	0.00436269	0.000274471	0.00013289	0.00684972	4.85178e-05	0.00014273	0.00020245	0.0124706	0.00257439	0.000262009	0.000890544	0.000150807	0.000372162	0.0031052	0.000796337	0.00801679	0.0183345	0.0108882	0.00865756	0.0414199	0.00276176	0.228916	0.0195457	0.0819015	0.0123788	0.000348048	0.0102591	0.0201265	6.71953e-05	0	0.0094803	9.74374e-05	0	0.000295142	0.000138895	0.0129655	0.00224926	0.0432821	0.00408127
Fusobacterium multispecies spp42 2	0.00152753	0.0135115	0.025161	8.7943e-05	0.0235307	0.000275125	0.0159536	0.0151052	0.00188442	0	0	0.00318858	0.0112404	0.0221517	0.00139738	0.0214135	0.00150807	0	0.00204943	0.000132723	0.00473475	0.0160564	0.0126954	0.00324659	0.0143508	0.00110471	0.0185921	0.017694	0.206389	0	0.000116016	0.000709975	0.00366771	0.00201586	0	0.0285932	0	0.00148192	0.00324656	0.0112968	0.0126528	0.00800594	0.0294864	0.0051128
Lautropia mirabilis	0.0231786	0.00371691	0.0277096	0.00747516	0.00736032	0.00121841	0.00123512	0.00194906	0.0305097	0.00625879	0.000856378	0.00187266	0.000279611	0.0099982	0.0323581	8.09585e-05	0.00180968	0.00192284	0.0532853	0.000331807	0.103842	0.000411703	0	0.0126771	3.79651e-05	0.000103566	0.031425	0.0180644	0.000147358	0.000116782	0.00197227	0.0242812	0	0.00974331	0.035159	0.0169427	0.0103284	0.00829876	0.0118057	0.000231492	0.0124749	0.0106704	0.0166826	0.0118763
Atopobium rimae	0.00239091	0.00221006	0.00111209	0.043268	0.00156128	0.00982589	0.000446015	0.00212625	0	0.0120809	0.00403211	0.00475757	0.0237669	0.00269413	0.000131004	0.0023478	0.0881717	0.0181739	0.000621041	0.0698122	0.0458948	0.000301916	0.00135538	0.0122649	0	0.000621397	0.000420754	0.000288042	8.84147e-05	0.010705	0.0566738	0.000319489	0.00770218	6.71953e-05	0.0141735	0.00110413	0.0023385	0.00017783	0.000472227	0.0529191	0.0124355	0.0144765	0.00719405	0.0135948
Streptococcus mutans	0.172146	0.00497263	0	0.000351772	0	0	0.000102927	0.000531561	2.99115e-05	0.00111591	0.000356824	0.000101225	0.0808075	0.049093	0	0.000161917	0	0.000124054	0	0.000199084	0.000753255	0.000137234	0	0.0973976	0	0	0	8.22978e-05	0	0	0.00029004	0	0.0706492	0	0.0062627	7.6147e-05	0.000292312	0.00729105	0	0.000694477	0.0123505	0.0155047	0.00983704	0.00855559
Streptococcus dentisani	0.0405127	0.00205937	0.00657986	0.0138071	0.00089216	0.0202806	0.00651868	0.00934662	0.00251256	0.0562321	0.00842105	0.00253062	0.00385863	0.0166437	0.0163755	0.00315738	0.0588649	0.00272919	0.048938	0.0230938	0.0040353	0.000164681	4.51794e-05	0.0122649	7.59301e-05	0.00214037	5.25942e-05	0.00567854	0.000294716	0.00120674	0.00353849	0.00962016	0.00857326	0.011356	0.0388398	0.00144679	0.00404365	0.00403082	0.0217815	0.00509283	0.0119409	0.0171677	0.00259589	0.0108323
TM7 [G-5] sp. oral taxon 356	0.00451617	0	0.000185348	0	0.00100368	0.0626891	0.0440526	0.0231672	0.00149557	0.0180486	0	0.0393258	0	0.00143687	0	0	0.0132207	0.0980027	0.00347783	0	0.011514	2.74469e-05	9.03587e-05	0.00185519	0	0.00718058	0.000341862	0.0129619	0.000147358	0.00342559	0	0.00433085	0	0	0	0.0198363	0.0503751	0.00859514	0.027035	0.000740775	0.011477	0.0155311	0.00375443	0.0110913
Fusobacterium sp. HOT 204	0.000664143	0.0007032	0.00268755	0.0109049	0.0159474	3.93035e-05	0.0206196	0.0148394	0.0238693	0.00160109	0.0261909	0.00141715	0.0128062	0.000957912	0	0.046956	5.02689e-05	0.000930406	0.00192523	0.000398168	0.00118369	0.000713619	0.000632511	5.15331e-05	0.00182232	0.00400456	0.000920399	0.0379804	0.00232825	0.000233563	0.0183885	0.0729144	0.0049514	3.35976e-05	0.00252706	0.00742433	0.00842833	0.0708951	0.00720146	0.00319459	0.0107334	0.00917541	0.00498709	0.0195959
Leptotrichia goodfellowii	0	0.00115526	0.00208517	0.00087943	0.0537526	0.0146995	0.00164682	0.0892137	0.00433716	0	0.00988403	5.06124e-05	0.0015099	0.000419086	0.010393	0.00833873	0.000100538	0.000868379	0.00211154	0.00437985	0	0.00848109	4.51794e-05	0.000412265	0.0176158	0.000621397	0.0566177	0.0377747	0.00350712	0	0.0353269	0.00798722	0.00605171	0.0139094	0.00115366	0.0156482	0.001559	0.00260818	0.00531256	0.00143525	0.0105473	0.0102913	0.0125075	0.00909921
Fusobacterium sp. oral taxon 203	0.000332071	0	0.00361429	0.0024624	0.00033456	0	0.000274471	0.000487265	0.121411	0.0168357	0.0020339	0.000708574	0.000335533	0.000359217	4.36681e-05	0.0156655	5.02689e-05	0	0.0351509	0.000199084	0.00123749	5.48938e-05	0.000135538	0.000360732	0.0634396	0.00017261	2.62971e-05	0.000534935	0.000265244	0.0291954	0.000986136	0.0675186	0.000641849	0.000134391	0.000659232	0.000190367	0.00151028	0.00017783	0.0424414	0.00203713	0.0103005	0.0100149	0.00954228	0.0116297
Streptococcus oralis	0.0009298	0	0.000556045	0.000263829	0	3.93035e-05	0	8.85936e-05	0.000717875	0	0	5.06124e-05	0.000335533	0.00101778	0	0	0	0	0	0	0	0	0	0.000309199	3.79651e-05	0.387717	0.000578536	4.11489e-05	0.00775102	0.000311417	0	0.000141995	0.000229232	0.000201586	0.000219744	0	0	0	0	0	0.0100385	0.000199969	0.0396746	7.92556e-05
Gemella morbillorum	0.00431693	0.0113014	0.0251147	0.00923402	0.0094792	0.0271587	0.00367105	0.00451827	0.0116954	0.00281403	0.0170562	0.0106792	0.0015099	0.0128719	0.0209607	0.0122652	0.00633389	0.0199727	0.0251522	0.018913	0.00871624	0.00617555	4.51794e-05	0.0167998	0.00193622	0.00400456	0.00491756	0.00695416	0.000648375	0	0.00858518	0.0164714	0.00426371	0.00981051	0.00818546	0.00635827	0.00915912	0.00337878	0.0119237	0.00453725	0.00969724	0.0127509	0.00501976	0.00826734
Prevotella denticola	6.64143e-05	0.000301371	9.26741e-05	0.00527658	0.00044608	0.00165075	0.00312211	0.00496124	0	0.00562806	0.000178412	0.00020245	0.0088357	0.00437047	0.00165939	0.00218588	0.00135726	0.0369681	0.000186312	0.121906	0.00586463	2.74469e-05	0.000361435	0.00937903	3.79651e-05	0.000138088	2.62971e-05	0.0309028	0.000353659	0.0723267	0.00916526	0.000177494	0.00132954	0.000268781	0.0019777	0.00148487	0.000146156	0.000592768	0.000118057	0.0243067	0.00895951	0.00996976	0.0119418	0.00395673
Porphyromonas catoniae	0	0.0328495	0.0117233	0.00149503	0.0112635	0.0033801	0.00590112	0.00943522	0.00987078	0.0295473	0.00745763	0.0430712	0.000838832	0	0.000524017	0.000850065	0.000301614	0.00322541	0.00621041	0.0195766	0	0.0227809	0.0013102	0	0.000417616	0.000241654	0.00163042	0.00382685	0.000147358	0.00105103	0.00121817	0.0317004	0.000916926	0.00255342	0.00263693	0.0138207	0.00969502	0.0167161	0.00383685	0.0029631	0.00787463	0.00987608	0.0031406	0.00860575
Leptotrichia sp. oral taxon 219	0.00544597	0	0.000926741	0.00791487	0.0119326	0.000589553	0.0057982	0.000221484	0.00281168	0.021736	0.0170919	0.0113878	0	0.000239478	0.0220524	4.04793e-05	0.00759061	0.000992433	0.00770091	0.000132723	0.00521898	0.000219575	0.000406614	0	0	0.00479856	5.25942e-05	0.000617233	0.000471545	0.0155709	0.00643889	0.00745474	4.58463e-05	0.0611141	0.0198319	0.00662479	0.0073078	0.0131002	0.00779175	0.00222233	0.00709735	0.00623029	0.0027356	0.0131932
Leptotrichia sp. oral taxon 212	0.00850103	0.0014064	0.0283119	0.00984962	0.0110405	0.00762489	0.00106357	0.00225914	0.0217456	0.0398331	0.000356824	0.0154874	0.00262834	0.00125726	0.0237555	0.00400745	0.000653496	0.00651284	0.00683145	0.00404805	0.00166792	0.0017566	0.00781603	0.000257666	0	0.0064211	0.00120967	0.00403259	5.89431e-05	0.0123788	0.000348048	0.00170394	0.00673941	0.005678	0.00664726	0.00723396	0.00979246	0.00379372	0.00501741	0.00115746	0.00702213	0.00985872	0.00355994	0.00481117
Porphyromonas endodontalis	0.000398486	0.0038676	0	8.7943e-05	0.00122672	0.0452384	0.0195904	4.42968e-05	8.97344e-05	0	0	0	0.0107371	0	4.36681e-05	0.094681	0	0	0.00111787	0.000398168	0.0118369	0.0338969	0	0	0.0318147	0	0.00286638	0	0	0	0	0.00156195	0.000137539	0	0.000659232	0.0050257	0	0.00017783	0.000531256	0.0113431	0.00693432	0.00887606	0.00804149	0.00194366
Dialister invisus	0.00272299	0.00180823	0.000231685	0.000967373	0	0.00298707	0.0030878	0.00522702	8.97344e-05	0.00252292	0.0170562	0.00349226	0.00486523	0.00197569	0.000218341	0.0148154	0.00844518	0.00949014	0.000807353	0.0369633	0.0268482	0.000768513	0.00212343	0.00752383	0.00136674	0.00310698	7.88913e-05	0.00818863	0.000825204	0.00101211	0.0530193	0.000354988	0.0024757	0.000302379	0.000933912	7.6147e-05	0.00282568	0.00456432	0.00844106	0.0245845	0.00667986	0.0058887	0.00518425	0.0097578
Olsenella sp. oral taxon 807	0.0037192	0	0	0.0125759	0.0005576	0.015407	0.00452877	0.0101883	0.00113664	0.00557954	0.00777877	0.00627594	0.0102897	0.00131713	0.000349345	0.00218588	0.0248831	0.00787743	0.000558937	0.000132723	0.00634886	0	0.00338845	0.00943056	0.00432802	0.00034522	0.000394457	0.0108222	0	0.00930359	0.0228552	0.00124246	0.0263158	0.000167988	0.0054936	0.000418808	0.00711293	0.0147007	0.0148752	0.00245382	0.00638349	0.00576709	0.00443613	0.00956364
Streptococcus intermedius	0.00212526	0.0156211	0.00810898	0.00158297	0.0202966	0.00161145	0.000789104	0.00589147	0.00583274	0.00174664	0.00867083	0.00303674	0.000950677	0.00305334	0.00340611	0.00129534	0.000854572	0	0.00385045	6.63614e-05	0.0118907	0.0163309	0.0508268	0.000566864	0.00899772	0.00352125	0.00160412	0.00234549	0.0402876	0.0166608	0.000812112	0.00173944	0.00206308	0.00178067	0.00131846	0.000609176	0	0.000948429	0.000531256	0	0.00629064	0.00443954	0.0153032	0.000980263
Cardiobacterium hominis	0.000664143	0.00130594	0.0012511	0.0112567	0.00624512	0.00227961	0.00401414	0.00899225	0.00744795	0.00514288	0.00681534	0.00323919	0.00279611	0.00419086	0.0290393	0.00825777	0.00869653	0.0039077	0.00316731	0.0280709	0	0	0	0.00319505	0	0.00352125	0.00102559	0.00473212	0	0	0.0185046	0.00930067	0.000779387	0.0145142	0.0167005	0.00205597	0.010572	0.00462359	0.0105661	0.00337979	0.00625629	0.00733904	0.0012474	0.00909967
Oribacterium sp. oral taxon 078	0.0136149	0.0139133	4.63371e-05	0.00105532	0.00100368	0.00286916	0.000446015	0.0487708	0.00275185	0	0.00335415	0.0143739	0.000447377	0.000658564	0.000305677	0.00574806	0.00105565	0.013832	0.00124208	0.0142677	0.0115678	0.00200362	0.0217765	0.00226746	0.00785877	0.00017261	0.00107818	0.0092585	0.00038313	0	0.0101514	0.00394036	0.00261324	0.00104153	0.0113718	0.000837617	0.00803859	0.00207469	0.00188891	0.0113894	0.00623677	0.00698783	0.00563666	0.00533475
Leptotrichia sp. oral taxon 392	0.00763764	0.001758	0.0112599	0.0168851	0.0050184	0.00455921	0.00751364	0.00447398	0.0104092	0.00795692	0.00681534	0.0566353	0.0010066	0.00311321	0.00349345	0.000283355	0.00266425	0.000806352	0.0163334	0.000597253	0.00150651	0.00150958	0.000316256	0	0	0.000276176	7.88913e-05	0.000658382	0.000294716	0	0.00226231	0.0111821	0.00389694	0.00258702	0.0117014	0.00468304	0.00686934	0.015412	0.0035417	0.00087967	0.00592191	0.00846102	0.000464051	0.00630155
Lachnospiraceae [G-3] sp. oral taxon 100	0.0018596	0.00311417	0.0135304	0.0102893	0.00234192	0.00518807	0.00548942	0.00562569	0.00649079	0.00504585	0.0104193	0.0114384	0.00106252	0.00101778	0.00362445	0.00651716	0.00975217	0.00384568	0.00881878	0.0139359	0.00263639	0.000109788	0.00072287	0.00505024	0.0071754	0.000932095	0.00205117	0.000699531	0.00206301	0.000116782	0.00817913	0.0205538	0.00142124	0.00634995	0.00950393	0.00468304	0.0188054	0.00705394	0.00489936	0.00324089	0.00589138	0.00647037	0.00215573	0.00846907
Capnocytophaga sputigena	0.00212526	5.02285e-05	0.00120476	0.000615601	0.00211888	0.000432339	0.000240162	0.00349945	0.0026023	0.00174664	0.0014273	0.00232817	0.000167766	0.000359217	0.0031441	4.04793e-05	0.000251345	0	0.00142839	0.000199084	0.0116217	0.00258001	0.0328906	0.00082453	0.0376614	0.0307246	0.00938807	0.00440293	5.89431e-05	0.0632566	0.00185626	0.000709975	0.00174216	0.00251982	0.000988848	0.00148487	0.000341031	0.000533491	0.00100348	0.000138895	0.00571774	0.00119907	0.0193409	0.00113188
Rothia aeria	0.00670784	0.00221006	0.00143645	0.000967373	0.0339021	0.00852887	0.00147528	0.0055814	0.00532424	0.00223182	0.00199822	0.000809799	0	0.00185595	0.029869	0.000850065	0.0043734	0.00117851	0.00782511	0.000995421	0.00661788	2.74469e-05	9.03587e-05	0.0118526	0	0.000586875	0	0.0106987	5.89431e-05	0.000116782	0.00179825	0.00351438	0	0.0248287	0.00357084	0.0276413	0.00194875	0.00296384	0.00537158	0.000787073	0.00551488	0.00590604	0.00300496	0.00724247
Peptostreptococcaceae [XI][G-7] [Eubacterium] yurii subsps. yurii & margaretiae	0.000664143	0.0134612	0.0207127	0.00087943	0.00234192	0.00306568	0.00264178	0.0096124	0.0145071	0.00630731	0.00349688	0.00602288	0	5.98695e-05	0	0.00582902	0.00286533	0.00223297	0.0106819	0.00703431	0.00500377	0.00496789	0.0114304	0.000206132	0.00432802	0.000621397	0.00928288	0.00218089	0.000972562	0.0147145	0.00829514	0.0180689	0	0	0.000219744	0.0050257	0.00818474	0.00248963	0.0051945	0.00194453	0.0053887	0.00562084	0.00537084	0.00494229
Selenomonas sputigena	0.00192601	0.0152695	0.00180715	0.00615601	0.00033456	0.0204771	0.0151645	0.00305648	0.000388849	0.00887875	0.00135593	0.00470695	0.00559222	0.000538825	0.000917031	0.00384553	0.0190017	0.0215854	0.00589989	0.00796337	0.00597224	0.00255256	0.00103913	0.00082453	0.00394837	0.00483309	0.00241933	0.00230434	0.00103151	0.00451555	0.00481466	0.000603479	0.00472217	0.00104153	0.00269186	0.00552065	0.0083309	0.00213397	0.00265628	0.00462984	0.00528629	0.00724329	0.00294406	0.00371453
Streptococcus sanguinis	0.0104935	0.0137626	0.00491173	0.0167971	0.022081	0.00192587	0.000994957	0.00146179	0.00532424	0.00145553	0.0139161	0.00759186	0.000726988	0.00299347	0.00633188	0.00327882	0.00130699	0.00173676	0.0136008	0.00272082	0	5.48938e-05	9.03587e-05	0.0110796	0	0	0	0.000576084	0	0	0.00823714	0.00301739	0.000412617	0.0193186	0.0142834	0.00666286	0.00380006	0.00183758	0.00584381	0.000462984	0.00522726	0.00667064	0.0011801	0.00638764
Actinomyces sp. oral taxon 180	0.00285581	0.0197398	0.00236319	0.00457304	0.00156128	0.00153284	0.000514633	0.00456257	0.00101699	4.85178e-05	0.000214095	0.00328981	0.0267867	0.00245465	0.000131004	0.000647668	0.030463	0.00918	0.00217364	0.0311235	0.000753255	0.000466597	0.00144574	0.00422572	0.00167046	0.00776746	0.000894102	0.01576	0.00250508	0	0.000522072	0.000106496	0.00733541	0.000806343	0.00796572	0.000304588	0.00253337	0.00106698	0.000590284	0.00115746	0.00507775	0.00726164	0.00354884	0.00223887
Parvimonas micra	0.00132829	0.00612788	0.00356795	0	0.00044608	0.0033015	0.00178406	0.000177187	0	0.00208626	0.00471008	0.00404899	0.00257242	0.0115548	0.000262009	0.0115771	0.00442367	0.00173676	0.000372625	0.00272082	0.00704832	0.0120766	0.00311738	0.080134	0.0023918	0.00324507	0.0054435	8.22978e-05	0.00459757	0.00595586	0.00429259	7.09975e-05	0.00206308	0.000268781	0	0.000266514	0.00199747	0	0.000472227	0.00222233	0.00496362	0.00313992	0.0124092	0.0011654
Actinomyces naeslundii	0.0209205	0.00160731	0.00208517	0.00518864	0.00033456	0.00624926	0.00319072	0.0273311	0.00170495	0.00213478	0.0104193	0.00308736	0.000615144	0.00850147	0.000480349	0.0011739	0.00115619	0.00552041	0.00565147	0.0290663	0.000753255	8.23407e-05	0.000271076	0.00659624	0.00212604	0	0.000210377	0.00666612	0	0	0.00324845	0.000212993	0.00087108	0.000134391	0.0157666	0.000304588	0.00341031	0.00391227	0.00637507	0.00703736	0.00485994	0.00682094	0.00167054	0.00412731
Abiotrophia defectiva	0.00670784	0.00125571	0.0197396	0.00554041	0.0005576	0.00286916	0.00219577	0.000885936	0.00308088	0.000582213	0.000820696	0.000151837	0	0.00371191	0.0124017	0.000769106	0	0.00223297	0.00776301	0.00504347	0.000215216	0	0.00424686	0.00484411	0	0	0.000604833	0.0457164	0.00188618	3.89272e-05	0.000638088	0.00202343	4.58463e-05	0.00157909	0.00637258	0.0230725	0.00399493	0.000829876	0.0181807	0.000972267	0.00478929	0.00381549	0.00575525	0.00577094
Leptotrichia wadei	0.00796972	0.000552514	0.000880404	0.0206666	0	0.00809653	0.000857721	0.000753045	2.99115e-05	0.0112561	3.56824e-05	0.000607349	0.0133095	0.00538825	0	0.000485751	0.00180968	0.000372162	0.00291889	0.00119451	0.000484235	8.23407e-05	0.000316256	0	0	0.00331412	0	0.000411489	5.89431e-05	0.00276383	0.00139219	0.00028399	0.0274161	0	0.0691644	0	0.000828218	0.00373444	0.00135765	0	0.00471981	0.00385922	0.000743121	0.0104177
Streptococcus mitis	0.00644219	0.00241097	0.0184421	0.0012312	0.00078064	0.0115552	0.00552372	0.0133776	0.00230318	0.000679249	0.00267618	0.00020245	0.00173359	0.000957912	0.0154585	0.000526231	0.000703765	0.000186081	0.00770091	0.0155286	0.0199613	0.000466597	4.51794e-05	0.00350425	3.79651e-05	3.4522e-05	0.000762616	0.000905275	0.000294716	0.00140138	0.000464064	0.0103301	0.00458463	0.0239887	0.00126353	0.000533029	0.000292312	0.000948429	0.000295142	0.000925969	0.0044865	0.00542102	0.00274138	0.0043626
Mogibacterium diversum	0.000199243	0.00190868	0.00227052	0.0100255	0.0050184	0.00208309	0.0101211	0.00172757	0.000388849	0.00834506	0.00217663	0.00764247	0.00167766	0.00251452	0.000917031	0.00178109	0.0160861	0.0162511	0.000496833	0.022032	0.00193694	0.000192128	0.000180717	0.00572018	0.00125285	0.000103566	2.62971e-05	0.00650152	0.000206301	0.00147923	0.0222751	0.00124246	0.00132954	0.000134391	0.00455969	0.00251285	0.00160772	0.00444576	0.000885426	0.0088893	0.00447863	0.00568317	0.00175997	0.00478822
Porphyromonas sp. oral taxon 279	0.00956366	0.0007032	0.0292387	0.00193475	0.00011152	0.00102189	0.00185268	0.000531561	0.00349964	0.00261996	0.0135593	0.000101225	0	0.000299347	0.0131441	0.00186205	0.00859599	0.00576852	0.0257732	0.0278718	0	0	0	0.000103066	0	0	0	4.11489e-05	0	0	0.0021463	0.00124246	0.000183385	0.00268781	0.00164808	0.000494955	9.74374e-05	0.000592768	0.00649312	0.000509283	0.00410732	0.00740265	1.44215e-05	0.00160956
Capnocytophaga leadbetteri	0.0023245	0.0003516	0.00268755	0.00712338	0.00791792	0.000864678	0.00229869	0.0027907	0.00741804	0.0107709	0.00353256	0.00566859	0.000671066	5.98695e-05	0.00820961	0.000161917	0.000502689	0.000310135	0.00260837	0	0.0101689	0.00307405	0.00230415	0.000360732	0.00850418	0.00697345	0.0129908	0.00950539	0.00315346	0.00319203	0.00087012	0.00415335	0.00440125	0.00974331	0.00368071	0.00548258	0.00243593	0.00533491	0.00165279	0	0.00410637	0.00331364	0.00602272	0.0037755
Eikenella corrodens	0.00584446	0.00125571	0.000556045	0.00360566	0.00713728	0.000510946	0.00240162	0.000885936	0.00332017	0.0038329	0.00360393	0.0100213	0	0.00437047	0.0106114	0.000931023	0.00241291	0.00136459	0.00142839	6.63614e-05	0.00398149	0.00340341	0.00474383	0.00113373	0.00273349	0.0057997	0.00581166	0.00534935	0.00141464	0.00813578	0.00208829	0.0027334	0.000458463	0.00490525	0.0112069	0.0143918	0.00725909	0.00343806	0.00684729	0.000740775	0.00401844	0.00320805	0.00425071	0.00540693
Prevotella sp. oral taxon 472	0.00338713	0.0151188	0.0244196	0.000351772	0.0011152	0.00271194	0.00449446	0.000354374	0.0105288	0	0.000677966	0.00951513	0.000167766	0.0236484	0.00122271	0.000242876	0.000201076	0.00062027	0.00447149	0.00126087	0.0117293	0.000494044	0.0200145	0.000360732	3.79651e-05	3.4522e-05	0.00307676	0.000288042	0.000206301	0	0.000116016	0.00468584	0.00151293	0.000470367	0	0.00228441	0.00141284	0.00219324	0.00206599	0.00185194	0.00393366	0.00522554	0.00362421	0.00165936
Streptococcus anginosus	0.00172677	0.0133106	0.00361429	0.00131915	0	0.0011005	0.000240162	0.000265781	8.97344e-05	0	0.00520963	0.000404899	0.000894755	0.00125726	0	0.000688148	0.0243804	0.015941	6.21041e-05	0.0209702	0.0244808	0.000768513	0.000632511	0.00309199	7.59301e-05	0.0029689	0	0	0.000471545	0	0.000232032	3.54988e-05	0.00444709	3.35976e-05	0.00170302	7.6147e-05	0.000487187	0.000296384	0	0.0197694	0.00377615	0.00457377	0.00324902	0.00270804
Tannerella forsythia	0.00146111	0.000452057	0	0	0	0.00813583	0.000240162	0.000442968	2.99115e-05	0	0	0	0	0	0.00401747	0.017649	0.00557985	0.000124054	0	0.000398168	0.0149037	0.00367788	0.000135538	0	0.00501139	0.00555805	0.00568017	0.00102872	0.000884147	0	0	0.000106496	4.58463e-05	0.0587959	0	0.00677708	0.00107181	0.00017783	0	0.00574101	0.00370315	0.00192653	0.00368796	0.00727159
Porphyromonas sp. oral taxon 275	0.0018596	0.000904114	0.0111672	0.000351772	0	0.000157214	0.00415137	0.00469546	0.00161522	0	0.00214095	0	0.000503299	0	0.0652402	0	0	0.00676095	0.00360204	0	0.000753255	0	0	0	0	0	5.25942e-05	0.0074068	0.000471545	0	0.00661291	0.00528931	0.000779387	0.0119608	0	0	0.000779499	0.00136337	0.0035417	4.62984e-05	0.00355517	0.00515747	0.000868419	0.00303732
Leptotrichia sp. oral taxon 498	0.000730557	0.000150686	0.000185348	0.0208425	0	0.000825374	0.000857721	0.000841639	0	0.00994615	0	0	5.59222e-05	0.00592708	0.000218341	0	0.000854572	0.000186081	0.0060862	0.00358352	0.000968471	0.000329363	0	0	0	0.000897573	0	0.00983458	0	0.000895325	0	0.000319489	0.000550156	0.000470367	0.0588914	0	0.00457956	0	0.00259725	0.00361128	0.00338091	0.00256458	0.00129253	0.00710195
Corynebacterium matruchotii	0.00345354	0.00276257	0.00106575	0.00325389	0.00133824	0.00169005	0.0108759	0.00974529	0.00122637	0.00829654	0.00378234	0.0077437	0.00206912	0.00820212	0.00340611	0.000688148	0.0029156	0.00130257	0.00633462	0.00165904	0.000322824	2.74469e-05	0.00072287	0.000618397	0	0.000207132	0.000262971	0.00316846	0	0.000116782	0.00197227	0.00415335	0.00389694	0.00127671	0.00384552	0.00228441	0.00248465	0.0089508	0.0163509	0.00143525	0.00334773	0.00409058	0.000544689	0.00466508
Streptococcus sp. oral taxon 058	0.00385203	0.000200914	0.016357	0	0.0152782	0.00275125	0.000274471	0	0.00146566	0	0.000428189	0.00278368	0.00285203	0.000838173	0.000349345	0.00255019	0.000201076	0.000310135	0.00633462	0.0101533	0.000699451	0	0	0.000257666	0	0	0.0249034	4.11489e-05	2.94716e-05	0	0.000406056	0.00326589	0.00298001	0.000100793	5.4936e-05	0.0189987	0	5.92768e-05	0.010389	0.00472244	0.00334721	0.00334901	0.00259311	0.00409771
Fusobacterium periodonticum	0.000332071	0	0.0714054	0	0	0.00432339	0.00150959	0.000930233	0.00340991	4.85178e-05	0.00581624	0.000101225	0	0	0.000742358	0.000526231	0	0	0.0115514	6.63614e-05	0	0	0	0	0	0	0	0.000288042	5.89431e-05	0	0.000116016	0.0248846	0.000137539	0.00164628	0	3.80735e-05	0.000341031	0.00118554	0.000590284	0	0.00325123	0.00503814	3.46985e-05	0.00289394
Veillonellaceae [G-1] sp. oral taxon 155	0.00152753	0.00160731	0.000417034	0.0151262	0.00022304	0.00393035	0.000686177	0.00899225	0	0.00281403	0.000606601	0.00485879	0.000503299	0.000179608	0.000305677	0.00194301	0.0202081	0.0107307	0.000558937	0.00092906	0.000645647	0.000137234	0.000451794	0.000566864	0.00394837	0.00127732	0.000105188	0.00123447	0	0.014948	0.00324845	7.09975e-05	0.00146708	0.000268781	0.00439488	0.000647249	0.00565137	0.00326023	0.000826397	0.00634289	0.00314102	0.00380738	0.00233149	0.00261783
Leptotrichia hongkongensis	0.00677426	0.000100457	4.63371e-05	0.00351772	0.0297758	0	0.000377397	0.000930233	0.0041876	9.70356e-05	0.00581624	0.00556737	0.00206912	0.000658564	0.000480349	0.000161917	0.000502689	0.00403176	0.0030431	0.000398168	5.38039e-05	0.00043915	0.000180717	0	0	0	2.62971e-05	0.00929965	0	0	0.0022043	0.00216542	0.00132954	0.000100793	0.0176894	0.0180468	0.000194875	0.00017783	0.000531256	0	0.0030244	0.00342681	0.000999961	0.00424402
Lachnoanaerobaculum saburreum	0.00272299	0.000301371	0.00773829	0.00510069	0.0005576	0.00361593	0.00157821	0.00150609	0.00149557	0	0.0032471	0.0061241	0.00363494	0.00257439	0.000131004	0.00170013	0.00175941	0.00272919	0.00776301	0.0046453	5.38039e-05	0	4.51794e-05	0.00226746	0.00140471	0.00017261	0.000262971	0.000205744	5.89431e-05	0	0.00533674	0.00443734	0.00898588	0.000201586	0.0096138	0.00217019	0.00969502	0.00450504	0.00684729	9.25969e-05	0.00288206	0.00294627	0.000447142	0.00518855
Peptostreptococcus stomatis	0	0.0010548	0.000417034	0.000527658	0	0.0115945	0.00397983	0.000398671	0.000538406	0	0.00553078	5.06124e-05	0.00078291	0.000119739	0.000567686	0.00291451	0.00236264	0.00241905	0.000434729	0.0256155	0.00898526	0.000109788	0	0	7.59301e-05	0.000138088	0.000657428	0	5.89431e-05	0	0.00469865	0.00170394	0.00201724	0.00107512	0.000878976	0.00011422	0.00180259	0.00711322	0.00454519	0.0219918	0.00288189	0.00296545	0.00100254	0.00459409
Capnocytophaga sp. oral taxon 336	0.00252374	0	0	0.00263829	0	0.000117911	0.000446015	0	0.000448672	0.0126631	3.56824e-05	0.00197388	0.000279611	0	0	4.04793e-05	0.00100538	6.2027e-05	0.000621041	0.000995421	0.000430432	0.000988088	0.0041565	0	0.00265756	0.00134636	0	0	0	0.0664097	0	0.00134895	0.00105447	0	0.00269186	0.00011422	0.00360518	0.00296384	0.000177085	0.00236122	0.00285392	0.00119256	0.00759887	0.00143168
Streptococcus salivarius	0	0	0	0.000175886	0.00011152	0	0	0	0	0	0	0	0.111844	0	0	0	0	0	0	6.63614e-05	0	0	0	0	0	0	0	0	0	0	0	0	0.00165047	3.35976e-05	0	0	0	0	0	0	0.00284705	0.0056099	0	0.000168407
Selenomonas noxia	0.00345354	0.00115526	0.00134377	0.00606807	0	0.000903981	0.00295056	0.00358804	0.00101699	0.0198438	0.0034612	0.0049094	0.00425008	0.000538825	0.000305677	0.00105246	0.00346856	0.00521027	0.00416097	0.000199084	0	0.000548938	9.03587e-05	0.00103066	3.79651e-05	0	0	0.000205744	0	0.000506053	0.00208829	0.000958466	0.0100403	0.000470367	0.00697687	0.000190367	0.0132028	0.00468287	0.00407296	9.25969e-05	0.0028269	0.00339403	0.000241972	0.00427759
Atopobium parvulum	0.00126187	0.00336531	0.000324359	0.00536452	0.00200736	0.00102189	0.000926339	0.00566999	5.98229e-05	0.00868468	0.000249777	0.00273307	0.0345599	0.00131713	0	0.000971503	0.00281506	0.00862176	0.000807353	0.0096224	0.000107608	0.000109788	0.00167164	0.00216439	0.000379651	0	0	0.00115217	5.89431e-05	0.00116782	0.000754104	0.000141995	0.00197139	0	0.00417514	3.80735e-05	0.00107181	0.00379372	0.000177085	0.00189824	0.00278044	0.00451921	0.0006812	0.00140215
Prevotella micans	0	0.00115526	0.00115843	0.00175886	0.00022304	0.00503085	0.0146499	0.00163898	0.000269203	0	0.00274755	0.00819921	0.000559222	0.00658564	0	0.00226684	0.000603227	0.00155068	0.002981	0.00185812	0	2.74469e-05	0	5.15331e-05	0.00015186	0.000103566	0.000262971	0.000123447	0.00038313	0	0.000348048	0.00120696	0.000962773	0	0.00192276	0.00601561	0.00180259	0.0246592	0.00684729	0.00486134	0.00257416	0.0026618	0.000110395	0.00486265
Neisseria mucosa	0.00259016	0	0.000417034	0.000175886	0.00011152	7.86071e-05	0	0.00013289	0.000508495	0	3.56824e-05	0	0	0.00185595	4.36681e-05	0	0	0	6.21041e-05	0	0.00500377	0	0.000225897	0.0010822	0	0	0.0188024	0.00744795	2.94716e-05	0.0617385	0	3.54988e-05	0	0	0	0.00118028	0.000194875	0	0.000177085	0	0.00254825	0.0003006	0.00943302	0.000158774
Capnocytophaga granulosa	0.00391844	5.02285e-05	0.000417034	0.00211063	0.0011152	0.000432339	0.000514633	0.00248062	0.000478583	0.0111106	0.0077074	0.00313797	0.000167766	0.00101778	0.00270742	0	0.00045242	0	0.00484412	6.63614e-05	0.00129129	0.000905747	0.00515045	0.000103066	0.00273349	0.000586875	0.00163042	0.00304502	0.00123781	0.0135077	5.8008e-05	0.000496983	0.000962773	0.00204946	0.00329616	0.000494955	0.0103771	0.00165975	0.0079098	0.00120376	0.00253575	0.00213648	0.00301919	0.00285087
Tannerella sp. oral taxon 808	0.0004649	0	0.000139011	0.00158297	0.00301104	0.00357662	0.00713624	0.00646733	0.00020938	0	0.00278323	0.000556737	0.000111844	0.000119739	0.000262009	0.000647668	0	0.0105446	0.00111787	0.00152631	0.00301302	0.000192128	0.00311738	0.00118526	0.00994685	0	0.000525942	0.00773599	0.000677846	0.000428199	0.00638088	0.000319489	0.000320924	0	0.00109872	0.00944222	0.00531034	0.00349733	0.00342365	0.00416686	0.00252601	0.00201288	0.00268226	0.00339604
Capnocytophaga gingivalis	6.64143e-05	5.02285e-05	0.000556045	0	0.0152782	0	0	0.00159468	0.00173486	0.00043666	0.00114184	0.00106286	0	5.98695e-05	0.000174672	0	0	0	0.000869457	0	0.00026902	0.000823407	0.0137797	0.00159753	0.00140471	0.0257189	0.00749467	0.00144021	0.00610062	0.0156098	0.000464064	0.00085197	0	0.000268781	0	0.0012945	0	5.92768e-05	0.000177085	9.25969e-05	0.00251182	0.00115129	0.00742386	0.000320827
Fusobacterium naviforme	0.000664143	0.00226028	0.00236319	0	0.00535296	0	0.00319072	0.00292359	0.000358938	0	0	0	0.00313164	0.000718434	0.000480349	0.0266354	0.00392098	0	0.00124208	0	0.00172173	0.00433661	9.03587e-05	0	0.00303721	0.00901025	0	0.00600774	0.0079868	0	5.8008e-05	0.000141995	0.000825234	0.00100793	0	0.0074624	0	0.000118554	0.00259725	0.000555581	0.00245501	0.00266213	0.00321907	0.0012767
Solobacterium moorei	0.000730557	0.00678085	0.00189982	0.00474892	0.00144976	0.00157214	0.000857721	0.00181617	8.97344e-05	0.000339624	0.000785013	0.00020245	0.00156582	0.000598695	0.000174672	0.00295499	0.0118132	0.00279122	0.00198733	0.0162585	0.00398149	0.00156447	0.000135538	0.00288585	0	0.000103566	2.62971e-05	0.000493787	0.000235773	0.00221885	0.00858518	0.00085197	0.00293416	0	0.00357084	0.000837617	0.000487187	0.000296384	0.000885426	0.00564841	0.002379	0.00297086	0.00116456	0.00240972
Parvimonas sp. oral taxon 110	0	0.00447034	0	0.00219858	0.0126018	0.000393035	0.0011665	0.0116058	0.00828547	0	0	0.00141715	0.00240465	0	0.000829694	0.00372409	0	0	0.0045336	6.63614e-05	0	0.00172915	0.00180717	0	0.00125285	0	0.00120967	0.00411489	0	0	0	0.00621228	0.0179718	0.000806343	0.00109872	0.00251285	0	0.00195614	0.000413199	0.000138895	0.00237302	0.00268485	0.00101137	0.00311102
Leptotrichia sp. oral taxon 225	0	0.000100457	0.000973078	0.00598012	0	0.00605275	0.00483755	0.00106312	0.00233309	0.0372617	0.00667261	0.00141715	0.000279611	0.000119739	0.00213974	0	0.000150807	6.2027e-05	0.00322941	0.0017254	0	0	0	0	0	0	0	0	0	7.78543e-05	0.00284239	0.00216542	0.00050431	0.000335976	0.0112619	0.000418808	0.000194875	0.000592768	0.00112154	0	0.00234785	0.00371992	7.78543e-06	0.0019438
Leptotrichia sp. oral taxon 417	0.00199243	0.000502285	0.00143645	0.00378155	0	0.0122234	0.000411706	0.00456257	5.98229e-05	9.70356e-05	0.00114184	0.000151837	0.00335533	0.00287374	0	4.04793e-05	0.000603227	0.000124054	0.00776301	0.000331807	0.000107608	0	0	0	0	0	0	0.0037857	0	0	0.00058008	0	0.00673941	0	0.0318629	0	0.00121797	0.000355661	0.00135765	0	0.00218649	0.00207263	0.00038933	0.00421137
Leptotrichia trevisanii	0	0	9.26741e-05	0	0.00011152	0	0.00174975	0.0027021	0.00388849	0	0.000178412	0.00344164	0.00363494	0	0.00283843	0	0	0	6.21041e-05	0	0	0	0.0263396	0	0	0.000414265	0	0.00489672	0.000176829	0	0.000638088	0.0191338	0.00197139	0.00309098	5.4936e-05	0.0100133	0.000438468	0.00106698	0	0	0.00217339	0.000935003	0.00318274	0.0036408
TM7 [G-1] sp. oral taxon 347	6.64143e-05	0	0	0.000439715	0.0599978	0	0.00102927	0.000354374	0.000269203	0.000145553	0	0.000708574	0.00106252	0.000119739	0	0.000121438	0	0.000124054	0	0.00238901	0	0	0	0.00128833	0	0	0	0	0	0	0	0	0.00210893	0	0	0.00605368	0	0.00272673	0.00649312	0.000277791	0.00214441	0.00334138	0.000128833	0.00176603
SR1 [G-1] sp. oral taxon 874	0.0023245	0.0003516	0.00217784	0.00087943	0.00412624	0.0010612	0.00123512	0.000930233	0.00284159	0	0.00192685	0.00506124	0	0.00143687	0.0101747	0.00105246	0.000502689	0.000930406	0.00683145	0.000199084	0.000645647	0.000192128	4.51794e-05	0.00066993	0	0.000138088	0	0.000699531	0.000412602	0	0.00087012	0.0102946	0	0.0161605	0.00120859	0.00456882	0.00038975	0.00124481	0.0031285	9.25969e-05	0.00212012	0.00220217	0.000280311	0.00379583
Actinomyces georgiae	0	0	0	0	0.00033456	0.000314428	0.00174975	0.00292359	0.000538406	0	0.00103479	0.00673145	0.000838832	0.00790277	0	0.00129534	0.000351883	0	0.0045957	0	0.000376628	0	0.0257071	0.0106158	0.00212604	0.000724963	0.00165672	0.00222204	0.000265244	7.78543e-05	0.00058008	0.000674476	0.00348432	0	0	0.00133257	0	0.000474215	0.00342365	0.000138895	0.0020623	0.00143058	0.00437724	0.00101082
Treponema socranskii	0.000730557	0.000853885	0.00078773	0.000615601	0.00022304	0.00471642	0.00198991	0.0110742	0.000478583	0	0.000713649	0.0152343	0.000223689	0.00125726	8.73362e-05	0.000283355	0.00105565	0.000930406	0.00161471	0.0017254	0.000860863	0.00403469	0.00980392	0.00200979	0.00652999	0.00117375	0.000867804	0.000822978	0.000884147	0	0.00133418	0.00028399	0.00215478	0.000167988	0.000769104	0.00159909	0.000828218	0.00100771	0.000708341	0.00152785	0.00204912	0.00222979	0.00269879	0.00103812
Prevotella sp. oral taxon 317	0.00152753	0.00391783	0.00166813	0.000175886	0	0.00145423	0.00106357	0.00602436	0.000987078	0	7.13649e-05	0.00288491	0.0106252	0.000119739	0.000393013	0.00105246	5.02689e-05	0.00142662	0.0175755	0	0	0.00170171	9.03587e-05	0	0.00668185	0.000310698	0.000157783	0.000411489	0.00459757	0	0.000232032	0.0028754	0.00325509	0.000235183	0.000164808	0.000266514	0.00146156	0.00444576	0.00324656	4.62984e-05	0.00202996	0.00255088	0.00139515	0.00162292
Streptococcus tigurinus	0.00252374	0.000150686	0.00189982	0.00255035	0.0016728	0.00463782	0.000377397	0.000177187	2.99115e-05	0.000194071	0.00360393	0.000708574	0.0120792	0.00107765	0.000218341	0.000121438	0.000201076	0	0.0111787	0.00106178	0.000107608	5.48938e-05	0.000858408	0.00443185	3.79651e-05	0.00424621	0.00113078	0	2.94716e-05	3.89272e-05	0.000464064	0.000177494	0.00848157	0.000268781	0.00131846	0.000342661	9.74374e-05	0.000474215	0.0129862	0.000694477	0.00201765	0.00222322	0.00109361	0.00253054
Porphyromonas sp. oral taxon 277	0	0.000200914	0	0	0	0.00742837	0.0058325	0	0.000299115	0	0.000963426	0.000860411	0	0	0	0	0	0.00223297	0.012545	0	0	0.000329363	0	0	0	0	0.000131486	0	0	0	0.00388654	0.00110046	0	0	0	0	0.00852577	0.0260225	0.00920843	0	0.00198918	0.00151814	4.60848e-05	0.00487437
Leptotrichia buccalis	0.000664143	0.000200914	0.00593114	8.7943e-05	0	0.00117911	0.00164682	0.00425249	0.00191433	0.000242589	0.000820696	0	0.00335533	0.000419086	0.000655022	0	0	6.2027e-05	0.0239722	0.000132723	0	0	0	5.15331e-05	0	0.000138088	0	0.000411489	0	0	0.00133418	0.00759673	0.0159087	3.35976e-05	0.000604296	0.002589	0.001559	0.000533491	0.000531256	4.62984e-05	0.00192185	0.00227683	6.0111e-05	0.00307365
Fusobacterium nucleatum ss animalis	0	0	0.000185348	0.00167092	0.00089216	3.93035e-05	0.000102927	0.00248062	0.00792654	9.70356e-05	0.000499554	0.000151837	0.000223689	0	0.00135371	0.000890544	0	0.00124054	0.0030431	0	0.000161412	2.74469e-05	0.000180717	0	0.000721336	0	0.00255082	0.00419719	0.000324187	0.000934252	0.000638088	0.0102236	0.000779387	0.000806343	0.000219744	0.00692937	0.0038975	0.00017783	0.0192433	0.00273161	0.00188855	0.00103989	0.000909736	0.00456468
Actinomyces meyeri	0	0	0	0.000263829	0.00323408	0	0.00651868	0.000575858	0.0141481	0	0.00253345	0	0	0.000419086	0	0.00275259	0.00557985	6.2027e-05	0.000931561	0	0	0	0	0.00329812	0.0137434	0.0023475	2.62971e-05	0.00148136	0	0	0.00110215	0.00926518	0	0	0.000109872	0.00224634	0	0.00195614	0.0012396	0	0.00184588	0.00185096	0.00208966	0.00159193
Aggregatibacter sp. oral taxon 458	0	0	0.0158009	0.00237446	0.00011152	0.00341941	6.86177e-05	0.00013289	0.000837521	0.000630731	0	0.000253062	0	0.000419086	0.0220524	0	0	6.2027e-05	0.00931561	6.63614e-05	0	0	0	0	0	0	0	4.11489e-05	0	0	0	0.000496983	9.16926e-05	0.0112216	0.00433994	0.00144679	0.000194875	0	0	0.000185194	0.00183907	0.00277723	4.11489e-06	0.00179771
Gemella haemolysans	0.00219167	0.000200914	0.0053751	0.00202269	0.00066912	0.00385175	0.00415137	0.0122259	0.00119646	0.000291107	0.000499554	0.000455512	5.59222e-05	0.00161648	0.0148035	0.000485751	0.000904841	0.000248108	0.002981	0.00345079	0	0	4.51794e-05	0.0010822	0	0	0.000447051	0	0.000471545	0.00027249	0.00058008	0.00248491	0.000687695	0.00500605	0.00170302	0.000837617	0.000146156	0.000711322	0.000177085	0.000138895	0.00181172	0.00288388	0.000231846	0.00124728
Mitsuokella sp. oral taxon 521	0.00830179	0.000301371	0.000926741	0.000791487	0	0.00915773	0.00432291	0.0148394	0.000358938	0	0	0	0	5.98695e-05	0	0	0	0	0.000931561	0.00112814	0.000161412	2.74469e-05	0	0	0	0	0	0.000576084	0	0	0.00087012	0.00198793	0	0	0.0212053	0	0	0.00355661	0.000236114	0	0.00174352	0.002056	7.64943e-05	0.00278561
Rothia dentocariosa	0.0027894	0.000502285	0.000139011	0.00140709	0.0181778	0.000746767	0.000651868	0.0027464	0.000299115	0.000145553	0.000285459	0.000404899	0.000279611	0.000598695	0.00222707	0	0.000804303	0.000558243	6.21041e-05	0.000199084	0.0148499	0	0	0.00211286	0	0.00517831	0	0.000288042	0	0	0.000174024	0.000141995	0.000458463	0.00104153	0.00236225	0.00830002	0.000487187	0.000414938	0.000826397	0	0.00174152	0.00165124	0.00224291	0.00142068
Lachnoanaerobaculum umeaense	0.00152753	0.00145663	0.00579213	0.00378155	0.00144976	0.0173329	0.000754795	0.00110742	0.00143575	0.00878172	7.13649e-05	0.000101225	0.000391455	0.00173622	0.00253275	0.000769106	0.00100538	0.000558243	0.00223575	0.000663614	0.000807059	0	0	0.00200979	0.000379651	0.000241654	0.000131486	0.00037034	2.94716e-05	0	0.000638088	0.00216542	4.58463e-05	0.00181427	0.000933912	0.00121835	0.000146156	0.000592768	0.00182988	4.62984e-05	0.00167214	0.00267426	0.000396945	0.0009431
Prevotella veroralis	0.00484824	0	0	0.0304283	0.00078064	0.00247612	0	0.00013289	2.99115e-05	4.85178e-05	0.000499554	0	0.000335533	0.002754	0	0.000931023	0	0	0	0.00610525	0.000914667	0	0	0.000721464	0	0	0	8.22978e-05	0	0	0.0021463	0.000177494	0.000687695	0	0.00878976	0.000190367	0	0.00148192	5.90284e-05	0.000694477	0.00163289	0.0024685	0.000171843	0.0014227
Neisseria flavescens|subflava	0.00870027	0	0.000139011	0.00378155	0	0.000157214	0.0120424	0.000442968	0	0.00155257	0.00349688	0	0	0.000119739	0.0019214	0	0	0.000248108	0.0061483	0	0	0	0	5.15331e-05	0	0	0.0135693	0.000123447	0	0	0.00029004	3.54988e-05	0	0.000100793	0.00192276	0	0.00107181	0.0017783	0.00672924	0.000185194	0.00161521	0.00193752	0.00137443	0.00121136
Leptotrichia sp. oral taxon 223	0.000531314	0.000150686	0	0.000263829	0.00078064	0.00585623	0.00459739	0.00265781	0.00203398	0	0.00014273	0	0	0	0	0.000404793	0	0.00192284	0.00180102	0.00331807	0.00441192	0.00079596	0	0	0.00736522	0	0.0179083	0.00197515	0	0	0.00127618	0.000532481	0	0	0.00159314	0.000228441	0.000779499	0.000296384	0.00271531	0.000185194	0.00161311	0.00122307	0.00324566	0.000760663
Fretibacterium sp. oral taxon 360	0	0.00195891	0	0	0	0.000393035	0.00754795	0.00013289	0.000119646	0	0	0	0	0.00143687	0.000393013	0.00481703	0.00105565	0	6.21041e-05	0	0	0.0137234	0	0.000154599	0.00265756	0.0122553	2.62971e-05	0.00226319	0.00235773	0	0	0.000425985	0	0.00964252	0	0	0	0.00136337	0.000413199	0	0.00158001	0.000895855	0.00334381	0.00118451
Porphyromonas sp. oral taxon 278	0.00126187	0	0.00838701	0.000615601	0	7.86071e-05	0.00102927	0.000841639	0.00143575	0	0.00160571	0.000151837	0.000335533	0	0.0193886	0	0	0	0.00639672	0	0	0	0	0	0	0	0	8.22978e-05	0	0	0.0065549	0.00198793	9.16926e-05	0.00396452	0.000604296	0	0	0.00136337	0.00442713	0.000462984	0.00152668	0.00207641	8.22978e-06	0.00194568
Actinomyces johnsonii	0.00119546	0.0024612	0.00231685	0.000967373	0	0.00200448	0.000274471	0.00248062	0.000987078	0.00892727	0.000107047	0	0.000391455	0.00179608	0.000218341	0.000890544	0.0121651	0.000496216	0	0.00431349	0.00301302	2.74469e-05	0.000135538	0.00200979	7.59301e-05	0.000552353	0.000157783	0.000493787	5.89431e-05	3.89272e-05	5.8008e-05	0.000319489	0.00371355	0.000302379	0.00159314	0.000266514	0.00190003	0.000296384	0.000649312	0.0029631	0.00151546	0.00209965	0.000656352	0.00120619
Streptococcus downei	0	0	0	0	0	0	3.43088e-05	0	0	0	0	0	0.0170003	0	0	0	0	0	0	0	0	0	0	0	0	0	0	0	0	0	0	0	0.0423162	0	0.000769104	3.80735e-05	0	0.000118554	0	0	0.00150691	0.000851732	0	0.00432419
Prevotella melaninogenica	0.000132829	0.000200914	0.00681155	0.00272623	0	0.000235821	0.000102927	0.00159468	0.00194425	0.00179516	0.000249777	0.000151837	0.00279611	0.00425073	0	0	0.00975217	0.0112269	0.00111787	0.00145995	0.000107608	0	0	0	0	0	0	0	0	0	5.8008e-05	0.00305289	0.00210893	0	0.00461462	0	0.000146156	5.92768e-05	0.00247919	0.000231492	0.0014852	0.00232749	1.07608e-05	0.00127506
Prevotella oulorum	0.00192601	0.000301371	0.00115843	0.00404538	0.00033456	0.000707464	0.000514633	0.00208195	2.99115e-05	0.000533696	0.000892061	0.00339103	0.00184543	0.00245465	0.000174672	0.000850065	0.0080933	0.00204689	0.000869457	0.00530891	0.00026902	0.000109788	4.51794e-05	0.000463798	3.79651e-05	6.90441e-05	2.62971e-05	0.00222204	2.94716e-05	0.00167387	0.00058008	3.54988e-05	0.00275078	0.000235183	0.00368071	3.80735e-05	0.00345903	0.000889152	0.000472227	0.00134265	0.00139974	0.00187799	0.000494647	0.00134834
Fretibacterium fastidiosum	0.000265657	5.02285e-05	0	0	0	0.0119876	0.00686177	0.00119601	0.000478583	0	0	0.00167021	0	0.000419086	0	0.00562662	0.00095511	0	0	0	0.00473475	8.23407e-05	0.00194271	0.000257666	0.00440395	0.00224393	0.000394457	0.000411489	0	0	0	0.000887469	0	0	0	0.00955644	0	0.000237107	0.00106251	0	0.00139314	0.00147554	0.00144713	0.00117435
TM7 [G-1] sp. oral taxon 869	0	0.000251143	0.00176081	0.00650778	0	0.000707464	0.000205853	0.00310078	0	0	0.00645852	0.0133617	0.000111844	0.00203556	4.36681e-05	4.04793e-05	0.00628362	0	0	0.000729975	0	5.48938e-05	0.000542152	0.00242206	0.000113895	0.00162254	5.25942e-05	0.00144021	0.000117886	0	0.00324845	3.54988e-05	0.000366771	0	0.0027468	0	0	5.92768e-05	0	0.000231492	0.00136634	0.00207996	0.000636622	0.000668829
Peptostreptococcaceae [XI][G-1] [Eubacterium] infirmum	0.000332071	0.0028128	0.000231685	0.00114326	0	0.00247612	0.00168113	0.000221484	5.98229e-05	0.000194071	0.000892061	0.00116409	0	0.000898042	4.36681e-05	0.00291451	0.0037199	0.00359757	0.000621041	0.000995421	0.00494996	0.000247022	9.03587e-05	0.0119557	0.00144267	0	5.25942e-05	0.00172825	0.000206301	0.000934252	0.00353849	0.000319489	0.000137539	6.71953e-05	0.00115366	0.000799543	0.000535906	0.000296384	0.000236114	0.00060188	0.0013323	0.00119994	0.00216071	0.000768619
Selenomonas infelix	6.64143e-05	0.00291326	0.00143645	0.00175886	0	0.00149353	0.00109788	0.000753045	0.000687964	0.0132939	0	0.00673145	0.000503299	0.000179608	0	0.000485751	0.000402152	0	0.00720407	6.63614e-05	5.38039e-05	0.000686172	0.000451794	0.000618397	7.59301e-05	0.00017261	0.000105188	0.000246893	0.00055996	0.000155709	0.000348048	0.00056798	0.00183385	0.000100793	0.00159314	0.000913764	0.000146156	0.00201541	0.00277433	0	0.00131235	0.0019537	0.000312646	0.00102935
Haemophilus parainfluenzae	0.00723916	0	0.000834067	0.0012312	0	3.93035e-05	0.000343088	0.000487265	0.00720866	4.85178e-05	7.13649e-05	0.000101225	0	0.00401126	0.00327511	4.04793e-05	0	0.000124054	0.00260837	0	0	0.00194873	0	0.0111312	3.79651e-05	0	0.000710022	0.000164596	0.000972562	0	5.8008e-05	0.000390486	0	0.000839941	0.00208757	0.0037312	0.000535906	0.000237107	0.00118057	0.000370388	0.00130148	0.00138316	0.0014965	0.000943117
Streptococcus sp. oral taxon 064	0.00166036	0.000150686	0.00227052	0.00430921	0.00044608	0.00172936	0.000343088	0.000442968	0.00020938	0	0.000214095	0	0.00374678	0.00419086	0.000262009	4.04793e-05	0	0	0.00130419	0.000398168	0.00026902	0.00466597	4.51794e-05	0.000979129	0.013022	0.000207132	0.000236674	0.000123447	0.000795733	0	0.000232032	0.000390486	0.00334678	0.000839941	0.000384552	0.0018656	0	0	0.00206599	9.25969e-05	0.00128201	0.00108591	0.00203443	0.000921798
Streptococcus sinensis	0	0	0.000370696	0	0	0.0508195	0	0	0	0	0	0	0	0	0	0	0	0	0	0	0	0	0	0	0	0	2.62971e-05	0	2.94716e-05	0	0	0	0	3.35976e-05	0	0	0	0	0	0	0.00128199	0.00255951	5.57687e-06	3.35976e-06
Treponema sp. oral taxon 231	0.000132829	0	9.26741e-05	0	0.00022304	0.00361593	0.00456308	0.00318937	0.00140584	0	0.000107047	0.0136654	0.000559222	0.000538825	0.000218341	0.000161917	0.000703765	0	0.00111787	0.000331807	0.0013989	0	0.00609921	0.000772997	0.00242976	0.00269272	0.000710022	0.000288042	0.000736789	0	0.00029004	0.000709975	0.00197139	0.000100793	0	0.00076147	4.87187e-05	0.000474215	0.000236114	0	0.0012587	0.00153135	0.00151285	0.000459272
Peptostreptococcaceae [XI][G-9] [Eubacterium] brachy	0.000863386	0.00185846	0.00106575	0	0.00066912	0.000353732	0.0019556	0.0014175	0.00122637	0	0.000713649	0.00334042	0.000559222	0.00323295	0.000174672	0.00250972	0.000804303	0	0.000621041	0.000331807	0.00161412	0.00205852	0.00112948	0.0121103	0.00170843	0.000794007	0.000420754	0.00271583	0.00129675	0	0.000232032	0.000354988	0.000458463	0.00104153	0	0.000456882	0	0.000237107	0.000649312	0.00111116	0.00125218	0.00108488	0.00238482	0.000454147
Selenomonas sp. oral taxon 137	0	0.00266211	0.000463371	0.00087943	0	0.000510946	6.86177e-05	0.000487265	0.000538406	0.00742322	0.000321142	0.000506124	0.000615144	0.00179608	4.36681e-05	0.000971503	0.00377017	0	0.000186312	0.00179176	0	0.00181149	0.000361435	0.00200979	0	0.0134636	0.000894102	0	0.000147358	0.00326988	0.00029004	0.00028399	0.000366771	0	0.000769104	0	0	0	0.000236114	0.00236122	0.0012325	0.00115176	0.00219577	0.000430724
Actinomyces sp. oral taxon 877	0	0.000753428	0.000185348	0.000351772	0.00011152	0.000864678	0.00133805	0.00115172	0.00185451	0.00912134	0.00431757	5.06124e-05	0.00486523	0	0.000174672	0.000242876	0	0.00800149	0.000496833	0	0	0.000109788	0	0	0	0	2.62971e-05	0.000205744	0	0.000194636	0.00446662	0.00138445	0.00279663	3.35976e-05	0.000988848	0.000228441	0.00341031	0.000889152	0.00035417	0	0.00122426	0.00169408	5.36465e-05	0.00145522
Actinomyces sp. oral taxon 169	0.00531314	0.000552514	9.26741e-05	8.7943e-05	0.00959072	0	0	0.00163898	0.000508495	0.000194071	0.00139161	0.00151837	0.00218096	0.000239478	0.000436681	0.00101198	0.00150807	0.00155068	0.000124208	0.00504347	0	0	0.000316256	0.00278279	0	3.4522e-05	0	0.000452638	0	0	0.00029004	7.09975e-05	0.00261324	0.000100793	0.000329616	0.00738626	0.00073078	0.000296384	5.90284e-05	0.000416686	0.0012216	0.0016492	0.00035862	0.00122938
SR1 [G-1] sp. oral taxon 345	0.000265657	0	0.00695056	0	0.00133824	0.00408757	0.00545511	0.000930233	0.000687964	0	0.00164139	0.000455512	0	0.00155661	0.000829694	0.00190253	0.000904841	0.000930406	0.00291889	0.000265446	0.000968471	0	0	0.000309199	0.000265756	0.000517831	0	0.00135791	0	0	0.000406056	0.00315939	0	0.00299019	0	0.00182753	0.000438468	0.00213397	0.00165279	0.00143525	0.00121459	0.00155603	0.000341917	0.00140436
Johnsonella ignava	0	0.000301371	0.00120476	0	0	0.00192587	0.00325934	4.42968e-05	0.00248265	0	0.000463872	0	0	0	0	0	0	0	0.00254627	0.000331807	0	0.00101553	0	0	0	0	0.00478607	0	0.00203354	0	0.000986136	0.00908768	0	0	0	0	0	0.0081802	0.00861815	0.00125006	0.00121294	0.000628012	0.000783515	0.00281222
Campylobacter showae	0.000132829	0.000100457	0.000834067	0.00149503	0.0005576	0.000157214	0.000171544	0.000442968	0.000239292	0.00130998	0.000999108	0.00156898	0.000167766	0.000778303	0.00231441	0	0.000251345	0.000310135	0.00130419	0	0.000322824	0.00290937	0.000768049	5.15331e-05	0.00622627	0.00034522	0.00213007	4.11489e-05	0.0111108	0.000194636	0.000116016	0.000106496	0.000458463	0.000235183	0.0021425	0.000647249	0.00199747	0.00260818	0.00153474	0.000833372	0.00119787	0.000656761	0.00240999	0.00106797
Actinomyces sp. oral taxon 171 nov 96.450%	6.64143e-05	0	0	0.000439715	0	0	0	0	0	0.0260055	0	0	0	0	0	0	0	0	0	0	0	0	0	0	0	0	0	0	0	0.0151816	0	0	0	0	0.00368071	0	0	0	0	0	0.00113435	0.00132558	0.00151816	0.000368071
Leptotrichia hofstadii	0.00272299	0	0	0.00105532	0.00078064	0.0011398	0.000102927	0.000620155	0.00134602	0	0.0102765	0.000911023	5.59222e-05	0.00323295	0.00384279	0.000121438	0.000251345	0.000372162	0.000434729	0.00338443	0	0	0	0	0	0	0	0	0	0	0.00266837	0.000958466	9.16926e-05	0.000235183	0.00769104	0.0012945	0.000194875	5.92768e-05	0.00035417	4.62984e-05	0.00110613	0.00153256	0	0.00135939
Veillonellaceae [G-1] sp. oral taxon 150	0.00119546	0.00467125	0	0	0	0	0.00140666	0.00230343	5.98229e-05	0	3.56824e-05	0.000303674	0.000615144	5.98695e-05	0	0.00465512	0.0022621	0.00806352	0	0.00305262	0.000699451	0.000741066	9.03587e-05	0.00164906	0.00193622	0.000379742	0	0.000576084	0	3.89272e-05	0.000464064	3.54988e-05	0.00210893	0.000201586	0	0.00118028	0.0023385	0.000592768	0.00035417	0.00171304	0.0010946	0.00143422	0.000611091	0.000898884
Selenomonas sp. oral taxon 134	0.000265657	0.00165754	0.000185348	0.000175886	0.00011152	0.00117911	0.00161252	0.000442968	0.000119646	0	7.13649e-05	0.00116409	0	0.000359217	0	0.00708387	0.00301614	0.00545838	0.000124208	0.000663614	0.00026902	0.00436406	9.03587e-05	0.00262819	0.00664389	0.000552353	0.000499645	0.000699531	0.000825204	0	5.8008e-05	0.000212993	0	0	0.000439488	3.80735e-05	0.00204619	0.00017783	5.90284e-05	0.000462984	0.00109395	0.00118455	0.00165722	0.000349459
Lachnospiraceae [G] sp. Oral Taxon B32	0.000597729	0	0.00310458	0	0	0.00754628	0.00188699	8.85936e-05	0.00107681	0	0.000999108	0.000101225	0	0	0	0.00109294	0.000502689	6.2027e-05	0.00645882	0.000265446	0.00516518	0	0	0	0.00022779	6.90441e-05	0.000604833	0	0.00439126	0	0.000406056	0.00397586	0	0	0	0.000723396	0.00073078	0.000889152	0.00141668	0.000787073	0.00107926	0.00118916	0.00104581	0.0008929
Capnocytophaga sp. oral taxon 338	6.64143e-05	0.000652971	0	0	0.0039032	0.000943285	0.000720486	0.00460687	0.00254247	0	0	0	0	0.00778303	0	0.000364313	0	0	0.00031052	0	0	0.00282703	0.0013102	0.00211286	0.00770691	0	0.000736319	0.000329191	0.00194512	0	0	0.00149095	0	0	0	0.00197982	0	0.000414938	0.000413199	0	0.001079	0.00109468	0.00169676	0.000429891
Kingella oralis	0.000398486	0	9.26741e-05	0.000175886	0	7.86071e-05	0	0	5.98229e-05	0	0.000677966	0.000101225	0.000726988	0.00167635	0	0	0.000100538	0	0.000124208	0	0.000215216	8.23407e-05	0	0.00525638	0.00015186	0.0162599	0.00226155	0.000164596	8.84147e-05	0.000506053	0	0.000106496	0.010132	3.35976e-05	0.00148327	0.00011422	0.000194875	5.92768e-05	0.000118057	9.25969e-05	0.00103834	0.000210637	0.00249863	0.00123344
Stomatobaculum longum	0.00318789	0.00190868	0.000231685	0.0057163	0.00022304	0.000589553	0	0.00124031	0	0.000485178	0.00117752	0.00156898	0.00184543	0.000957912	8.73362e-05	0.000445272	0.00301614	0.0016127	0.000807353	0.00179176	0.000215216	0	0	0.00118526	0	0	0	0.000699531	0	0	0.00324845	0	0.0024757	3.35976e-05	0.00307642	0.000228441	0.00175387	0.000592768	0.000590284	0.000277791	0.00103176	0.00134465	0.000210001	0.00122773
Aggregatibacter aphrophilus	0.0009298	0	0.00157546	0	0.00011152	0.000157214	0	0	0.00125628	0	0.000535236	0	0	0	8.73362e-05	0	0	0	0.000496833	0	0.000860863	0	0	0	0	0	0.0279275	0	0	0	0.0022043	0.00191693	0	0.00235183	0	0	0	0	0.000590284	0	0.00102504	0.000257484	0.00287884	0.000706336
Capnocytophaga gingivalis nov 97.704%	0.000265657	0	0	0	0.0264302	0.000196518	0	0	0.000568318	0	0	0.000101225	0	0	0	0	0	0	0	0	0.00026902	0	0.00537634	0	0	0	0.00575907	0	0	0	0	0	0	0	0	0.00190367	0	0	0	0	0.00102175	0.0013781	0.00114044	0.000190367
Streptococcus parasanguinis II	0.0004649	0	0	0.000439715	0.00022304	0	0	0.000575858	0	0	7.13649e-05	0	0.0231518	0	4.36681e-05	4.04793e-05	0.000100538	0	0	0	0.000376628	0	0	0.000154599	0	0	0.000315565	0.000205744	0	0	0.000116016	0	0.0137539	3.35976e-05	0.000494424	3.80735e-05	0	0	0	0	0.001015	0.00125557	0.000105254	0.0014436
Filifactor alocis	0.00245733	0.000401828	0	0	0	0	0.00319072	0.00013289	0	0	0	0	0	0	0	0.0167179	0	6.2027e-05	0	0	0.0119983	0.000850854	0	0	0.000683371	0	0	0.000164596	0.00162094	0	0	0	0	0	0	0	0	0.000533491	0	0	0.000970357	0.00114814	0.0015318	5.33491e-05
Fusobacterium multispecies spp45 2	0	0	0.000185348	8.7943e-05	0.00066912	0	6.86177e-05	0.00287929	0.000807609	4.85178e-05	3.56824e-05	0.000253062	0.000111844	5.98695e-05	0.000218341	0.000485751	0.000150807	0.00117851	0.000931561	6.63614e-05	0.000215216	0	0.000496973	5.15331e-05	0.000873197	0.000207132	0.00155153	0.00226319	0.000530488	7.78543e-05	0.000174024	0.000496983	9.16926e-05	0.000201586	0.000109872	0.00776699	0.00414109	0	0.00277433	0.00763924	0.000947529	0.000411912	0.000626711	0.00233958
Veillonellaceae [G-1] sp. Oral Taxon 155	0	0.0028128	0	8.7943e-05	0	0	0	0	0	0	0	0	0	0.000119739	0	0	0	0	0	0.0186476	0	0.000247022	0	5.15331e-05	0	0	0	0	0	0	0	0	0	0	0	0	0	0	0	0.0156952	0.000941544	0.0010834	2.98555e-05	0.00156952
Treponema lecithinolyticum	0	0	0	0	0.0011152	0	0.000343088	0.000753045	0.00140584	0	0	0	0	0	0	0.000485751	0	0	6.21041e-05	0	0	0	0	0	0.016287	0.00369386	0	8.22978e-05	0.00996139	0	0	0.000496983	0	0	0	0.00156101	0	0.00017783	0	0	0.000910635	0.000208251	0.00300246	0.000223583
Prevotella maculosa	6.64143e-05	0.00226028	0.000185348	0.000351772	0.00022304	0.00196518	0.000754795	0.00336656	5.98229e-05	0.000776285	0.000249777	0.00146776	5.59222e-05	0.00119739	8.73362e-05	0.0013763	0.000804303	0.000310135	0.00248416	0.00311899	0.000322824	0.000219575	0.00103913	0	0.0016325	0.000103566	7.88913e-05	0.000905275	5.89431e-05	0.00424306	0.000464064	7.09975e-05	0.00142124	3.35976e-05	0.000384552	3.80735e-05	0.000341031	0.000711322	0.000885426	0.00115746	0.000881827	0.00105808	0.000860376	0.000550776
Actinomyces sp. oral taxon 178	0	0.000753428	0	0.00589218	0	0	6.86177e-05	0.00128461	0	0.00140702	0	0.00177143	0.00111844	5.98695e-05	0	0.00101198	0.00462474	0.00303933	6.21041e-05	0.00179176	0	0.000164681	4.51794e-05	0	0	0.000241654	0	0.000205744	0	3.89272e-05	0	0	0.00169631	0	0.00450475	0	0.00297184	0.000237107	5.90284e-05	0.000972267	0.000850575	0.00114428	6.96187e-05	0.00104413
Kingella denitrificans	6.64143e-05	0	0.000185348	0	0	0	0	0.00172757	0	0.000727767	0	5.06124e-05	0	0.000299347	0.00179039	4.04793e-05	0	0	0.00186312	0	0	0	0	5.15331e-05	0	0	0	0	0.0241077	0	0	0	0	6.71953e-05	0.000109872	0	0	0	0.00194794	0	0.000825884	0.000337553	0.00241593	0.0002125
Actinomyces sp. oral taxon 170	0.00265657	0	0	0.00140709	0.00022304	0.000196518	0.00144097	0.00199336	0.0013161	0.00101887	0.00349688	0.000151837	0.000503299	0.00766329	0.000611354	8.09585e-05	0.000251345	0	0.000124208	0.000265446	5.38039e-05	2.74469e-05	0	0.00257666	0.000417616	0	0	0	0	3.89272e-05	0.00139219	0.000709975	0.00050431	0.000369574	0.000714168	0.000799543	0	0.000770599	0.000236114	0	0.000800302	0.00117006	0.000311445	0.000549647
Capnocytophaga sp. oral taxon 326	0	0	0.00185348	0	0	0.00267264	0.00319072	0.000265781	0	0	0.000963426	0	0	0	0.000524017	0	0.000100538	0	0.000931561	0	0	0	0.00496973	0	3.79651e-05	0.000483309	0.00155153	0.000452638	0.000176829	0	5.8008e-05	0.000106496	0	0	0	0.00011422	0	0.0100771	0.00301045	0.000324089	0.000796612	0.000525108	0.0007672	0.00136903
Actinomyces sp. oral taxon 175	0.00146111	0.00271234	0.004124	0.00325389	0.00122672	0.000353732	0.000102927	0.000841639	0.00041876	0.00043666	0.000178412	0.00182205	0.000447377	0.00299347	0.000174672	0.000404793	0.00175941	0.000248108	0.000434729	0.000331807	0	5.48938e-05	0	0.00149446	0	0	0	8.22978e-05	0	0	0.000116016	0	9.16926e-05	6.71953e-05	0.0027468	0.00156101	0.00038975	0	0.000708341	0	0.000775977	0.00118633	0.000163165	0.000568081
Cardiobacterium hominis nov 97.531%	0	0	0	0	0.00457232	0.000903981	0.00102927	0.000442968	0.0031407	0	0	0.0077437	0	0.000478956	0	0	0	0.00235703	0.00031052	0	0	0	0.000632511	0.000257666	0	0	0	0	0	0	0	0.0028044	0	0	0	0.00285551	0.000487187	0.00248963	0.000413199	0	0.000772989	0.00104897	8.90177e-05	0.000904993
Actinomyces odontolyticus	0.000398486	0.000401828	0.000648719	0.00439715	0	7.86071e-05	6.86177e-05	0.00013289	0.000448672	0	0	0.000151837	0.000447377	0.00694486	0.000174672	8.09585e-05	5.02689e-05	0.000186081	6.21041e-05	0.000265446	0	0	0	0.0140685	0	0	0	0	0	0	0	0	4.58463e-05	3.35976e-05	0.000604296	0	4.87187e-05	5.92768e-05	0.000885426	4.62984e-05	0.000768264	0.000746929	0.00140685	0.000172346
Treponema denticola	6.64143e-05	0	0	0	0	0.00522737	0.00120081	0.000221484	0	0	0	0	0	0	0	0.000404793	0	0	0.000186312	0	0.00172173	0	0	0	0.0107441	0	0.00186709	0	0.00834046	0	5.8008e-05	0	0	0	0	0	0	5.92768e-05	0	0	0.000752447	0.000365359	0.00226734	1.17285e-05
Actinomyces sp. oral taxon 897	0	0.000803657	9.26741e-05	8.7943e-05	0	0.000196518	0.000205853	0.000354374	2.99115e-05	0	0.00014273	0.00020245	0	0	0	0.000647668	0.00095511	0.00787743	0	0	0.000699451	8.23407e-05	9.03587e-05	0	0	3.4522e-05	2.62971e-05	0	0	0	0.0021463	3.54988e-05	0.000275078	0	0	0.000685323	0.0134951	0	0.000708341	0.000185194	0.000751503	0.000579816	9.3297e-05	0.00175308
Shuttleworthia satelles	6.64143e-05	0.0003516	4.63371e-05	0.000967373	0	0.000314428	0.000240162	0	5.98229e-05	0.000485178	3.56824e-05	0.000151837	0.000447377	0.000299347	4.36681e-05	8.09585e-05	0.00191022	0.0187322	0.000124208	0.000862698	0.000161412	0.000109788	4.51794e-05	0.000103066	0	0	0	4.11489e-05	0	0.00256919	0.000348048	7.09975e-05	9.16926e-05	0	0.000384552	0	0	0.000118554	0	0.000370388	0.000740837	0.00126097	0.000302979	0.000138423
Selenomonas flueggei	0.000132829	0.0010548	9.26741e-05	0.00404538	0.00044608	0.000471642	0.000102927	0.000177187	0.000149557	0.000291107	0.00249777	0.000759186	0.000559222	0	8.73362e-05	0.000121438	0.00115619	0.00210892	6.21041e-05	0.00132723	0.000753255	0	0	0.000154599	0	0	0	4.11489e-05	0	0.000116782	0.00133418	0.00028399	0.000916926	0.000235183	0.00329616	0.00285551	0.00141284	0.00160047	0	0.00087967	0.000738107	0.000782178	0.000106578	0.00128149
Aggregatibacter sp. oral taxon 949	0.0009298	0	0.000370696	0.00140709	0	0.000235821	0	4.42968e-05	0.000717875	0.000194071	0.00235504	0	0	0.000239478	0.0112664	0	0.000100538	0.000806352	0.000248416	0	0	0	0	0	0	0	0	0	0	0	0	0.00056798	9.16926e-05	0.00695471	0.00148327	0	0.000243593	0	0.00118057	0	0.000735942	0.000945792	0	0.00105218
Actinomyces oris	6.64143e-05	0.00110503	0.000741393	0.000351772	0.0005576	0.00341941	0	0.00761905	8.97344e-05	0.00160109	0.000107047	0.00207511	0.00123029	0.00113752	0.000262009	4.04793e-05	0.00135726	0.000310135	0.000248416	0	0	0	0	0.000927596	3.79651e-05	0	5.25942e-05	0.000205744	2.94716e-05	0	0	3.54988e-05	0.000596002	0.000134391	0.00082404	0.000418808	0.000146156	5.92768e-05	0.00289239	4.62984e-05	0.00071815	0.00111599	0.000125337	0.000515286
Streptococcus sp. oral taxon 056	0.000132829	0.000251143	4.63371e-05	0	0.016505	0	0.000240162	0.00124031	0.000299115	0	0	0.00131592	0.000167766	0.000119739	0.00310044	0	0	0.000186081	0.000621041	0.00119451	0	0.000164681	0	0	0	0	0	0	0	3.89272e-05	0	0.000106496	0	0.00215025	0	0.00076147	4.87187e-05	0	0	0	0.000717272	0.00127102	2.03609e-05	0.000306693
Selenomonas sp. oral taxon 479	0	0	0	0	0	0.000275125	0.000240162	0.00013289	2.99115e-05	0	0.00153434	0.0119445	0	0.000119739	0.000174672	0	5.02689e-05	0	0.0076388	0	0	0	0.00067769	0.00200979	0	0	0	0	0	0	0.000232032	7.09975e-05	0	0.000335976	0	0	0	5.92768e-05	0.00283336	0	0.000708989	0.00110702	0.000268748	0.000353165
Propionibacterium sp. oral taxon 194	0.00106263	0	0.00222418	0	0	0.00251543	0.000617559	8.85936e-05	0.00242283	0.000533696	0	0.0024294	0	0.000119739	0	0.000323834	0.000100538	0	0.000683145	0.00126087	5.38039e-05	0	0.00533116	0.00139139	3.79651e-05	0	2.62971e-05	0.000123447	2.94716e-05	0	0	0.00418885	0	0	0	0.000190367	0	0.000829876	0.00118057	4.62984e-05	0.000695298	0.000719121	0.000699354	0.000643596
Actinobaculum sp. oral taxon 183	0.000265657	0	0.000185348	0.000791487	0.00011152	0.0010612	0.000102927	0.000177187	0	4.85178e-05	0.000321142	0.00293552	5.59222e-05	0.00257439	4.36681e-05	8.09585e-05	0.000301614	0	0.000621041	0	0	0	0.00180717	0.00633857	0.000113895	0.00110471	0.000341862	0.000164596	0.000147358	0	0.000348048	0.000248491	0.000137539	0	0.00648245	0	0	0.00017783	0.000472227	0	0.000689071	0.000483905	0.00100182	0.000786658
Aggregatibacter paraphrophilus	0.00205884	0.000251143	0.00208517	0	0	0	6.86177e-05	0	0	0	0	0	0	0	0	0	0	0	0	0	0.00607985	0.0107317	0	0	0	0	0	0	0.00586484	0	0	0	0	3.35976e-05	0	0	4.87187e-05	0	0	0	0.000680563	0.000223189	0.00226764	8.23163e-06
Rothia mucilaginosa	0.000199243	0.000200914	0.000370696	8.7943e-05	0.00066912	0.000275125	6.86177e-05	0.00336656	0	0	3.56824e-05	0.000404899	0.00145398	0.000419086	0.000262009	0.000647668	5.02689e-05	0.000930406	0.00503043	0	0.00112988	5.48938e-05	4.51794e-05	0.00103066	0	0	0.00357641	0.000534935	5.89431e-05	0.000116782	0.000928128	0.000106496	0.00110031	0.000201586	0.00142834	0.000342661	0	0.000592768	0.00129862	9.25969e-05	0.000677796	0.000723632	0.000654768	0.000609151
Aggregatibacter sp. oral taxon 513	0	0	0	0	0	0.00546319	0.000205853	8.85936e-05	0.000119646	0	0.0012132	0	5.59222e-05	0	0.0184716	0	0	0	6.21041e-05	0	0	0	0	0	0	0	0.000105188	0	0	0	5.8008e-05	0.000141995	0	0.000806343	0	0	0	0.000237107	0	4.62984e-05	0.000676877	0.00128401	1.05188e-05	0.000128975
Prevotella saccharolytica	0	0.000602742	0.000278022	0.000615601	0.00044608	0.000235821	0.00346519	0.00208195	0.000448672	0.00194071	0.000249777	0.00177143	0.000111844	0.000239478	8.73362e-05	0.000202396	0.000100538	0	0.000931561	0.000265446	0.000538039	0.000192128	0	5.15331e-05	0.000873197	3.4522e-05	0	8.22978e-05	0.000795733	0.000467126	5.8008e-05	0.00056798	0.000733541	0.000100793	0.000714168	0.000266514	0.000341031	0.00628334	0.000649312	0	0.000670597	0.00070373	0.000303458	0.000971469
Fusobacterium multispecies sppn1 2 nov 97.650%	0	0	0.000602382	8.7943e-05	0.00066912	0	0	0.00243632	0.0026023	0	0	0	0	0	0.000349345	0.00157869	0	6.2027e-05	0.000124208	0	0	0	0	0	0.00106302	0	0.00018408	0.00037034	0.00103151	0	0	0.0029819	0	0.000201586	0	0.00673901	0.000146156	0	0.000767369	0.00435205	0.000658734	0.000425617	0.000264895	0.00151881
Capnocytophaga sp. oral taxon 332	0.00391844	0	0.0012511	0	0	0.000314428	0.00164682	0.000177187	0.000358938	0	0.000856378	0	0	0	0.000480349	0	0	6.2027e-05	0.00645882	0	0.00107608	0.000137234	0	0	0	0	0.00376049	0	0.00303557	0	0.000116016	0.000212993	9.16926e-05	0.000335976	0	0	4.87187e-05	0.0015412	0.000413199	0	0.000657342	0.000776225	0.000800937	0.000275979
Neisseria bacilliformis	0	0	0	0	0	0	0	8.85936e-05	0	0.00291107	0	0	0	0.00155661	0	4.04793e-05	0	0	0	0	0.000376628	0.000247022	0	0.000412265	0.00561883	0	0	0.000534935	0	0.0133909	0	0	0	0	0	0	0	0	0	0	0.000629434	0.000229837	0.00205806	0
Neisseria flava	0	0	0.000741393	0.00325389	0	0	0	0.000531561	0	0	0	0	0	0	0.00161572	0	0	0	0.000248416	0	0	0.00502278	0	0	0.0023918	0	0	0.0073245	0	0	0	0.000922968	0	3.35976e-05	0	0.000380735	0	5.92768e-05	0.00259725	0	0.000628097	0.000319549	0.00147391	0.000399383
Selenomonas artemidis	6.64143e-05	0.000200914	0.000185348	0.000615601	0	0	0.000102927	0.000310078	0.000119646	0.002717	3.56824e-05	0.000708574	0.00637513	0	0	0.00242876	0	0.000372162	0.000496833	0.000199084	0.000107608	0.000631278	0.000587332	0	0	3.4522e-05	0	0	0.000117886	0.00179065	0	0	0.00426371	3.35976e-05	0.000329616	0.000533029	0.000974374	0	0.00035417	0.000370388	0.000626557	0.000746707	0.000326928	0.000685888
Streptococcus australis	0.000132829	0	0.00273389	0.000175886	0	0.000196518	0.000548942	0.00194906	0.000119646	0.000485178	0.00217663	0.000253062	0	0.000239478	0.000305677	0	5.02689e-05	0.000186081	0.000558937	0.000729975	0.000430432	0	0	0.000927596	0	0	0.00399716	0.000493787	0	0.000116782	0.00464064	0.000106496	9.16926e-05	0.000167988	0.00027468	0.000571102	0.000194875	0.000414938	0.000649312	0.000370388	0.000607248	0.000542102	0.000596576	0.000748211
Aggregatibacter segnis	0.00106263	0	0.00273389	0.000175886	0	0.00153284	0.00212715	4.42968e-05	0	9.70356e-05	0.000356824	0	5.59222e-05	0	0.00724891	0	0.000552958	0	0.00416097	0	0	0	0	0.000154599	0	0	0	0	0	0	0	0.000248491	0.000320924	0.000537562	0	0	0.000292312	0.00112626	0.000885426	0	0.000592872	0.00100747	1.54599e-05	0.000341098
Capnocytophaga sp. oral taxon 864	0	0.000100457	0.000324359	0	0	0.00165075	0.000137235	0.0014175	0.000269203	4.85178e-05	0.00520963	0.000101225	0.000223689	0.000299347	0.000349345	0.000850065	0.000552958	0.000124054	0.000124208	0	0.000161412	0.000164681	0.00361435	0	0.00197418	0.00017261	0.000920399	8.22978e-05	8.84147e-05	0	0.000812112	0	0.000458463	0.00057116	0	0.000571102	0.000584624	0.000474215	0.00106251	4.62984e-05	0.000588534	0.000589127	0.000717835	0.000458049
Leptotrichia sp. oral taxon 215	0.00285581	0	9.26741e-05	0.000351772	0	0.00263334	0.000343088	0.000221484	2.99115e-05	0	0.00838537	0.000708574	0.000111844	0.000119739	0	0.000121438	0	0.00173676	0.000558937	0	0	0	0	0	0	0	0	0	0	0	0.00162422	3.54988e-05	0.000137539	6.71953e-05	0.000439488	3.80735e-05	0.000925655	0.00017783	0.000118057	0	0.000545858	0.000913537	0	0.000356356
Streptococcus sobrinus	0	0	0	0.00087943	0	0	0	4.42968e-05	0	0	0	0	0	0.0134108	0	0	0	6.2027e-05	0	0	0	0	0	0.000206132	0	0	0	0	0	0	0	0.000106496	0	0	0.00703181	0	0	0	0	0	0.000543524	0.000719826	2.06132e-05	0.00071383
Fusobacterium multispecies spp51 2	0.000132829	0.000150686	0	0	0.00011152	0	0	4.42968e-05	0.00990069	0	0	0	0	0	0	0.00133582	0	0	0.000993665	0	0.000161412	5.48938e-05	0	0	0.00470767	0.00017261	0	4.11489e-05	0.000117886	0.000194636	5.8008e-05	0.0028044	0	3.35976e-05	0	0	0	0	0.000472227	0	0.0005372	0.000633475	0.000545026	0.000336823
Selenomonas sp. oral taxon 138	0	0.000200914	0.00240953	0.000175886	0	0.000825374	0.00030878	0.00013289	0.000269203	0.00179516	3.56824e-05	0.00404899	0.000167766	0	4.36681e-05	0.0011739	0.00326748	0.000372162	0.000434729	0.00046453	0.000538039	0.000219575	0.000271076	0.000103066	7.59301e-05	0.000103566	7.88913e-05	0	5.89431e-05	7.78543e-05	0	0.00085197	0.000733541	0.000167988	0	0.000152294	0.000682062	0.000296384	0.000118057	0.000462984	0.000527972	0.000806332	0.000152694	0.000346528
Pseudoramibacter alactolyticus	0.00119546	0	0	0	0	0.000353732	0	0	0	0	0	0	0	0	0	0.000283355	0	0	0	6.63614e-05	0.0175401	0	0	0	0.000873197	0	0	0	0	0	0	0	0	0	0	0	0	0	0	0.000370388	0.000517064	9.49453e-05	0.00184133	3.70388e-05
Porphyromonas sp. oral taxon 284	0	0.000200914	0	0	0	7.86071e-05	0.000960648	0.00190476	0	0.00839358	0	0	5.59222e-05	0	0	0	0	0	0.00192523	0	0	0.00043915	0	0	0	0	0	0.000781829	0	0.00136245	0	0.00028399	0	0	0	0	0	0.00213397	0.00200697	0	0.0005132	0.000675983	0.000258343	0.000442492
Actinomyces sp. oral taxon 171	0.000199243	5.02285e-05	4.63371e-05	0.00114326	0.00312256	0.000157214	0.000102927	0.0027021	0.00020938	9.70356e-05	0.000249777	0	0.000391455	0.000299347	0	8.09585e-05	0.000552958	6.2027e-05	0.00031052	6.63614e-05	0	0	4.51794e-05	0	0	0	0	0.000576084	0	0	0	0	0.000183385	0	0.000769104	0.00822387	9.74374e-05	0.00017783	0.000236114	0	0.000503818	0.000492185	6.21264e-05	0.000968774
Aggregatibacter sp. oral taxon 512	0	0.000401828	0.000139011	8.7943e-05	0	0	0.000102927	0.00013289	0	0	0	0	0	0	0.000131004	4.04793e-05	0	0	0.0126071	0	0	0	0	0	0	0	0	0	0	0	0	0	0.000275078	0	0	0	0.000535906	0	0.00525353	0	0.000492693	0.000682161	0	0.000606451
Bifidobacterium dentium	0	0.000150686	0	0	0	0	0	0	0	0	0	0	0	0	0	0	0.00165887	0.0174296	0	0	0	2.74469e-05	0	0	0	0	0	0	0	0	5.8008e-05	0	9.16926e-05	0	0.000109872	0	0.000146156	0	0	0	0.000491808	0.000961958	2.74469e-06	4.05729e-05
Streptococcus vestibularis	0.00126187	0.0003516	0	0.000615601	0.00033456	0.000117911	0	0.00221484	0	0	0.000535236	0	0.000615144	0	8.73362e-05	0	0.00754034	0.000310135	0	0.000796337	0	0	0	0	0	0	0	0	0	0	5.8008e-05	3.54988e-05	0.00261324	0.000302379	0.000109872	3.80735e-05	0	0	0	0.00148155	0.000485488	0.000739046	0	0.000463862
Butyrivibrio sp. oral taxon 080	0	0	0	0	0	0.00900051	0.000480324	0	0	0	0	0	0	0	0	0.0080149	0	0.00062027	0	0	0	0	0	0	0.000303721	0	0.000631131	0	0	0	0	0	0	0	0	0	4.87187e-05	5.92768e-05	0	0	0.000478971	0.0009058	9.34851e-05	1.07996e-05
Peptococcus sp. oral taxon 167	0	0.00221006	0	0	0	0.00102189	0.000857721	0.0027464	0.00020938	0	0	0	0	0	0	0.00242876	0.000201076	0	0.00105577	0	0	0.000329363	0	0	0.00144267	0.000414265	0.000341862	0.00172825	0	0	0	0.00262691	0	0	0	0.000494955	0	5.92768e-05	0.000708341	0	0.000471924	0.000536553	0.000425642	0.000388948
Leptotrichia shahii	0.000132829	0	0	0	0	0.000117911	0	0.00203765	0.00406796	0	0	5.06124e-05	0.00078291	0.000179608	0	0	0.000150807	0	0.00447149	0	0	0	0	0	0	0	0	0.000205744	0	0	0	0.00223642	0.00398863	0	0.00027468	0	9.74374e-05	0	5.90284e-05	0	0.000471343	0.000599589	2.05744e-05	0.00066562
Bacteroidetes [G-5] sp. oral taxon 511	0	0	0	0	0	0.00275125	0.00473462	0.000398671	0	0	0	0	0	0	0.000174672	0	0.000100538	6.2027e-05	0.000186312	0	0	0	0	0	0	0.00182967	0.00562758	0.000123447	8.84147e-05	0	0	0	0	0.00127671	0	0.000837617	0	0.000237107	5.90284e-05	0	0.000462192	0.000420404	0.000766911	0.000241046
Neisseria elongata	0	0	9.26741e-05	0	0.00011152	0	0.000102927	4.42968e-05	0.000329026	0	7.13649e-05	0	0	0.000119739	0.00135371	4.04793e-05	5.02689e-05	0.000248108	0.000372625	0	0	0	0	0	0	0	0	0	2.94716e-05	0	0	7.09975e-05	0	0.000806343	5.4936e-05	0.0109271	4.87187e-05	0.00017783	0.00295142	0.000185194	0.000454719	0.000146837	2.94716e-06	0.00152225
Prevotella sp. oral taxon 314	0	0	0	0.000351772	0	0.00644578	0.000377397	0.000177187	0.000119646	0	0.000999108	0	0.000391455	0.00323295	0	4.04793e-05	0.00045242	0.00260514	0.000496833	0	0	0	0	0.000566864	0	0	0	0	0	0	0.000812112	0	0	0	0	0	9.74374e-05	0	0.000944454	0	0.000452776	0.000784508	5.66864e-05	0.0001854
Capnocytophaga haemolytica	0	0	0	0	0	0	0.000240162	0.00699889	8.97344e-05	0	0	0.00136654	5.59222e-05	0	0	0	0	0	0	0	0	0	0.00271076	0	0.00015186	0	0	0.000411489	0	0	0	3.54988e-05	0.00430955	0	0.000329616	0	0	0.000948429	0	0	0.000441211	0.000437562	0.000327411	0.00056231
Actinomyces sp. oral taxon 525	0.000265657	0.000200914	0	0.000527658	0	0.000235821	3.43088e-05	0.000797342	0.000119646	4.85178e-05	0	0.00339103	0.000335533	0.000239478	4.36681e-05	0.000242876	0.000603227	0.000558243	0	0.00318535	0.000376628	0	0.00072287	0.00118526	0.00129081	0.000276176	0.000236674	0.000205744	0.000117886	0	0.000116016	0.000248491	0.000366771	0	0.000494424	0.000228441	9.74374e-05	5.92768e-05	0	0.000648178	0.000437509	0.000541463	0.000441205	0.000225904
Fusobacterium multispecies spp14 2	0	0	0.00922107	0	0	0.000157214	0.000617559	0	0.000987078	4.85178e-05	0.000713649	0	0	0	4.36681e-05	4.04793e-05	0	0	0.00124208	0.000132723	0	0	0	0	0	0	0	0	0	0.00027249	0	0.0028044	0	0.000537562	0	0	0.000146156	0.000118554	0.000236114	9.25969e-05	0.000435298	0.000660202	2.7249e-05	0.000393538
Selenomonas sp. oral taxon 149	0.000398486	0.000150686	0.00129744	0.000175886	0	7.86071e-05	0	0.000310078	0	0.000679249	0.00014273	0.00475757	0.00111844	5.98695e-05	0	4.04793e-05	0.00160861	0	0.000186312	0.00232265	0.000322824	0	0.000180717	0.000103066	0	0	0	0	2.94716e-05	0.000817471	0.000406056	0	0.00146708	0	0.000164808	0	0	5.92768e-05	0	0	0.000421946	0.000666354	0.000145355	0.000209722
Selenomonas sp. oral taxon 920 nov 97.451%	0	0	0	0.0087943	0	0	0	0	0	0	0	0	0	0	0	0	0	0	0	0	0	0	0	0	0	0	0	0	0	0	0	0	0	0	0.00807559	0	0	0	0	0	0.000421747	0.000439715	0	0.000807559
Lachnospiraceae [G-2] sp. oral taxon 088	0	0.00195891	0	0	0	0	0	0	0.0102895	0	0	0	0	0	0	0	0	0	0	0	0	0.000247022	0	0	0	0	0	0	0	0	0	0.00369187	0	0	0	0	0	0	0.000177085	0	0.000409111	0.000612423	2.47022e-05	0.000386896
Fusobacterium multispecies spp23 2	0	0.000100457	4.63371e-05	0	0	0	0.00058325	0	0.00191433	0	0.000535236	0	0	0	0	0.000161917	0	0	0	0	0.000215216	2.74469e-05	0	0	3.79651e-05	0	0	4.11489e-05	0.000501017	0	0.000812112	0.0102236	9.16926e-05	0	0	0	4.87187e-05	0.000770599	0	0	0.000402777	0.000167077	8.22793e-05	0.00119468
Propionivibrio sp. Oral Taxon C33	0	0	0.000370696	0	0.00022304	7.86071e-05	0.000789104	0.00013289	0.000269203	0	0.000677966	0.000354287	0	0	8.73362e-05	0.000242876	0.000150807	0	6.21041e-05	0	0	0.000164681	0.000632511	0	0.00186029	0	0.000105188	0.000164596	5.89431e-05	0	0.00208829	0.000993965	0	6.71953e-05	5.4936e-05	0.000190367	0	0.00420865	0.00171182	0.000370388	0.000402769	0.000171946	0.000298621	0.000968562
Scardovia wiggsiae	0.004649	0	0	0.000615601	0	0	0	0.000177187	2.99115e-05	0.000194071	7.13649e-05	0.000101225	0.00307572	0.00131713	0	0	0.00045242	0.00334946	0	6.63614e-05	0	0	0.000406614	0.00066993	0	0	0	0	0	7.78543e-05	0	0	0.000320924	0	0.000164808	0	9.74374e-05	0.000237107	0	0	0.000401853	0.000704973	0.00011544	8.20277e-05
Prevotella sp. oral taxon 301	0	0.000100457	0	0.000351772	0	0.000707464	0.000377397	0.000487265	0.000119646	0	0.000214095	0.000607349	0	0.000359217	4.36681e-05	0.000283355	0.00165887	0.00198487	6.21041e-05	0.00112814	0.000538039	0.000164681	9.03587e-05	0	0.000341686	0.000552353	0	8.22978e-05	0.000471545	0.000233563	0	7.09975e-05	0.000641849	0.000167988	0.000164808	7.6147e-05	0.00160772	0.000355661	0.000472227	0.00129636	0.000395349	0.000424284	0.000247452	0.000485375
Streptococcus constellatus	0.000863386	0.00120548	0.000185348	0.000791487	0.00011152	0.00239752	0	0.00013289	0	9.70356e-05	0	0	0	0.00227504	0.000131004	0	0	0	0.00031052	0	0.00231357	0.00159192	0	0.000206132	3.79651e-05	0	7.88913e-05	8.22978e-05	0.000353659	0	0	0	0.000412617	6.71953e-05	0	0.00011422	0	0	0.00165279	0	0.000385312	0.000425062	0.000466443	0.000224683
TM7 [G-3] sp. oral taxon 351	0.000199243	0.0003516	0.000602382	0.000967373	0.00011152	0.000157214	0.000171544	0.000753045	0.000149557	0	0.000856378	0.00020245	5.59222e-05	0.000119739	4.36681e-05	0.000485751	0.000653496	0.00260514	0.000496833	0.000132723	5.38039e-05	2.74469e-05	0	0	0	0	0	0.000329191	0	0	0.00058008	0.000887469	0.000275078	0	0.000659232	0.00110413	0.001559	0.000237107	0.000472227	9.25969e-05	0.000384823	0.000455779	4.10442e-05	0.000586692
Fusobacterium sp. oral taxon 205	0	0	0	0	0.00033456	0	0	4.42968e-05	0.00278177	0	0	0	0	5.98695e-05	0.000131004	0.00105246	5.02689e-05	0	0.00105577	0	0.000107608	0.000164681	0	0	0.00546697	0.000103566	7.88913e-05	4.11489e-05	0.000235773	3.89272e-05	0	0.00131345	0	0.000201586	0	0.000152294	0	0	0.00177085	4.62984e-05	0.000380801	0.0002755	0.000623757	0.000348448
Stomatobaculum sp. oral taxon 097	0.00132829	0.000150686	0.000463371	0.00158297	0	0.000235821	0.000102927	0.000797342	0	0.000242589	3.56824e-05	0.00106286	0	0.000359217	4.36681e-05	0.000283355	0.000150807	0.00254311	6.21041e-05	0.000729975	0.000161412	2.74469e-05	0	0.000309199	0	3.4522e-05	0.000131486	4.11489e-05	0	0	0	3.54988e-05	0	0	0.00115366	7.6147e-05	0.00277697	0.00017783	5.90284e-05	0	0.000378978	0.000508739	7.05214e-05	0.000427913
Cryptobacterium curtum	0	0	0	0	0	0.000117911	6.86177e-05	4.42968e-05	0	0.000727767	0.000356824	0.000506124	0.00313164	0.000119739	0	0.000121438	0.00216156	0.00303933	0.000186312	0.00106178	0.000538039	0	0.000451794	5.15331e-05	0	3.4522e-05	0	4.11489e-05	0	0.000778543	0.000638088	0	0.000366771	0	0	0	9.74374e-05	0.00017783	5.90284e-05	0.000231492	0.000377739	0.000582167	0.000189558	0.000157065
Peptococcus sp. oral taxon 168	6.64143e-05	0.000904114	0.000648719	0.000263829	0	0.00188657	0.000240162	0	8.97344e-05	0	3.56824e-05	0	0	0	4.36681e-05	0.000647668	0	0.000124054	0	0.00245537	0.00419671	5.48938e-05	0	0	0.000493546	0	0.000210377	0	0	0	0.000522072	0	0	0	0	0.00197982	4.87187e-05	0	0	0.000185194	0.000377433	0.000370299	0.000495552	0.000273581
Veillonellaceae [G-1] sp. oral taxon 145	0	0.0007032	0	0.00114326	0	0	0	4.42968e-05	0	0	7.13649e-05	0	0	0.000478956	0	8.09585e-05	0	0	0	0.00637069	0	8.23407e-05	0	0.00103066	0	0	0	0	0	0	5.8008e-05	0	0	0	0.000109872	0	0	0	0	0.00453725	0.000367771	0.000444636	0.0001113	0.000470513
Selenomonas sp. oral taxon 481	0	5.02285e-05	0	0	0	0.000628857	0	0	0	0	0	0.000404899	0	0	0	4.04793e-05	5.02689e-05	0	0.00900509	0	0	0	4.51794e-05	0	0	0	0	0	0	0	0.000174024	3.54988e-05	0	0	0	0.000533029	0	5.92768e-05	0.00360073	0	0.000365689	0.000508991	4.51794e-06	0.000440256
Actinomyces massiliensis	0	0.000301371	0.000556045	0.000351772	0	0.000196518	0.000137235	0.00013289	0.000598229	0.00392994	0.000285459	0.000151837	5.59222e-05	0.000838173	0	0.000202396	0.00155834	0.000186081	0.000372625	0.000331807	0	0	4.51794e-05	0.00113373	0	3.4522e-05	0	8.22978e-05	2.94716e-05	0	5.8008e-05	0.00085197	4.58463e-05	0	0.000604296	0.000266514	9.74374e-05	0.000296384	0.000767369	9.25969e-05	0.000364807	0.000509332	0.00013252	0.000308042
Corynebacterium durum	0.0009298	0.000200914	0	8.7943e-05	0.00078064	0.000235821	0.00030878	0.00345515	5.98229e-05	0.000970356	0.000107047	0.000303674	0	0	0.000349345	0.000161917	0.000201076	0	0.00111787	0.000663614	0	0	0	0	0	0	0	0	0	0	0.000174024	0.000354988	4.58463e-05	0.000201586	0.000659232	0.00239863	0	0.000414938	0.00035417	4.62984e-05	0.000364587	0.000496689	0	0.000464971
Anaeroglobus geminatus	0	0	0.000139011	0.000527658	0.00011152	7.86071e-05	3.43088e-05	0.000221484	0	9.70356e-05	0	0.000354287	0	0	0	0	5.02689e-05	0.000992433	0	0.000729975	0.000753255	0	0	0	0	0	0	0	0.000884147	0.00766865	0	0	0.000275078	0	0.000384552	0.000989911	0	0	0	9.25969e-05	0.00035962	0.000166829	0.000930605	0.000174214
Actinomyces dentalis	0.000863386	0.000502285	4.63371e-05	0.000615601	0	7.86071e-05	6.86177e-05	0.000265781	0	0.000388142	0.000285459	0.000404899	0.00078291	0.000419086	4.36681e-05	0.000202396	0.000502689	0.000744325	0	0.000597253	0.000107608	0	0	0.00113373	0.000113895	0	0	0	0	7.78543e-05	0.00121817	0	0.0024757	0	0.000769104	0	0.000535906	0.000355661	0.000413199	0.000324089	0.000358409	0.000340572	0.000143309	0.000609183
Prevotella sp. oral taxon 292	0	0	0	0	0	0	3.43088e-05	0	0	0	0	0	0	0	0	0	5.02689e-05	0.0111028	0	0.000132723	0	0	0	0	0	0	0	0	0	0	0	0	0.000137539	0	0	0	0.00263081	5.92768e-05	0	9.25969e-05	0.000356009	0.000566007	0	0.000292022
Prevotella salivae	0.000597729	0.000100457	9.26741e-05	0.0018468	0.00011152	0	0	0.000531561	0	9.70356e-05	0.000178412	0.00172082	0.000391455	0.001377	0	0	0.000603227	0.00124054	0	0.00252173	0	0	0	0	0	0	0	4.11489e-05	0	0.000116782	0	0	0.000275078	0	0.00104378	7.6147e-05	0.000584624	0.000355661	0	0.000138895	0.000351077	0.000570548	1.5793e-05	0.000247419
Alloprevotella tannerae	0.000265657	5.02285e-05	9.26741e-05	0	0	3.93035e-05	0	0.000531561	5.98229e-05	0	0	0	0.000167766	0	4.36681e-05	4.04793e-05	5.02689e-05	0	0.000372625	0	0.00484235	0.000850854	0	0	3.79651e-05	0	0	0.00123447	0.0023872	0	0.000116016	0	0.00201724	0	0.000329616	3.80735e-05	0	0	0.000295142	0.000138895	0.000350047	8.57028e-05	0.000935284	0.000293498
Selenomonas sp. Oral Taxon G51	0.0004649	0.00200914	0	0	0	0.000196518	0.00058325	0	5.98229e-05	0	0	0.00222695	0	0	0	0.000161917	5.02689e-05	0	0.00403677	0	0.000699451	0	4.51794e-05	0	0	0	0	0	0	0	0.000116016	0.000674476	0	0	0	0	0	0.000948429	0.00159377	0	0.000346671	0.000489477	7.44631e-05	0.000333269
Cardiobacterium hominis nov 89.139%	0	0	0	0	0	7.86071e-05	0	0	0.00248265	0	0	0	0	0	0	0	0	0	0	0	0	0	0	0	0	0	0	0	0	0	0	0.0111821	0	0	0	0	0	0	0	0	0.000343584	0.000128063	0	0.00111821
Prevotella sp. oral taxon 300	6.64143e-05	0.000753428	0	0.000263829	0	0.000982589	0.000823412	0.000620155	0	9.70356e-05	0.000178412	0.000708574	0.000335533	0.000898042	0	0.000323834	0.000251345	0.000310135	0	0.00132723	0.000215216	2.74469e-05	4.51794e-05	0.000618397	7.59301e-05	0	0	0.000205744	0	0.00027249	0.00179825	3.54988e-05	0.000779387	0	0.000219744	0.00011422	9.74374e-05	0.000652045	0.000295142	0.000231492	0.00034059	0.000396998	0.00014604	0.000422322
Actinomyces cardiffensis	0	0	0	0	0	0.0133632	0	0	0	0	0	0	0	0	0	0	0	0	0	0	0	0	0	0	0	0	0	0	0	0	0	0	0	0	0	0	0	0	0	0	0.00033408	0.00066816	0	0
Mogibacterium timidum	0.0004649	0	0	0	0	0.00357662	0	8.85936e-05	0	0	0	0	0	5.98695e-05	0	0.00259067	0	0	0	0	0.00494996	0	9.03587e-05	0.000103066	0.000113895	0	0.000105188	4.11489e-05	0	0	0	0.000106496	0	0	0	0.000266514	0	0	0.000708341	0	0.000331641	0.000339033	0.000540362	0.000108135
Actinomyces sp. oral taxon 171 nov 96.838%	0	0.000100457	0	0.00105532	0	0.00286916	0	0	0	0	0	0	0.00078291	0	0	0	0	0.00173676	0	0.00437985	0	0	0	0	0	0	7.88913e-05	0	0	0	0	0	0.000825234	0	0.00054936	0	0.000146156	0.000118554	0	0.00060188	0.000331113	0.000546223	7.88913e-06	0.000224118
Porphyromonas sp. Oral Taxon B43	0.000265657	5.02285e-05	0	0.000703544	0	0.000117911	0.00373966	4.42968e-05	0.00101699	0	0	0	0	0	0.000829694	0	0	0.00198487	0.000186312	0	0.000107608	0	0	0	0	0	0	0	0	0	0	0.000141995	4.58463e-05	6.71953e-05	0.00115366	0	0.000876937	0.00189686	0	0	0.000330731	0.000446958	1.07608e-05	0.000418249
Selenomonas sp. oral taxon 136	6.64143e-05	5.02285e-05	0	0	0	7.86071e-05	3.43088e-05	4.42968e-05	0	0	3.56824e-05	5.06124e-05	5.59222e-05	0	0	0	0.000804303	0.000124054	0.000993665	0.00915787	0.000376628	0	0	0	0	0	0	0	0	0	0	0	0	0	5.4936e-05	0	0.000243593	0	0.000177085	0.000833372	0.00032954	0.000574798	3.76628e-05	0.000130899
Prevotella pallens	0	0	0	8.7943e-05	0	7.86071e-05	0.000274471	0.000708749	0.000329026	0	0.000356824	0	0	0	8.73362e-05	0	0	0.002295	0.00385045	0	0	0	0	0	0	0	0	4.11489e-05	0	0	0.000116016	0.000461484	0	0	0.000164808	0	0.00306928	0.000118554	0.00112154	0	0.000329031	0.000403421	4.11489e-06	0.000505168
Prevotella oralis	0.00272299	0.000150686	0	0	0	0.000786071	0	0	0	0.00155257	0	0	0	0	0	0.000121438	0	0	6.21041e-05	0.000132723	0.000591843	8.23407e-05	9.03587e-05	0	0	0	0	0	0	0.00533302	0	0	0	0	0	0	0	0	5.90284e-05	0.00138895	0.000326853	0.000276429	0.000609756	0.000144798
GN02 [G-1] sp. oral taxon 872	0	0.000150686	0.0016218	0	0.00267648	0.000235821	0.000274471	0.00013289	0.0020938	0	0	0.000101225	0	5.98695e-05	0	0	0	0.000496216	0	0	0	0	0	0	0	0	0	0	0	0	0	0.00177494	0	0	0	0.00110413	0.000682062	0.00124481	0	0	0.00031623	0.000392163	0	0.000480594
Veillonella atypica	0.000132829	0	0	0.000615601	0	0	0.000102927	8.85936e-05	0	0	3.56824e-05	0	0.00609552	5.98695e-05	0	0	0.000603227	0.00062027	0	0	0	0	0	0.000154599	0	0	0	0	0	0	0	0	0.00142124	0	0.000384552	3.80735e-05	0.00170515	0	0	4.62984e-05	0.000302611	0.000417726	1.54599e-05	0.000359531
Treponema maltophilum	6.64143e-05	5.02285e-05	0	0	0	0.00306568	0.00123512	0.00110742	0.000149557	0	0	0	0	5.98695e-05	0	0.000404793	0.000201076	0	0.000558937	0	0.00156031	0.000466597	0	0	0.000911162	0.000207132	0.00123596	4.11489e-05	0	0	0	3.54988e-05	0	0	0	0.000266514	0	5.92768e-05	0.000295142	0	0.000299446	0.000344954	0.000442232	6.56432e-05
SR1 [G-1] sp. oral taxon 875	0	0	0	0	0	0.000235821	0.00150959	4.42968e-05	0.000478583	0	0.00149866	0	0	0	0	0	0.000402152	6.2027e-05	0.00167681	0	0	0	0	0	0	0	0	0	0	0	0	0.00195243	0	0	0	0	4.87187e-05	0.00266746	0.000708341	0	0.000282122	0.000295397	0	0.000537695
TM7 [G-1] sp. oral taxon 346 nov 97.788%	0	0	0	0.00131915	0	0	0	0	0	0	0	0	0	0	0	0	0.00929975	0	0	0	0	0	0	0	0	0.00034522	0	0	0	0	0	0	0	0	5.4936e-05	0	0	0	0	0	0.000275476	0.000530945	3.4522e-05	5.4936e-06
Eikenella corrodens nov 97.963%	0	0	0	0	0	0	0	0	0	0	0	0	0	0	0.00820961	0	0	0	0	0	0	0	0	0	0	0	0	0	0	0	0	0	0	0.00272141	0	0	0	0	0	0	0.000273275	0.00041048	0	0.000272141
Lachnospiraceae [G-2] sp. oral taxon 096	0	0	0	0.0063319	0	0	3.43088e-05	0.000531561	0	0	0	0	0	0	0	0	0	0	0	0	0	0	0	0	0	0	0	0	0	0	5.8008e-05	0	0	0	0	0	0.00199747	0.00195614	0	0	0.000272734	0.000344888	0	0.000401161
Actinomyces sp. oral taxon 169 nov 96.755%	0	0	0	0	0	0	0	0.000398671	2.99115e-05	0	0	0	0.0025165	0.0021553	0	0	0	6.2027e-05	0.000186312	0	0	0	0	0.00216439	0	0	0	0.00037034	0	0	0	0	0.00261324	0	0	0	0	0	0	0	0.000262417	0.000267436	0.000253473	0.000261324
Selenomonas multispecies spp1 2	0	0.000251143	0	0	0	0.00125771	0.000686177	0	2.99115e-05	0	0	0	0	5.98695e-05	0	4.04793e-05	0.000552958	0.00502419	6.21041e-05	0.000398168	0.000215216	8.23407e-05	0	0	3.79651e-05	6.90441e-05	5.25942e-05	0	0	0	0	0.000177494	0	0	0	0.00011422	0.00038975	0.000237107	5.90284e-05	0.000416686	0.000255354	0.000418136	4.5716e-05	0.000139429
Selenomonas dianae	6.64143e-05	0.000652971	0.000417034	8.7943e-05	0.00044608	0.000432339	0.000171544	0.000310078	0.000119646	0.00043666	0	0.000455512	0	0.000119739	0	0.000121438	0	6.2027e-05	0.000186312	0	0.000376628	2.74469e-05	0	5.15331e-05	0.00022779	0	0	0.000699531	2.94716e-05	0	0	0.000177494	0	0.000100793	0.000109872	0.00148487	0.00219234	0.000237107	0.000295142	0	0.000252394	0.000204287	0.00014124	0.000459762
Actinomyces israelii	0.000199243	0.000100457	0	0	0	0.000432339	0	0	0	0.00087332	0	0.00106286	0	0	8.73362e-05	8.09585e-05	0	0.000434189	0	0.000265446	0.00177553	0.000247022	0.00234933	0	0	0	0.00018408	0	0	0.00179065	0	0	0	0	0	0	0.000194875	0	0	0	0.000251941	0.000176807	0.000634661	1.94875e-05
Capnocytophaga sp. oral taxon 863	0.0009298	0	0.000463371	0.000175886	0	0	0.000720486	0.0014175	2.99115e-05	0	0	0.00156898	0	0	0	0	0.000150807	0	0.000621041	0	0	2.74469e-05	0	0	0	0.00017261	2.62971e-05	4.11489e-05	8.84147e-05	0	0	0.000532481	0	0	0.00225238	0	9.74374e-05	0.00017783	0.00035417	0.000138895	0.000249672	0.000303889	3.55918e-05	0.000355319
Bergeyella sp. oral taxon 322	0.000398486	0	0.000185348	0	0.00022304	0.000314428	0.000240162	4.42968e-05	0.000269203	0.00043666	0.000249777	0.000303674	0	0.000119739	4.36681e-05	0	0	0.000124054	0.000372625	0	0.000538039	8.23407e-05	0.000225897	0.000154599	7.59301e-05	0.00017261	0.000920399	0.000205744	0.00132622	0.00105103	0.00058008	0.000106496	0.000275078	3.35976e-05	0.000384552	0.000304588	9.74374e-05	5.92768e-05	5.90284e-05	0	0.000249453	0.000166258	0.000475281	0.000190013
Prevotella veroralis nov 97.363%	0	0	0.000278022	0.00615601	0	0	0	0	0	0	0	0	0	0	0	0	0	0	0	0	0	0	0	0	0	0	0	0	0	0	0	0	0	0	0.00296654	0	0	0	0	0	0.000235014	0.000321702	0	0.000296654
Actinomyces sp. oral taxon 448	0	0	0	0.000527658	0	0	0	0.00013289	0	0	0.000892061	0.000151837	0.00167766	0.000478956	0	0.000161917	0.000150807	0	0	0	0	0	4.51794e-05	0.00195826	3.79651e-05	0	2.62971e-05	0	0	0	0.00150821	0.000141995	0.000825234	0	0.000439488	0	4.87187e-05	0	0	0	0.000230128	0.00020869	0.00020677	0.000296364
Actinomyces gerencseriae	6.64143e-05	0	0	0.000175886	0	0.000275125	0	0.000310078	5.98229e-05	0.00228034	7.13649e-05	0.000101225	0.000167766	5.98695e-05	4.36681e-05	0	0	0	0	0	0.00026902	0	0.0010843	0.00133986	3.79651e-05	0	0.000105188	0.000123447	0	0.000506053	0.00110215	0.000141995	0.000366771	0	0.000109872	0	9.74374e-05	0	0	0	0.000222391	0.000180578	0.000346584	0.000181823
Selenomonas sp. oral taxon 137 nov 97.642%	6.64143e-05	0	0.000231685	0	0	0	0	0	0	0	0	0.000253062	0	0.0043106	0	0	0	0	0	0	0	0	4.51794e-05	0.00386498	0	0.000103566	0	0	0	0	0	0	0	0	0	0	0	0	0	0	0.000221887	0.000243088	0.000401373	0
Actinomyces timonensis	0.000597729	0	0	0.000175886	0	0	3.43088e-05	0.00341085	0.00110672	0	0	0	0	0	0	0.000404793	0	0	0.000124208	0	0.000107608	0	0	0	0.000455581	0	0	0.00144021	0	0	0	0.00028399	0	0	0.000604296	7.6147e-05	0	0	0	0	0.000220558	0.000292725	0.00020034	9.64433e-05
Treponema sp. oral taxon 237	0	0	0.00106575	0	0.00011152	0.00235821	0.000205853	0.000885936	0.000119646	0	0	0	0	0	0	8.09585e-05	0	0	0.000745249	0	0	2.74469e-05	0	0	0.000341686	0.000207132	0.000447051	0	0.00153252	0	0	3.54988e-05	0	6.71953e-05	0	0.000418808	4.87187e-05	0	0	0	0.00021748	0.000278656	0.000255584	5.70221e-05
Streptococcus sp. Oral Taxon B66	0	5.02285e-05	0	0	0	0	0.0038769	4.42968e-05	0.000568318	0	0	0	0	5.98695e-05	0	0	0	0	0.00192523	0	0	0	0	0.000206132	0	0	0	0	0	0	0	0.000212993	0	3.35976e-05	0	0	0	0.000770599	0.000944454	0	0.000217315	0.000326242	2.06132e-05	0.000196164
Streptococcus infantis	0.000796972	0	0.000880404	0	0	0.000235821	0	0.000531561	8.97344e-05	0.00111591	0.000642284	5.06124e-05	5.59222e-05	0.000478956	0.000131004	0	0	6.2027e-05	0.000869457	0.000132723	5.38039e-05	0	0	0.0010822	0	0	7.88913e-05	0	0	3.89272e-05	5.8008e-05	0	0.000183385	0.000100793	0	0	0	5.92768e-05	0.000826397	9.25969e-05	0.000216192	0.000303669	0.000125382	0.000132046
Prevotella loescheii	0	0.000200914	0	0	0	3.93035e-05	0	0.000177187	2.99115e-05	0	0	0.000101225	0	0.000538825	0.000349345	0	0	0	0.00465781	0	0.000107608	0	0.000225897	0	0	0	0	0	0	0	0	0.000212993	0	0.000201586	0	0	0	0	0.00165279	0	0.000212385	0.000304726	3.33505e-05	0.000206737
Capnocytophaga sp. oral taxon 380	0.00106263	0	0	0	0	0.00212239	0	4.42968e-05	0.000329026	0	0	0	0.000111844	0	0	0	0.000100538	0	0.000931561	0	5.38039e-05	0	0	5.15331e-05	0	0	0.000762616	0	0	0	0	0.000141995	0.000275078	0	0	0	4.87187e-05	5.92768e-05	0.00236114	0	0.000211411	0.000235114	8.67953e-05	0.00028862
Fusobacterium multispecies spp21 2	0	0	0.000278022	0	0	0.000117911	0	0	0.00215363	9.70356e-05	7.13649e-05	0.000101225	0	0	0	0.000364313	0	0	0	0	0	0	0.000135538	0	0	0	0	0.00127562	0	0.000233563	5.8008e-05	0.00234292	0	0.000100793	0	0	0	0.000592768	0.000177085	9.25969e-05	0.00020481	0.000159175	0.000164472	0.000336417
Actinomyces viscosus	0.00351996	5.02285e-05	0	0	0.00078064	3.93035e-05	0	0.00190476	0	0.00043666	0	0	0.000111844	5.98695e-05	4.36681e-05	0	5.02689e-05	6.2027e-05	0	0.000265446	5.38039e-05	0	0	0	0	0	0	0.00037034	0	0	0	0	0.000137539	0	0	0.000190367	4.87187e-05	5.92768e-05	0	0	0.000204618	0.000366234	4.24144e-05	4.35902e-05
Peptostreptococcaceae [XI][G-7] sp. oral taxon 081	0	0	0	0	0	0.00569901	0.000102927	4.42968e-05	0	0	0	0	0	0	0.000131004	0.00109294	0	0	0	0	0	0	0	0	7.59301e-05	0	0.000710022	8.22978e-05	0	0	0	0	0	6.71953e-05	0	0	0	0	0	0	0.000200141	0.000353509	8.6825e-05	6.71953e-06
Selenomonas sp. oral taxon 920	0	0	0.000509708	0.00131915	0	7.86071e-05	0	0.00013289	0.000119646	0	0.000963426	0.000101225	0.000111844	0	0	0.000121438	0.000150807	6.2027e-05	0	0.00046453	0.00118369	0	0	0	0	0	0	4.11489e-05	8.84147e-05	3.89272e-05	0.000348048	0.000780973	0.00050431	0	0.000164808	0.000456882	4.87187e-05	0.000118554	5.90284e-05	0	0.00019922	0.000206765	0.000135218	0.000248132
Fusobacterium nucleatum subsp. nucleatum	0	0	0.000185348	0.000175886	0	0	6.86177e-05	4.42968e-05	0.00134602	4.85178e-05	3.56824e-05	5.06124e-05	5.59222e-05	0	0.000131004	0.000364313	0	0	0.000248416	0.00046453	0.000215216	5.48938e-05	0	0	0.000265756	0	0	0	0	0.00054498	0	0.00110046	0.000183385	3.35976e-05	0	7.6147e-05	0.000194875	0	0.000767369	0.00111116	0.000194175	0.000160958	0.000108085	0.0003467
Fusobacterium multispecies spp34 2	0	0	9.26741e-05	8.7943e-05	0.00011152	0	3.43088e-05	0.000487265	5.98229e-05	0	0.000107047	0	0	5.98695e-05	0	0.00477655	0	0	0	0	0	0	0	0	0.000189825	0	0	0.00131676	0	7.78543e-05	0	0.000141995	0	0	0	7.6147e-05	0	0.000118554	0	0	0.000193454	0.00029085	0.000158444	3.36696e-05
Capnocytophaga sp. oral taxon 412	0	0	4.63371e-05	0.000703544	0	0	0	0.00349945	0	9.70356e-05	0	0	0	0	0.000131004	0.000121438	0	0	0.000186312	0	0	0	0	5.15331e-05	0.00015186	0	0.000105188	0.000288042	2.94716e-05	0	0	3.54988e-05	0	6.71953e-05	0.00115366	0	4.87187e-05	5.92768e-05	0.000944454	0	0.000193	0.000239256	6.26096e-05	0.00023088
Campylobacter sp. Oral Taxon G43	0.000332071	0	0	0	0.0005576	0	0	0.00013289	0	0	0	0	0	0.00161648	0	0.000202396	0	0	0	0	0.00123749	0	0	0	0.00182232	0	0	0	0	0	0	0	0	0	0	0.00178945	0	0	0	0	0.000192268	0.000142072	0.000305981	0.000178945
Selenomonas sp. oral taxon 892	0	0.000401828	0.000278022	8.7943e-05	0	0.000353732	0.000205853	0.00013289	5.98229e-05	0	7.13649e-05	0.00207511	0	0	0	0.000485751	0.00216156	0	0.000124208	0	0	0.000109788	0	0.000103066	0	0.000379742	0	0.000164596	2.94716e-05	0	0	0	0	0	0	0	0.000146156	0.00017783	0.000118057	0	0.00019167	0.000321904	7.86663e-05	4.42043e-05
Peptostreptococcaceae [XI][G-4] sp. oral taxon 103	0	0.000401828	0	0	0	0.00133632	0.000617559	0	0	0	3.56824e-05	0.000151837	0	0	0	0.00182157	0	6.2027e-05	0.000496833	0	0.000538039	8.23407e-05	0.000180717	0	0.000531511	0	0.000105188	0	0.000117886	0	0.000232032	0	0	0	0	0	9.74374e-05	0.000118554	0.000590284	0	0.000187941	0.000246183	0.000155568	0.000103831
Catonella morbi	6.64143e-05	0.000200914	0	0.000351772	0	0.000471642	0.000205853	0	0.000299115	0	0	0.000101225	0	0.000419086	0	0.000161917	0.000150807	0	6.21041e-05	0	0.000645647	0.000466597	0.0010843	0.000360732	0.00015186	0.00017261	0.000447051	0	0.000648375	0	0	3.54988e-05	0	3.35976e-05	0.000164808	0.000380735	0	5.92768e-05	0	0.000138895	0.000182021	0.000124542	0.000397718	8.12811e-05
GN02 [G-2] sp. oral taxon 873	0	0	0	0	0	0	6.86177e-05	0	0.000478583	0	0.000535236	0	0	0	0.00117904	0	0	0	0.00428518	0	0	0	0	0	0	0	0	0	0	0	0	0	0	0	0	0	0	5.92768e-05	0.000590284	0	0.000179905	0.000327333	0	6.49561e-05
Capnocytophaga multispecies spp4 2	0	0	0	8.7943e-05	0	0	0	0	0	0	0.00014273	0	0	0	0	0	0	0	6.21041e-05	0	0	0	0	0	0.00542901	0	0.00126226	0	0	0	0	0	0	0	0.000164808	0	0	0	0	0	0.000178721	1.46388e-05	0.000669127	1.64808e-05
Prevotella intermedia	0	0	0	0.000967373	0	7.86071e-05	0.000102927	8.85936e-05	0.00335008	0	0	0	0	0	0	0	0	0	0	0	0.000484235	0	0	0	0	0	0	0.000493787	0	0	0	0.000709975	0	0	0.000219744	0	0	0.000118554	0.000118057	0	0.000168298	0.000229379	9.78022e-05	0.000116633
TM7 [G-6] sp. oral taxon 870	0	0	4.63371e-05	0.000263829	0	0.000393035	0	4.42968e-05	2.99115e-05	4.85178e-05	0.000570919	5.06124e-05	0	0	0.000393013	4.04793e-05	0.000251345	0.000186081	0.0014905	0	0	0	0	0.000566864	0	0	0	0.000288042	0	0	0.000116016	0	0.000137539	0.000302379	0.000714168	0	0.000194875	0	0.00035417	4.62984e-05	0.000163231	0.000190444	8.54906e-05	0.000186545
Actinomyces naeslundii nov 97.980%	0	0	0	0	0	0	0	0	5.98229e-05	0.00160109	0	0	0	0	4.36681e-05	0	0	0.00291527	0	0.000663614	0	0	0	0	0	0	0	4.11489e-05	0	0	0	0	0	0	0	0	0.000925655	0	0	0.000231492	0.000162044	0.000264173	4.11489e-06	0.000115715
Kingella oralis nov 97.556%	0	0	0	0	0.00022304	0	6.86177e-05	0.000531561	0.000329026	0	0	0	0	0	0.000611354	0	0	0	6.21041e-05	0	0	0	0	0	0	0	0	0	0	0	0	0.00173944	0	0.00070555	0.00131846	0.000533029	0	0.00017783	0	0	0.0001575	9.12852e-05	0	0.000447431
Veillonellaceae [G-1] sp. oral taxon 129	0	0	0	0	0	0.00510946	0	0	0	0	0	0	0	0.000119739	0	0	0	0	0	0.000199084	0	0	0	0.000309199	0	0	0.000131486	0	0	0	0	0	0	0	0	0	0	0	0	0.000370388	0.000155984	0.000271414	4.40684e-05	3.70388e-05
Neisseria oralis	0	0	0	0	0	3.93035e-05	0	0	0	0.000339624	0.00210526	0	0	0	0.000218341	0	0	6.2027e-05	6.21041e-05	0	0	0	0	0	0	0	0	0	0	0	0.00179825	7.09975e-05	0	0.000369574	0.000329616	0	0.000584624	0.000118554	0	0	0.000152457	0.000141333	0	0.000327161
TM7 [G-1] sp. oral taxon 952 nov 96.239%	0	0	0	0.000439715	0	0	0	0	0	0	0	0	0	0	0	0	0.0051777	0	0	0	0	0	0	0	0	0.00034522	0	0	0	0	0	0	0	0	0	0	0	0	0	0	0.000149066	0.000280871	3.4522e-05	0
Megasphaera sp. oral taxon 123	0	5.02285e-05	0	0	0	0	0	0.000265781	0	4.85178e-05	0	0	0	0	0	0	0	0	0	0.00106178	0	0	0	0	0	0	0	0.000246893	0	0	0	0	0.000183385	0	0	0	0	0	0	0.00407426	0.000148271	7.13155e-05	2.46893e-05	0.000425765
Fretibacterium sp. oral taxon 359	0	0	0	0	0	0.0033801	0	0	0	0	0	0	0	0	0	0.00149773	0	0	0	0	0	0	0	0	0.000569476	0	0.000473348	0	0	0	0	0	0	0	0	0	0	0	0	0	0.000148017	0.000243892	0.000104282	0
Porphyromonas sp. oral taxon 277 nov 97.967%	0	0	0	0	0	0.00546319	0.000240162	0	0	0	0	0	0	0	0	0	0	0	0	0	0	0	0	0	0	0	0.000131486	0	0	0	0	0	0	0	0	0	0	5.92768e-05	0	0	0.000147353	0.000285168	1.31486e-05	5.92768e-06
Actinobaculum sp. oral taxon 848	0	0	4.63371e-05	8.7943e-05	0	0.000471642	0	0.000708749	8.97344e-05	0	0	0	5.59222e-05	0.000119739	0.000567686	0.000161917	0	0.000496216	0	0	0	0	0	0.000154599	0	0	0	0.000534935	0	0	0	3.54988e-05	0.000229232	0.000839941	5.4936e-05	0.00011422	0.000925655	0	5.90284e-05	0	0.000143848	0.000140294	6.89535e-05	0.000225851
Porphyromonas catoniae nov 97.760%	0	0	0.00574579	0	0	0	0	0	0	0	0	0	0	0	0	0	0	0	0	0	0	0	0	0	0	0	0	0	0	0	0	0	0	0	0	0	0	0	0	0	0.000143645	0.00028729	0	0
Treponema sp. oral taxon 268	0.000199243	5.02285e-05	4.63371e-05	0.000175886	0	0.000117911	0.00030878	0.00013289	0.000149557	0	3.56824e-05	0.000151837	5.59222e-05	5.98695e-05	0	0.000121438	0	6.2027e-05	0.00031052	0	0.000591843	2.74469e-05	0.000316256	5.15331e-05	0.00106302	0.000138088	0	0.000164596	0	0	0.000116016	0	0.000229232	0	0.000109872	0	4.87187e-05	0	0.000767369	4.62984e-05	0.00014121	9.89065e-05	0.000235278	0.000131751
Prevotella pleuritidis	0	0	0	0	0.00078064	0	0	0	0	0	0	0.000253062	0	0.000898042	0	0	0	0	0	6.63614e-05	0	0	0.0026204	5.15331e-05	0	0	0	0	0	0	0	0	0	0	0	0.000190367	0.000243593	0	0	0.000509283	0.000140332	9.99053e-05	0.000267194	9.43244e-05
Selenomonas sp. oral taxon 146	0.000730557	0	0.00264121	0	0	0	0	0	0.000119646	0	3.56824e-05	0	0	0.000538825	0	4.04793e-05	0	0	0	6.63614e-05	0.000807059	0	0	0	0	0	0	0	0	0	0	0.00056798	0	0	0	3.80735e-05	0	0	0	0	0.000139647	0.000208638	8.07059e-05	6.06054e-05
Centipeda periodontii	0	0.000100457	0.000278022	0.000967373	0	7.86071e-05	0.000240162	4.42968e-05	0.000179469	0	3.56824e-05	5.06124e-05	0	0	0	0	0.000351883	0	0.000931561	0	0.00026902	2.74469e-05	0	0	0	3.4522e-05	2.62971e-05	0	0.000147358	0	0.000116016	3.54988e-05	0.000458463	0	0.000604296	0	4.87187e-05	0.000237107	0.000295142	0	0.00013895	0.000162906	5.04644e-05	0.000179524
Aggregatibacter actinomycetemcomitans	0	0	0	0	0	0	0	0	0	0	0	0	0	0.000299347	0.00113537	0	0	0	0	0	0	0	0	0.000772997	0	0	0	0	0	0	0	0	0	0.00295659	0.000384552	0	0	0	0	0	0.000138721	7.17359e-05	7.72997e-05	0.000334114
Streptococcus sp. oral taxon 066	0	0	0	8.7943e-05	0	0	0	0.000177187	0	0	0	0.000151837	0	0	0.000218341	4.04793e-05	5.02689e-05	0	0.000124208	0	0	0	0	0.000721464	0	0	0.00312936	0	0	0	0.000232032	0	0	0	0.00027468	0	9.74374e-05	0	0.000118057	0	0.000135582	4.25132e-05	0.000385082	7.22206e-05
Granulicatella elegans	0	0	0.00176081	8.7943e-05	0	0.000314428	0.000926339	0.000221484	5.98229e-05	0	3.56824e-05	0.000101225	0	0	0.000131004	0	0	0	0.000683145	0	0	0	0	5.15331e-05	0	0	0	0	0	0.000350345	0.000116016	0.000532481	0	0	0	3.80735e-05	0	0	0	0	0.000135258	0.000216094	4.01878e-05	6.86571e-05
Bergeyella sp. oral taxon 900	0	0	0.000231685	0.000175886	0	3.93035e-05	0.000102927	0.00101883	0.000269203	0.000242589	0.00014273	0.000253062	5.59222e-05	0.000179608	0.000131004	0	0	0	0.000496833	0	0	8.23407e-05	9.03587e-05	0	0	0	0	0	0	0	0	0.00028399	0.000183385	0	0.000604296	0.00011422	9.74374e-05	0.000237107	0.000118057	4.62984e-05	0.000129927	0.000166979	1.72699e-05	0.000168479
Lachnospiraceae [G-8] sp. oral taxon 500	0	0.000401828	0	0	0	0	0.00089203	0	0	0	0	0	0	0	0	8.09585e-05	0	0	0.000372625	0	0	0.00194873	0	0	0.00022779	0	0	0	0.000884147	0	0	3.54988e-05	0	0	0	0	0	5.92768e-05	0.000236114	0	0.000128475	8.73721e-05	0.000306067	3.30889e-05
Escherichia coli	0	0	0	0	0.00078064	0	0	0.000354374	0.00296123	4.85178e-05	0.000356824	0	0	0	0	0	5.02689e-05	0	0	0	0	2.74469e-05	4.51794e-05	0	0	0	0	4.11489e-05	0.000206301	3.89272e-05	0	0	0	0	5.4936e-05	0	4.87187e-05	0	5.90284e-05	0	0.000126839	0.000227593	3.59003e-05	1.62683e-05
Streptococcus sp. oral taxon 431	0.000597729	0	0.000139011	8.7943e-05	0	7.86071e-05	0.000171544	0.00101883	0	4.85178e-05	0	0	0	0	4.36681e-05	4.04793e-05	0.000150807	0	0.0015526	0	0.000215216	0	0	0.000206132	0	0	2.62971e-05	4.11489e-05	0	0	5.8008e-05	0	9.16926e-05	3.35976e-05	0.000164808	7.6147e-05	0.000194875	0	0	0	0.000125941	0.000196487	4.88794e-05	6.19128e-05
Capnocytophaga sp. oral taxon 323	0.000996214	0.000251143	0	0	0	0	0	0	0.000538406	0	0	0	0	0	0	0	0	0	0	0.000265446	0	2.74469e-05	0	0	0	0	0	0	0	0	0	0.000390486	0	0	0	0	0	0.00219324	0	0.000370388	0.000125819	0.00010256	2.74469e-06	0.000295412
Actinomyces sp. oral taxon 172	0.000132829	5.02285e-05	4.63371e-05	0.000351772	0	0	0	0	0	0	0	5.06124e-05	5.59222e-05	0	0	0	0	0.00260514	0.000124208	6.63614e-05	0	0	0	5.15331e-05	0	0	0	4.11489e-05	0	0	0	0	4.58463e-05	0	0	0	0.0013154	0	5.90284e-05	0	0.000124909	0.00017417	9.2682e-06	0.000142028
Peptostreptococcaceae [XI][G-5] [Eubacterium] saphenum	0	0	0	0	0	0.00459851	0	0	0	0	0	0	0	0	0	0	0	0	0	0	0	0	0	0	0	0	0.000262971	8.22978e-05	0	0	0	0	0	0	0	0	0	0	0	0	0.000123595	0.000229926	3.45269e-05	0
Porphyromonas sp. oral taxon 285	0	0	4.63371e-05	0	0	0	0	0	0	0	0.00178412	0.000101225	0	0	0	0	0	0	6.21041e-05	0	0	0	4.51794e-05	0	0	0	0	0	0.00271138	0	0.000174024	0	0	0	0	0	0	0	0	0	0.000123109	9.96894e-05	0.000275656	1.74024e-05
Johnsonella sp. oral taxon 166	0	0	0	0	0	0.00420548	3.43088e-05	0	0	0	0	0	0	0	0	0.000121438	0	0	0	0	0	0	0	0	0.000189825	0	0.000289268	0	0	0	0	0	0	0	0	0	0	0	0	0	0.000121008	0.000218061	4.79094e-05	0
Prevotella multispecies spp39 2	0	0.00341554	0	0	0	0	0.000171544	0	0	0	0	0	0	0	0	0	0	0	0.000248416	6.63614e-05	0	0.000137234	0	0	0	0	0	0	0	0	0	0	0	0	0	0	0	0.000533491	0	9.25969e-05	0.00011663	0.000195093	1.37234e-05	6.26088e-05
Streptococcus sp. oral taxon 070	6.64143e-05	0.000200914	0.00185348	0	0.00011152	0	3.43088e-05	0	5.98229e-05	0	3.56824e-05	0	0.000503299	0	4.36681e-05	0	0.000502689	6.2027e-05	6.21041e-05	0	0	5.48938e-05	0	0	0	3.4522e-05	0	0	0.000265244	0	0	0	0	0	0	0	0.00073078	0	0	0	0.000115534	0.000176797	3.5466e-05	7.3078e-05
Desulfovibrio sp. oral taxon 040 nov 93.373%	0	0	0	0	0	0	0	0	0	0	0	0	0	0	0	0.00250972	0	0	0	0	0	0	0	0	0.00208808	0	0	0	0	0	0	0	0	0	0	0	0	0	0	0	0.000114945	0.000125486	0.000208808	0
Lactobacillus gasseri	0	0	0	0	0	3.93035e-05	0	0	0	0	0	0	0.00419416	5.98695e-05	0	0	0	0	0	0	0	0	4.51794e-05	0	0	0	2.62971e-05	0	0	0	0	0	9.16926e-05	0	5.4936e-05	0	0	5.92768e-05	0	0	0.000114268	0.000214667	7.14765e-06	2.05905e-05
Fusobacterium nucleatum	0.000132829	5.02285e-05	0	0	0	0	6.86177e-05	0	0.00020938	0	0.00014273	0	0	0	0.000218341	0.000161917	0	0.000310135	6.21041e-05	0	0.000107608	0.000219575	0	0	7.59301e-05	0	0.000604833	0	0.000117886	0	0.000174024	0.000248491	4.58463e-05	0.000100793	0	3.80735e-05	0.000779499	0	0.000531256	9.25969e-05	0.000112317	6.78141e-05	0.000112583	0.000201058
Erysipelotrichaceae [G-1] sp. oral taxon 904	0	0	4.63371e-05	0	0	0.00400896	0	0	0	0	0	5.06124e-05	0	0	0	4.04793e-05	0	0	0	0	0	5.48938e-05	0	0	0	0	0	0	2.94716e-05	0	0	3.54988e-05	0	3.35976e-05	0	0	0	0	5.90284e-05	0	0.000108972	0.000207319	8.43654e-06	1.28125e-05
Dialister pneumosintes	0	0.0003516	0	0	0	3.93035e-05	0.000205853	0	0	0	0	0	0	0.00113752	0	0.000121438	0.000150807	6.2027e-05	0.000124208	0	0.000107608	0.000631278	0	0.000463798	3.79651e-05	6.90441e-05	0	4.11489e-05	0	0	0	0	0	0.000403172	0	0	0	0	0.000295142	4.62984e-05	0.000107205	0.000109638	0.000135084	7.44612e-05
Neisseria sp. oral taxon 018	0.00126187	0	0	8.7943e-05	0	0	0	0	0.000687964	0.000145553	0	0.000253062	0	5.98695e-05	0	0	0	0	0.00031052	0	0	0	0	0	0	0	0	0	0	0.000661762	0	3.54988e-05	0	0.000604757	0	0	0	5.92768e-05	0.000118057	0	0.000107153	0.000140339	6.61762e-05	8.1759e-05
Capnocytophaga sp. oral taxon 335	0.000597729	0	4.63371e-05	0	0	0	3.43088e-05	4.42968e-05	2.99115e-05	0	0	0.00101225	0	0	0	0	0	6.2027e-05	0	0	0	0	0.00117466	5.15331e-05	0	0	0	0	0	0	0	0	0	0	0	0	0.000925655	0	0.000295142	0	0.000106846	9.13429e-05	0.00012262	0.00012208
Lachnospiraceae [G-7] sp. oral taxon 163	0	0.000100457	0	0	0.00044608	0.000314428	0.000446015	4.42968e-05	0	0.000242589	0	0.000151837	0	0	0	0.000242876	0	0.000310135	0	0.000132723	0.000860863	0	4.51794e-05	0	0	0	2.62971e-05	0.000246893	0	0.000350345	0	0	0	0	0.000109872	0	9.74374e-05	0	0	9.25969e-05	0.000106523	0.000121572	0.000152958	2.99906e-05
Peptostreptococcaceae [XI][G-6] [Eubacterium] nodatum	0	0	0	0	0	0.00369453	0	4.42968e-05	0	0	0	0	0	5.98695e-05	0	0.000242876	0	0	0	0	0	0	0	0	7.59301e-05	0	0.000131486	0	0	0	0	0	0	0	0	0	0	0	0	0	0.000106225	0.000202079	2.07416e-05	0
Capnocytophaga sp. oral taxon 901	0	0	0.00176081	0	0	0.00129702	0	0	0	0	0	0	0	0	0	0	0	0	0	0	0	0	0	0	0	0	0.00115707	0	0	0	0	0	0	0	0	0	0	0	0	0	0.000105372	0.000152891	0.000115707	0
Oribacterium sinus	0	5.02285e-05	0	0.0012312	0	0	0	0	8.97344e-05	0	0	0	5.59222e-05	0	0.000131004	0	0.000150807	0.000124054	0	0.000265446	0	0	0	0	0	0	2.62971e-05	0	0	0	5.8008e-05	0	0.000825234	0	0.000109872	0.000380735	0.000487187	0.000118554	5.90284e-05	4.62984e-05	0.00010524	0.00010492	2.62971e-06	0.000208492
Aggregatibacter sp. oral taxon 898	0	0	0	0	0	0	6.86177e-05	0	0.00020938	4.85178e-05	0.0026405	0	0	0	0.000131004	0	0	0	0.00031052	0	0	0	0	0	0	0	0	0	0	0	0.000638088	3.54988e-05	0	0	0	0	0	0	0.000118057	0	0.000105005	0.000170427	0	7.91644e-05
Stomatobaculum sp. oral taxon 910	0	0	0	0	0.00044608	3.93035e-05	3.43088e-05	0.00013289	2.99115e-05	0	3.56824e-05	0.000151837	0	5.98695e-05	0	0.000283355	0	0	0	0.000862698	5.38039e-05	0	0.000180717	0	0	0	2.62971e-05	0	0	0	0.000464064	0	0	0	0	0	0	0.00100771	0.000295142	4.62984e-05	0.000103749	0.000103797	2.60818e-05	0.000181321
Lachnoanaerobaculum orale	0	0	0	0.000615601	0	0	0.000102927	0	0	4.85178e-05	0	0	0.000111844	5.98695e-05	0	0	0	0	0.0014905	0	5.38039e-05	0	0	0	0	0	0	0	0	3.89272e-05	0	0	0.000183385	0	0.000219744	0	0	5.92768e-05	0.00106251	0	0.000101173	0.000121463	9.27311e-06	0.000152492
Leptotrichia sp. oral taxon 847	0	0	0	0.000263829	0	0	0	0.00194906	0	0	0	0	0	5.98695e-05	0	0	0	0	0	0.000132723	0	0	0	5.15331e-05	0	0	0	0.000493787	0	0	0	0	0	0	0.000988848	0	0	0	5.90284e-05	0	9.99669e-05	0.000120274	5.4532e-05	0.000104788
Streptococcus sp. oral taxon 074	6.64143e-05	5.02285e-05	0	0	0	0	0.00137235	0.000177187	0	4.85178e-05	0.000356824	5.06124e-05	0	0.000419086	0	4.04793e-05	0	0	0.000124208	0.000597253	5.38039e-05	0.000109788	0	0.000206132	0	0	2.62971e-05	0	0	0	5.8008e-05	0	4.58463e-05	3.35976e-05	0	3.80735e-05	0	5.92768e-05	5.90284e-05	0	9.98254e-05	0.000165158	3.96021e-05	2.93831e-05
Propionibacterium acidifaciens	0	0.00135617	0	0	0	0.000589553	0	0	0	0	7.13649e-05	0	0	0	0	0	0.00150807	0	0	0	0	0.000384256	0	0	0	0	0	0	0	0	5.8008e-05	0	0	0	0	0	0	0	0	0	9.91855e-05	0.000176258	3.84256e-05	5.8008e-06
Campylobacter concisus	0.000199243	0	0.000278022	8.7943e-05	0	0.000157214	0	0	0	0	0.000178412	0.000354287	0	0.000179608	4.36681e-05	0	0	0	0.000248416	0	0.000107608	0	0	0	0	6.90441e-05	0	0	0	0	5.8008e-05	0	4.58463e-05	0.000134391	0.00104378	3.80735e-05	0.00038975	0.00017783	0.000118057	0	9.77301e-05	8.63407e-05	1.76652e-05	0.000200574
Peptostreptococcaceae [XI][G-4] sp. oral taxon 369	0	0.0010548	0	0	0	0.000786071	0	0.000265781	2.99115e-05	0	7.13649e-05	0.000151837	0	0.000119739	0	0	0	6.2027e-05	0	0	0.000322824	0.000384256	0	0	0	0	7.88913e-05	4.11489e-05	8.84147e-05	0	0.000174024	7.09975e-05	0	0	0	0	0	0	0	0	9.25522e-05	0.000127077	9.15535e-05	2.45022e-05
Megasphaera micronuciformis	0	0	0	0.000263829	0	0.000196518	0	0.000177187	0	0	0	0	0	0	4.36681e-05	0	0.000201076	0.000310135	0	0.00106178	0	2.74469e-05	0	0	0	0	0	0.000123447	0	7.78543e-05	0.00029004	0	0	0	0.000164808	0	0	0	0	0.000740775	9.19642e-05	0.00011271	2.28748e-05	0.000119562
Gemella bergeri	0	0	0	0.000967373	0	0	0	0	0	0	0	0	0	0	0	0	0	0	0.000372625	0	0	0	0	0	0	0	0	0	0	0	0	0	0	0	0.00208757	0	0	0	0.000236114	0	9.1592e-05	6.69999e-05	0	0.000232368
Neisseria sicca	0	0	0	0.000263829	0	0	0	0	0	0	0	0	0	0	0.000873362	0	0	0	0.00180102	0	0	0	0	0	0	0	0	0.000164596	0	0	0	0	0	0	0	0	0	0	0.000295142	0	8.49487e-05	0.00014691	1.64596e-05	2.95142e-05
TM7 [G-1] sp. oral taxon 348	0	0	0	0	0	0.000275125	0	8.85936e-05	0	0.000485178	3.56824e-05	0	0	0.000179608	0	0.000161917	0.000301614	0.000310135	0.000372625	0.000199084	0	0	0	0	0	0	0	0	0	0	0	0	0	3.35976e-05	0	0	0	0.00017783	0.000767369	0	8.4709e-05	0.000120478	0	9.78797e-05
Streptococcus multispecies spp49 2	0.000132829	0	0.00115843	0	0.00011152	0.000707464	0	0	0	0	0	0	0	0	8.73362e-05	0	5.02689e-05	6.2027e-05	0.000124208	0.00046453	0	0	0	0	0	0	0	0	0	0	0	0	0	3.35976e-05	0	0.000152294	0	0.000118554	0.000177085	0	8.45035e-05	0.00014493	0	4.8153e-05
Haemophilus haemolyticus	0	0	0.000463371	0	0	3.93035e-05	0.00030878	4.42968e-05	0.00020938	9.70356e-05	0	0	0	0	0.00126638	0	0	0	6.21041e-05	0	0	0	0	0	0	0	0	8.22978e-05	2.94716e-05	0	0	7.09975e-05	0	0.000537562	5.4936e-05	3.80735e-05	0	0	0	0	8.25996e-05	0.000124532	1.11769e-05	7.01569e-05
Prevotella sp. oral taxon 313	0.00166036	0	0	0	0	0	0	0	0	0	0	0	0.000111844	0.000538825	0	0	0	0.000124054	0	0	0.000645647	0	0	0	0	0	0	0	0	0	0	0	0	0	0	0	0	0	0	0	7.70182e-05	0.000121754	6.45647e-05	0
Streptococcus parasanguinis I	0	0	0	0.000439715	0	0	0	0	0	0	0.000178412	0	0.000447377	0	0	0	0.000351883	0	0	0	0	0	0	0	0	0	2.62971e-05	0	0	0	0.000696096	0	9.16926e-05	3.35976e-05	0.000659232	0	0	0	0	9.25969e-05	7.54225e-05	7.08694e-05	2.62971e-06	0.000157322
Corynebacterium sp. Oral Taxon A16	0.000730557	0	0.000324359	0	0	0	0.000171544	0.000310078	0.000179469	0	0	0	0	0	0.000218341	4.04793e-05	0.000251345	0	0.000124208	0	0	0	0	0	0	0	0	0	0	0	0	0.000177494	4.58463e-05	0.000201586	0	3.80735e-05	0	0.000118554	5.90284e-05	0	7.4774e-05	0.000117519	0	6.40581e-05
Veillonella denticariosi	0.000265657	0	0	0	0	0	3.43088e-05	4.42968e-05	0	0	0	0	0	0	0	0	0	0	0	0	0	0	0	0	0	0	0	0.000493787	0	0	0	0	0	0	0	0	0	0.00213397	0	0	7.43004e-05	1.72131e-05	4.93787e-05	0.000213397
Treponema vincentii	0	0	0	0	0	0.000825374	0.00102927	0	0	0	0	0	0	0	0	0	0	0	0.000807353	0	0	0	0	0	0	0	7.88913e-05	0	0	0	0	0	0	0	0	0	9.74374e-05	0	5.90284e-05	0	7.24338e-05	0.0001331	7.88913e-06	1.56466e-05
GN02 [G-1] sp. oral taxon 871	0	0	0	0	0	0	0.000205853	0.000620155	0	0	0	0	0	5.98695e-05	0	0	0	0	0.00111787	0	0	0	0	5.15331e-05	0	0	0	0.000246893	0	0	0	0	0	0	0	0	0	0.000237107	0.000295142	0	7.08607e-05	0.000100188	2.98426e-05	5.32249e-05
Fusobacterium nucleatum ss vincentii	0	0	0.000231685	0	0.00066912	0	3.43088e-05	0	5.98229e-05	4.85178e-05	7.13649e-05	0	0	0	4.36681e-05	0.000283355	0	0	0.000248416	0	0.000107608	0	0	0	0	3.4522e-05	0	0	0	0	5.8008e-05	0.000177494	0	0.000268781	0	0.000418808	0	0	5.90284e-05	0	7.03627e-05	8.4513e-05	1.4213e-05	9.8212e-05
Capnocytophaga ochracea	0	0	0	0	0	0	3.43088e-05	0	0.00041876	0	0	0	0	0	0	0	0.000402152	0	0	0	0	0	0	0	0	0.000310698	0	0	0	0	0	0.00152645	0	0	5.4936e-05	0	0	5.92768e-05	0	0	7.01645e-05	4.2761e-05	3.10698e-05	0.000164066
Selenomonas sp. oral taxon 919	0	0.000803657	4.63371e-05	0	0	0.000157214	3.43088e-05	4.42968e-05	2.99115e-05	0.000776285	0	0	0	0	0	0	0	0	0.000124208	0	0	0.000219575	0	0	3.79651e-05	0	0	0	5.89431e-05	7.78543e-05	0	7.09975e-05	4.58463e-05	3.35976e-05	0	0.000228441	0	0	0	0	6.97359e-05	0.000100811	3.94338e-05	3.78882e-05
Erysipelotrichaceae [G-1] sp. oral taxon 905	0	0	0	0.000175886	0	0.00141493	0.000343088	4.42968e-05	0	0	3.56824e-05	0	0	0	0	0.000121438	5.02689e-05	0	0	0	5.38039e-05	0	0	0	0	0	0	0.000164596	0	0	0.000174024	3.54988e-05	0	0	0	3.80735e-05	0	5.92768e-05	0	0	6.77715e-05	0.000109279	2.18399e-05	3.06873e-05
Lachnoanaerobaculum multispecies spp43 2	0	0	0	0	0	0	0	8.85936e-05	0.000299115	0	0	0	0	0.000239478	0	0	0	6.2027e-05	0	0	0	0	0	0.000309199	0	0	0	0	0	0	0.000174024	0.00085197	0	0	0	0	0.000682062	0	0	0	6.76617e-05	3.44607e-05	3.09199e-05	0.000170806
Leptotrichia sp. oral taxon 463	0	0	0	0	0	0	0	0.000177187	0	0	0	0	0	0	0	0	0	0	0.00242206	0	0	0	0	0	0	0	0	8.22978e-05	0	0	0	0	0	0	0	0	0	0	0	0	6.70386e-05	0.000129962	8.22978e-06	0
Leptotrichia sp. AF189244.1	0.000398486	0	0	0	0.00022304	0	0	0	5.98229e-05	0	3.56824e-05	0.000506124	0	0	0	0	5.02689e-05	6.2027e-05	0	0	0	2.74469e-05	4.51794e-05	0	0	0	0	0.000164596	0	0	0	0.000141995	4.58463e-05	0	0.000604296	0.000304588	0	0	0	0	6.6735e-05	6.67726e-05	2.37222e-05	0.000109673
Capnocytophaga multispecies spp38 2	0	0	0.000417034	0.00105532	0.00022304	0	0	0	0	0	0	0	0	0	0	0	0	0	0	0	0	0	0	0	0	0	0	0	0.000235773	0	0	0	0	0	0.000439488	0.000266514	0	0	0	0	6.59291e-05	8.47695e-05	2.35773e-05	7.06002e-05
Streptococcus sp. Oral Taxon C04	0	0	0	0.000263829	0	0	0	0	0	0	0	0	0	0	0	0.000728627	0	0	0	0.000729975	0	0	0	0	0.000189825	0	0	0	0	0	0	0	0	0	0.000164808	0	0	0	0	0.000555581	6.58162e-05	8.61216e-05	1.89825e-05	7.20389e-05
Porphyromonas multispecies spp18 2	0	0	0	0	0	0	0	0	0	0	0	0	0	0	0.00240175	0	0	0	0	0	0	0	0	0	0	0	0	0	0	0	0	0	0	0.000201586	0	0	0	0	0	0	6.50833e-05	0.000120087	0	2.01586e-05
Veillonellaceae [G-1] sp. oral taxon 132	0	0	4.63371e-05	0.000703544	0	3.93035e-05	0	0.000442968	0	0	0	0	0	0	0	4.04793e-05	0	0	0	0.000265446	0	0	0	0.000257666	0.000265756	0	0	4.11489e-05	5.89431e-05	0	0	0	0	0	0.000439488	0	0	0	0	0	6.5027e-05	7.69039e-05	6.23513e-05	4.39488e-05
Actinomyces sp. oral taxon 414	0	5.02285e-05	9.26741e-05	0.000175886	0	3.93035e-05	0	0	0	0.000388142	0	0	0	0.000119739	0	0	0.000603227	0	0	0	0	0	0	0.000412265	0	0	0	0	0	0	0	3.54988e-05	9.16926e-05	0	0.000109872	0	0	0.00017783	0.000295142	0	6.47875e-05	7.346e-05	4.12265e-05	7.10036e-05
Bacteroidetes [G-3] sp. oral taxon 365	0	0	0	0	0	0.000117911	0.00147528	0	0	0	0	0	0	0	0	0.000323834	0	0	0	0	5.38039e-05	0.000329363	0	0	3.79651e-05	0	0	4.11489e-05	0	0	0	0	0	0	0	0	0	0	0	0	5.94826e-05	9.58513e-05	4.62281e-05	0
Streptococcus sp. str. 2136FAA	0	0	4.63371e-05	8.7943e-05	0	0	0	0	0	0	0	0	5.59222e-05	0.00125726	0	0	0	0	0	0	0.000430432	0	0	0.000309199	0	0	0	8.22978e-05	0	0	0	0	9.16926e-05	0	0	0	0	0	0	0	5.9027e-05	7.23731e-05	8.21928e-05	9.16926e-06
Prevotella sp. oral taxon 475	0	0	0	0.000703544	0	3.93035e-05	0.000102927	0	0	0	0	0	0	0.000299347	0	0	0	0	6.21041e-05	0	0	0	4.51794e-05	0	0	3.4522e-05	0	0	0	3.89272e-05	0	0	0.000183385	0	0.000494424	0	0	0.000296384	5.90284e-05	0	5.89769e-05	6.03613e-05	1.18629e-05	0.000103322
TM7 [G-4] sp. oral taxon 355	0	0.000251143	0	0	0	0	0	0	0.000239292	0	0	0	0	0	0	0	5.02689e-05	0	0.000496833	0	0	0.00035681	0	0	0	0	0	0	0	0	0	0.000177494	0	0	0	0	0	5.92768e-05	0.000590284	0	5.5535e-05	5.18768e-05	3.5681e-05	8.27055e-05
Prevotella histicola	6.64143e-05	0	0	0	0	0	0	0	0	0	0	5.06124e-05	0.00117437	0	0	0	0	0	0	0	0	0	0	0	0	0	0	0	0	0	0	0	0.000916926	0	0	0	0	0	0	0	5.5208e-05	6.45696e-05	0	9.16926e-05
Actinomyces sp. Oral Taxon 178	0	0	0	0	0	0	0.000205853	0	0	0.000921838	3.56824e-05	0	5.59222e-05	0	0	0	0.000804303	0	0	6.63614e-05	0	0	0	0	0	0	0	0	0	0	0	0	0	0	0	0	0	5.92768e-05	0	0	5.37309e-05	0.000104498	0	5.92768e-06
Mycoplasma salivarium	0	0	0	0	0	0	0.000343088	4.42968e-05	0	0.00043666	0	0	0	0	0	0.000161917	0	0	0	0	0	0.000274469	0	0	0.00015186	0	2.62971e-05	0	0	0.000467126	0	0	0	0	0	0.00011422	0	0	0	9.25969e-05	5.28133e-05	4.92981e-05	9.19752e-05	2.06817e-05
Haemophilus sp. oral taxon 908	0	0	0	0	0	0	0.000205853	0	0	0	0	0	0	0	0.00165939	0	0	0	0	0	0	0	0	0	0	0	0	0	0	0	0	0	0	6.71953e-05	0	0	0	0.00017783	0	0	5.27567e-05	9.32621e-05	0	2.45026e-05
Tannerella sp. oral taxon 916	0	0	0	0	0	0	0.00147528	0	0	0	0	0	0	0	0	0	0	0	0	6.63614e-05	0	0	0	0	0	0	0	0	0	0	0	0	0	0	0	0	0	0.000414938	0	0	4.89145e-05	7.70821e-05	0	4.14938e-05
Actinomyces sp. Oral Taxon 171	0.000132829	0	0	0	0	0	3.43088e-05	0.00013289	0	0	0	0	0.000279611	0.000598695	0	0	0	0	0	0	0	0	0	0.000154599	0	0	0	4.11489e-05	0	0	0	0	0.000183385	0	0	0	0	0.000355661	0	0	4.78282e-05	5.89167e-05	1.95748e-05	5.39046e-05
Streptococcus multispecies spp20 2	0.000132829	0	0.000139011	0.000175886	0	0	0	0	0	0	3.56824e-05	0	0.000111844	0	0	0	0.000100538	0	0	0.000132723	0	0	0	0	0	0	0	0	0	0	0	0	0.000825234	0	0.000164808	0	0	0	0	4.62984e-05	4.66213e-05	4.14257e-05	0	0.000103634
Aggregatibacter multispecies spp24 2	0	0	0	0	0	0	0	0	0	0	0	0	0	0	0.00126638	0	0	0	0	0	0	0	0	0	0	0	0	0	0	0	0	0.000496983	0	0.000100793	0	0	0	0	0	0	4.66038e-05	6.33188e-05	0	5.97776e-05
Selenomonas sp. oral taxon 478	0	0	0	0	0	0.00066816	0	0	0	0	0	0	0	0	0	0	0.000904841	0	0.000248416	0	0	0	0	0	0	0	0	0	0	0	0	0	0	0	0	0	0	0	0	0	4.55354e-05	9.10709e-05	0	0
Veillonella sp. oral taxon 780	0	0	0	0.000351772	0	3.93035e-05	0.000754795	0	0	4.85178e-05	0	0	0	0	8.73362e-05	0	0	6.2027e-05	0	0	0	0	0	0	0	0	0	0	0	0	0	3.54988e-05	0	0.000201586	0.000164808	0	0	0	0	0	4.36411e-05	6.71876e-05	0	4.01893e-05
Streptococcus sp. oral taxon 057	0	0	9.26741e-05	0	0	0	0.000102927	0.000177187	0	0	7.13649e-05	0.000253062	0.000111844	0	0	0	0.000100538	0	0	0	0	0	0	5.15331e-05	0	0	0	4.11489e-05	0	0	0.000522072	0	4.58463e-05	0	5.4936e-05	0	0	0.000118554	0	0	4.35922e-05	4.54798e-05	9.2682e-06	7.41408e-05
Veillonella multispecies spp32 2	0.000199243	0.000452057	0	0.000175886	0	0	0	8.85936e-05	0	0	0	0	0	0.000239478	0	0	0	0	0	0	0	0.000219575	0	5.15331e-05	0	0	0	8.22978e-05	0	0	0	0	0	0	0.000109872	0	0	5.92768e-05	0	0	4.19453e-05	5.77629e-05	3.53406e-05	1.69149e-05
Selenomonas sp. oral taxon 937	0	0.000100457	0	0	0	0.000117911	0	4.42968e-05	0	0	0	0	0	0	0	0	0.000201076	0.000186081	0	0	0	0	0	0	0	0	0	8.22978e-05	0	0	0	3.54988e-05	0	0	0	0	0.000487187	0	0.000118057	0.000277791	4.12663e-05	3.24911e-05	8.22978e-06	9.18533e-05
Veillonella sp. Oral Taxon C09	0.000199243	0	9.26741e-05	0	0.00033456	0.000117911	0	0	0	4.85178e-05	0.00014273	0	0.000279611	0.000299347	0	0	5.02689e-05	0	0	0	0	0	0	0	0	0	0	0	0	0	0	3.54988e-05	0	0	0	3.80735e-05	0	0	0	0	4.09609e-05	7.82431e-05	0	7.35722e-06
Haemophilus sp. oral taxon 036	0	0	0	0	0	3.93035e-05	0.000274471	0	0	0	0	0	0	0	0.000742358	0	0	0	0	0	0	0	0	0	0	0	0	0	0	3.89272e-05	0	0	0	0.000436769	0	0	0	5.92768e-05	0	0	3.97776e-05	5.28066e-05	3.89272e-06	4.96046e-05
Selenomonas sp. oral taxon 133	0	0	0	0	0	0	0	0	0	0	0	0.000404899	0	0	0	0	0	0	0	0	0	0	0.00117466	0	0	0	0	0	0	0	0	0	0	0	0	0	0	0	0	0	3.94891e-05	2.0245e-05	0.000117466	0
Lachnoanaerobaculum sp. oral taxon 083	0	0	0	0	0	0.000353732	0.000720486	0	0	0	0	0	0	0	0	0	0	0	0.000124208	0	0	0	0	0	0	0	0.000210377	0	0	0	0	0	0	0	0	0	0	5.92768e-05	5.90284e-05	0	3.81777e-05	5.99213e-05	2.10377e-05	1.18305e-05
Kingella sp. Oral Taxon C21	0	0	0	0	0	0	0	0.000265781	0	0	0	0	0	0.000119739	0	0	0	0	0	0	0	0	0	0	0	0	0	8.22978e-05	0	0	0	3.54988e-05	4.58463e-05	0	0.000878976	0	0	0	0	0	3.57035e-05	1.9276e-05	8.22978e-06	9.60321e-05
Fusobacterium simiae	0	0	4.63371e-05	0	0	0	0	0	0.000179469	0	0.00014273	0	0.000111844	5.98695e-05	0	0	0	0	0	0	0	2.74469e-05	0	0	0	0	0	4.11489e-05	0.000117886	0	0.000174024	0.000212993	0.000137539	0	0	0	9.74374e-05	0	0	4.62984e-05	3.48756e-05	2.70125e-05	1.86482e-05	6.68291e-05
Peptostreptococcaceae [XI][G-6] [Eubacterium] minutum	0	0	0	0	0	0	0.00126943	0	0	0	0	0	0	0	0	0	0	0	0	0	0	0	0	0	0	0	0	0	0	0	0	0	0	0	0	0	0	0.000118554	0	0	3.46995e-05	6.34714e-05	0	1.18554e-05
Selenomonas sp. Oral Taxon G55	0	5.02285e-05	0	8.7943e-05	0	0	0	0	0	4.85178e-05	0	0	0	0	0	0	0	0	0	0	0	0	0	0	0	0	0	0	0	0	0	0	0	0	0	7.6147e-05	0.000876937	0	0.000236114	0	3.43972e-05	9.33447e-06	0	0.00011892
Treponema sp. oral taxon 230	0	0	0	0	0	0.000196518	0.000617559	0.00013289	0	0	0	0	0	0	0	0	0	0	0	0	0	0	0	0	0	0	0.000157783	0	0	0	0	0.000141995	0	0	0	0	0	0.000118554	0	0	3.41325e-05	4.73484e-05	1.57783e-05	2.60549e-05
Capnocytophaga multispecies spp25 2	0	0	0	0	0	0	0	0	2.99115e-05	0	0.000570919	0.000151837	0	0	0	0	0	0	0	0	0	0	0.000406614	0	0	0	0	0	0	0	0.000116016	3.54988e-05	0	0	0	0	0	0	0	0	3.27699e-05	3.76334e-05	4.06614e-05	1.51515e-05
Streptococcus multispecies spp33 2	0	0	4.63371e-05	0	0	0	0.000686177	0	0	0	0	0	0	0	0	0	0	0	0	0	0	0	0	5.15331e-05	0	0	0	0	0	0	0	0	0	0	0	0	0	0.000237107	0.000236114	4.62984e-05	3.25892e-05	3.66257e-05	5.15331e-06	5.19519e-05
Selenomonas sp. Oral Taxon G67	0	0	0	0	0	0	0	0.000354374	0	0.000291107	0	0	0	0	0	0	0	0	0	0	0	0	0	0	0	0	0	0.000576084	0	0	0	0	0	0	0	0	0	0	5.90284e-05	0	3.20148e-05	3.2274e-05	5.76084e-05	5.90284e-06
Streptococcus sp. oral taxon 061	0	0	0	8.7943e-05	0	7.86071e-05	3.43088e-05	4.42968e-05	0	4.85178e-05	0	0	0	0	0	0	0	0	0.000372625	0	0	0	0	0	0	0.000207132	0	0	0	0	0	0	4.58463e-05	0	0	0	0	5.92768e-05	0.000236114	0	3.03667e-05	3.33149e-05	2.07132e-05	3.41237e-05
Fusobacterium canifelinum	0.000132829	0	0	8.7943e-05	0	0	3.43088e-05	4.42968e-05	0.000239292	0	0.000107047	0	0	0	0	4.04793e-05	0	0	0	0	0.000107608	0	0	0	0	3.4522e-05	0	0	0	7.78543e-05	0	0.000106496	4.58463e-05	0	0	0	4.87187e-05	0	0	9.25969e-05	2.99959e-05	3.43098e-05	2.19984e-05	2.93658e-05
Fretibacterium sp. oral taxon 362	6.64143e-05	0	0	0	0	0	0	0	0	0	0	0	0	0	0	0	0	0	0	0	0.00107608	0	0	0	0	0	0	4.11489e-05	0	0	0	0	0	0	0	0	0	0	0	0	2.9591e-05	3.32071e-06	0.000111723	0
Bacteroidetes [G-3] sp. oral taxon 280	0	0	0	0	0	0.00117911	0	0	0	0	0	0	0	0	0	0	0	0	0	0	0	0	0	0	0	0	0	0	0	0	0	0	0	0	0	0	0	0	0	0	2.94777e-05	5.89553e-05	0	0
Lactobacillus fermentum	0	0	0	0	0	0	0	0	0	0	0	0	0.0010066	0	0	0	0	0	0	0	0	0	4.51794e-05	0	0	0	0	0	0	0	0	0	9.16926e-05	0	0	0	0	0	0	0	2.85868e-05	5.03299e-05	4.51794e-06	9.16926e-06
Lactobacillus salivarius	0	0	0	0	0	0	0	0	0	0	0	0	0.0010066	0	0	0	0	0	0	0	0	0	0	0	0	0	0	0	0	0	0	0	9.16926e-05	0	0	0	0	0	0	0	2.74573e-05	5.03299e-05	0	9.16926e-06
Prevotella enoeca	0	0	0	0	0.00022304	3.93035e-05	0	0	0	0	0	0	0	0	0	4.04793e-05	0	0	0	0	0	0	0	0	0	0	0	0	0	0	0	0	0	0	0	7.6147e-05	0	0.000711322	0	0	2.72573e-05	1.51411e-05	0	7.87469e-05
Leptotrichia multispecies spp11 2	0	0	0	8.7943e-05	0	0	0	0	0	0	0	0	0.000111844	0	0	0	0	0	0	0	0	0	0	0	0	0	0	8.22978e-05	0	0	0	0	0.000183385	0	0.000604296	0	0	0	0	0	2.67442e-05	9.98937e-06	8.22978e-06	7.87681e-05
Actinomyces sp. oral taxon 896	0	0	0	0	0	3.93035e-05	6.86177e-05	0	0	0.000291107	0	0	5.59222e-05	0	0	0	0	0	0	0	0	0	0	0	0	0	0	0	0	0	0	0.000141995	0.000229232	0	0	0	0	0.000237107	0	0	2.65821e-05	2.27475e-05	0	6.08334e-05
Gemella sanguinis	0	0	4.63371e-05	0	0	0	6.86177e-05	0.000265781	8.97344e-05	0	0	5.06124e-05	5.59222e-05	0	0	0	0	0	0	0.000132723	0	0	0	0	0	0	7.88913e-05	0	0	0	0	0	0.000183385	0	5.4936e-05	0	0	0	0	0	2.56735e-05	3.54864e-05	7.88913e-06	2.38321e-05
Prevotella sp. oral taxon 315	0	0.000200914	0	0	0	3.93035e-05	3.43088e-05	4.42968e-05	0	0	0	0	0	5.98695e-05	0	8.09585e-05	0.000100538	0	0	0	0	0.000109788	4.51794e-05	0	0	6.90441e-05	0	0	0	0	0	0	0	0	0	0	0	0	0.000236114	0	2.55078e-05	2.80095e-05	2.24011e-05	2.36114e-05
Centipeda sp. Oral Taxon D18	0	0	0	0	0	0	0	0	0	0	0	5.06124e-05	0	0	0	0	0.000804303	0	0	0	0	0	0	0	0	0	0	0.000164596	0	0	0	0	0	0	0	0	0	0	0	0	2.54878e-05	4.27458e-05	1.64596e-05	0
Leptotrichia sp. oral taxon 221	0.000132829	0	0	0.000351772	0	0	3.43088e-05	4.42968e-05	0	0	0	0	0	0	0	0	0	0	0	0	0	0	0	0	0	0	0	0	0	0	0	0	0	0	0.000439488	0	0	0	0	0	2.50674e-05	2.81603e-05	0	4.39488e-05
Alloprevotella sp. oral taxon 913	0	0	0	8.7943e-05	0	7.86071e-05	0	0	0	4.85178e-05	0	0	0	0	0	0	0.000502689	0	0.000124208	0	0	0	0	0	0	0	2.62971e-05	0	0	7.78543e-05	0	0	0	0	5.4936e-05	0	0	0	0	0	2.50263e-05	4.20983e-05	1.04151e-05	5.4936e-06
Prevotella marshii	0	0	0	0	0	0	0.000137235	0	0	0	0	0	0	0	0	0	0.000201076	0	0	6.63614e-05	0.000161412	0	0	0	0	3.4522e-05	0	0	0	0	0	0	0.000183385	0	0	0	0	0	5.90284e-05	0.000138895	2.45479e-05	2.02336e-05	1.95934e-05	3.81309e-05
Streptococcus multispecies spp6 2	0	0	0	0	0	0	0	0	0	0	0	0	0	0	0	0	0	0	0	0	0	0	0	0	0	0	0.000841507	0.000123447	0	0	0	0	0	0	0	0	0	0	0	0	2.41238e-05	0	9.64954e-05	0
Fusobacterium multispecies spp44 3	0	0	0	0	0.00011152	0	3.43088e-05	0	5.98229e-05	0	0	0	0	0	0	8.09585e-05	0	0	0	0	0	0	0.000135538	0	0.000303721	0	0	0	0	0	5.8008e-05	0	0	0	0	7.6147e-05	0	0	0	9.25969e-05	2.38155e-05	1.43305e-05	4.39259e-05	2.26752e-05
Prevotella multispecies spp3 2	0	0.000100457	0	0	0	0	6.86177e-05	0	5.98229e-05	0	0	0	0	0	0	0	0	0	0.00031052	0.000199084	0	0	0	0	0	0	0	0	0	0	0	0	0	0	0	0	0	0.000118554	0	9.25969e-05	2.37413e-05	3.69251e-05	0	2.11151e-05
Lachnospiraceae [G-7] sp. oral taxon 086	0	0	0	0	0	0	0	0	0	0	0.000107047	0	0	0	0	0	0	0	0.000186312	0	0	0	0	0	0	0	0	0	0	0	0.000638088	0	0	0	0	0	0	0	0	0	2.32862e-05	1.4668e-05	0	6.38088e-05
Capnocytophaga sp. oral taxon 324	0	0	0	0	0	0	0	0	0	0	0	0	0	0	0	0	0	0	0.000124208	0	0	0	0	0	0	0	0	0	0	3.89272e-05	0	0	0	0	0.000164808	0	0	0.000474215	0.000118057	0	2.30054e-05	6.21041e-06	3.89272e-06	7.57079e-05
Capnocytophaga sp. oral taxon 902	0	0	0	0	0	0	0	0	0	0	0	0	0	0	0	0	0	0	0	0	0	0	4.51794e-05	0	0	0	0	0	0	0	0	0	0.000825234	0	0	0	0	0	0	0	2.17603e-05	0	4.51794e-06	8.25234e-05
Lactobacillus gastricus	0.000863386	0	0	0	0	0	0	0	0	0	0	0	0	0	0	0	0	0	0	0	0	0	0	0	0	0	0	0	0	0	0	0	0	0	0	0	0	0	0	0	2.15846e-05	4.31693e-05	0	0
Actinomyces lingnae [NVP]	0	0	0	0.000175886	0	3.93035e-05	0	4.42968e-05	0	0	0	0	0.000447377	0	0	0	0	0	0	0	0	0	0	0	0	0	0	0	0	0	0	0	4.58463e-05	0	0.000109872	0	0	0	0	0	2.15645e-05	3.53432e-05	0	1.55718e-05
TM7 [G-1] multispecies spp12 2	0	0	0	0	0.00033456	0	0	0	0	0	0	0	0	0	0	0	0	0	0	0.000199084	0	0	0	0	0	0	0	0	0	0	0	0	0	0	0	0.000266514	0	0	5.90284e-05	0	2.14797e-05	2.66822e-05	0	3.25543e-05
SR1 [G-1] multispecies spp52 2	0	0	0	0	0.00022304	0	0	0	5.98229e-05	0	0	0	0	0	4.36681e-05	0	0	0	6.21041e-05	0	0	0	0	0	0	0	0	0	0	0	0.000116016	7.09975e-05	0	0.000201586	0	3.80735e-05	0	0	0	0	2.03827e-05	1.94318e-05	0	4.26673e-05
Selenomonas sp. oral taxon 126	0	0	0	0	0	0.000432339	0.00030878	0	0	0	0	0	0	0	0	4.04793e-05	0	0	0	0	0	0	0	0	0	0	2.62971e-05	0	0	0	0	0	0	0	0	0	0	0	0	0	2.01974e-05	3.90799e-05	2.62971e-06	0
Streptococcus multispecies spp35 2	0	0	0	8.7943e-05	0	0	0	0	0	0	0	0	0	0	4.36681e-05	8.09585e-05	0	0	0	0	0	0	0	0	0	0	0	0	0	0	0.000522072	0	0	0	0	0	0	0	5.90284e-05	0	1.98418e-05	1.06285e-05	0	5.811e-05
Peptostreptococcaceae [G] sp. Oral Taxon B61	0	0	0	0	0	0.000589553	0.000137235	0	0	0	0	0	0	0	0	0	0	0	0	0	0	0	0	0	0	0	2.62971e-05	0	0	0	0	0	0	0	0	0	0	0	0	0	1.88271e-05	3.63394e-05	2.62971e-06	0
Treponema sp. oral taxon 247	0	0	0	0	0	0	0	0	0.000538406	0	0	0	0	0	0	0	0	0	0	0	0	0	0	0	0	0	0	0	0	0	0	0.000212993	0	0	0	0	0	0	0	0	1.8785e-05	2.69203e-05	0	2.12993e-05
Mitsuokella sp. Oral Taxon G68	0	0	0	8.7943e-05	0	0.000117911	0	8.85936e-05	0	0	0	0	0	0	0	0	0	0	0	0	0	0	0	0	0	0	0	0	0	0	0	0.000141995	0	0	0.00027468	0	0	0	0	0	1.77781e-05	1.47224e-05	0	4.16675e-05
Kingella sp. oral taxon 012	0	0	0	0	0	0	0	0.000221484	2.99115e-05	0	0	0	0	0	0	0	0	0	0.000372625	0	0	0	0	0	0	0	0	0	0	0	0	0	0	6.71953e-05	0	0	0	0	0	0	1.72804e-05	3.1201e-05	0	6.71953e-06
Parvimonas sp. oral taxon 393	0	0	0	0	0	0	0	0	0	0	0	0	0	0	0	0	0	0	6.21041e-05	0	0	0	0	0	0	0	0	0	0	0	0	3.54988e-05	0	0	0	0	0	0	0.000590284	0	1.71972e-05	3.1052e-06	0	6.25783e-05
Streptococcus sp. str. C300	0	0	0	0	0.00011152	7.86071e-05	0	0	8.97344e-05	0	0	0	0	0	0	0	0	0	0	6.63614e-05	0.000161412	2.74469e-05	0	5.15331e-05	3.79651e-05	0	2.62971e-05	0	0	0	0	3.54988e-05	0	0	0	0	0	0	0	0	1.71594e-05	1.73111e-05	3.04654e-05	3.54988e-06
Alloprevotella sp. oral taxon 912	0	0	0	0	0	3.93035e-05	3.43088e-05	0	0	0	3.56824e-05	0	0	0	0	0	0.000502689	0	0	0	0	0	0	0	0	6.90441e-05	0	0	0	0	0	0	0	0	0	0	0	0	0	0	1.70257e-05	3.05992e-05	6.90441e-06	0
Alloprevotella sp. oral taxon 473	0	0	0	0	0	7.86071e-05	3.43088e-05	0	0	0	0	0	0	0	0	0	0	0	0	0	0	0	0	0	0	0	0.000420754	0	0	0	0	0	4.58463e-05	0	5.4936e-05	3.80735e-05	0	0	0	0	1.68131e-05	5.6458e-06	4.20754e-05	1.38856e-05
Actinomyces graevenitzii	0.000199243	0	0	8.7943e-05	0.00011152	0	3.43088e-05	0	0	0	3.56824e-05	5.06124e-05	0	0	0	0	0	0	0	0	0	0	4.51794e-05	0	0	0	0	0	0	0	5.8008e-05	0	4.58463e-05	0	0	0	0	0	0	0	1.67086e-05	2.59655e-05	4.51794e-06	1.03854e-05
Prevotella nanceiensis	6.64143e-05	0	0	0	0	0	3.43088e-05	8.85936e-05	2.99115e-05	0	0	0	0	0.000239478	0	0	0	0	0.000124208	0	0	0	0	0	0	0	0	0	0	0	0	0	0	0	5.4936e-05	0	0	0	0	0	1.59463e-05	2.91457e-05	0	5.4936e-06
Oribacterium asaccharolyticum	0	0	0	0.000351772	0	0	0	4.42968e-05	0	0	0	0	0	0	0	0	5.02689e-05	6.2027e-05	0	0	0	0	0	0	0	0	0	0	0	0	0	0	0	0	0	0.00011422	0	0	0	0	1.55646e-05	2.54182e-05	0	1.1422e-05
Neisseria multispecies spp47 2	0	0	0	0.000615601	0	0	0	0	0	0	0	0	0	0	0	0	0	0	0	0	0	0	0	0	0	0	0	0	0	0	0	0	0	0	0	0	0	0	0	0	1.539e-05	3.07801e-05	0	0
Streptococcus multispecies spp40 2	0	0	0	0	0	0	0	0	0	0	0	0	0	0	0	0	0	0	0	0	0	0	0	0	0	0	0.000604833	0	0	0	0	0	0	0	0	0	0	0	0	0	1.51208e-05	0	6.04833e-05	0
Gemella sp. oral taxon 928	0	0	0	0	0	0	0	0	0.000478583	0	0	0	0	0	0	0	0	0	0	0	0	0	0	0	0	0	0	0	0	0	0	0.000106496	0	0	0	0	0	0	0	0	1.4627e-05	2.39292e-05	0	1.06496e-05
Bacteroidaceae [G-1] sp. oral taxon 272	0	0	0	0	0	0.000314428	0	0	0	0	0	0	0	0	0	0	0	0	0	0	0.000161412	2.74469e-05	0	0	0	0	5.25942e-05	0	0	0	0	0	0	0	0	0	0	0	0	0	1.3897e-05	1.57214e-05	2.41453e-05	0
Haemophilus sputorum	0	0	0	0.000175886	0	0	0	0	2.99115e-05	0	0	0	0	0.000119739	8.73362e-05	0	0	6.2027e-05	0	0	0	0	0	0	0	0	0	0	0	0	0	0	0	6.71953e-05	0	0	0	0	0	0	1.35524e-05	2.3745e-05	0	6.71953e-06
Fusobacterium multispecies spp31 2	0	0	0	0	0	0	0	0	0	0	0	0	0	0	0	4.04793e-05	0	0	0	0	0	0	0	0	0	0	0	0	0	0.000233563	0.000174024	0	9.16926e-05	0	0	0	0	0	0	0	1.3494e-05	2.02396e-06	2.33563e-05	2.65717e-05
Treponema sp. oral taxon 253	0	0	0	0	0	0	0	0.000221484	0	0	0	0	0	0	0	0	0	0	0.000186312	0	0	0	0	0	0	6.90441e-05	0	4.11489e-05	0	0	0	0	0	0	0	0	0	0	0	0	1.29497e-05	2.03898e-05	1.10193e-05	0
Actinomyces multispecies spp36 2	0	0	0	0.000263829	0	0	0	4.42968e-05	0	0	0	0	0	0	0	0	0.000150807	0	0	0	0	0	0	0	0	0	0	0	0	0	0	0	0	0	0	0	0	0	5.90284e-05	0	1.2949e-05	2.29466e-05	0	5.90284e-06
Actinomyces sp. Oral Taxon 180	0	5.02285e-05	0	0	0	0	0	0	0	0	3.56824e-05	0	0.000111844	0	0	0	0.000100538	0	0	6.63614e-05	0	0	0	0	0	0	0	4.11489e-05	0	0	0	0	0	6.71953e-05	0	3.80735e-05	0	0	0	0	1.27768e-05	1.82327e-05	4.11489e-06	1.05269e-05
Lachnospiraceae [G] sp. Oral Taxon B18	0.000132829	0	0	0	0	0	0	0	0	0	0	0	0	0	0	0	0	0	0	0	0.000376628	0	0	0	0	0	0	0	0	0	0	0	0	0	0	0	0	0	0	0	1.27364e-05	6.64143e-06	3.76628e-05	0
Centipeda sp. Oral Taxon B01	0	0	0	0	0	0	0	0	0	0	0	0	0	0	0	0	0	0	0.00031052	0	0	0	0	0	0	0	0	0	0	0	5.8008e-05	0	0	0	0	0	0	0	0.000118057	0	1.21646e-05	1.5526e-05	0	1.76065e-05
Streptococcus multispecies spp7 2	0	0	0	0	0	0	0	0	0	0	0	0	0	0	0	0	0	0	0	0	0	0	4.51794e-05	0	0	0	2.62971e-05	0	0	0	0	0	0.000412617	0	0	0	0	0	0	0	1.21023e-05	0	7.14765e-06	4.12617e-05
Mitsuokella sp. oral taxon 131	0	0	0	0	0	0	0	0	0	4.85178e-05	0	0	0	0	0	0	0	0.000248108	0	0	0	0	0	0	0	0	0	0	0	7.78543e-05	0	0	0	0	0	0	4.87187e-05	0	5.90284e-05	0	1.20557e-05	1.48313e-05	7.78543e-06	1.07747e-05
Streptococcus peroris	0	0	0	0	0	0	0	0	5.98229e-05	0	0	0	0	0	0	0	0	0	0.000248416	0	0	0	0	0	0	0	0	0	0	0	0	0.000106496	0	0	0	0	0	0	5.90284e-05	0	1.18441e-05	1.5412e-05	0	1.65525e-05
Prevotella baroniae	6.64143e-05	0	0	0	0	0	0.000240162	0	0	0	0	0	0	0	0	0	0	0	0	0	0.000161412	0	0	0	0	0	0	0	0	0	0	0	0	0	0	0	0	0	0	0	1.16997e-05	1.53288e-05	1.61412e-05	0
Streptococcus multispecies spp5 3	0.0004649	0	0	0	0	0	0	0	0	0	0	0	0	0	0	0	0	0	0	0	0	0	0	0	0	0	0	0	0	0	0	0	0	0	0	0	0	0	0	0	1.16225e-05	2.3245e-05	0	0
Bulleidia extructa	0	0	0	0	0	0	0	0	0	0	0	0	0	0.000359217	0	0	0	0	6.21041e-05	0	0	0	0	0	0	0	0	4.11489e-05	0	0	0	0	0	0	0	0	0	0	0	0	1.15617e-05	2.1066e-05	4.11489e-06	0
Porphyromonas multispecies spp27 2	0	0	0	0	0	0	3.43088e-05	0	0	0	0	0	0	0	0	0	0	0	0	0	0	0	0	0	0	0	0	0	0	0	0	7.09975e-05	0	0	0	0	0	0.000355661	0	0	1.15242e-05	1.71544e-06	0	4.26658e-05
Prevotella sp. Oral Taxon B62	0	0	0	0	0	0.000393035	0	0	0	0	0	0	0	0	0	0	0	6.2027e-05	0	0	0	0	0	0	0	0	0	0	0	0	0	0	0	0	0	0	0	0	0	0	1.13766e-05	2.27531e-05	0	0
Stomatobaculum multispecies spp37 2	0	0	0	0	0	0	3.43088e-05	0	0	0	0	0	0	0	0	0	0	0	0	0	0	0	0	0	0	0	0	0	0	0	0	0	0	0	0	0	0	0.000414938	0	0	1.12312e-05	1.71544e-06	0	4.14938e-05
Peptostreptococcaceae [XI][G-1] [Eubacterium] sulci	0	0	0	8.7943e-05	0	0	3.43088e-05	0	2.99115e-05	0	0	0	0	0	0	8.09585e-05	0.000100538	0	0	6.63614e-05	0	0	0	0	0	0	0	0	0	0	0	0	0	0	0	0	0	0	0	0	1.00005e-05	2.00011e-05	0	0
Treponema sp. oral taxon 270	0	0	0	0	0	0.000117911	0.000240162	0	0	0	0	0	0	0	0	0	0	0	0	0	0	0	0	0	0	0	2.62971e-05	0	0	0	0	0	0	0	0	0	0	0	0	0	9.60924e-06	1.79036e-05	2.62971e-06	0
Eggerthia catenaformis	0	0	0	0	0	0.000314428	0	0	0	0	0	0	0	0	0	0	0	0	6.21041e-05	0	0	0	0	0	0	0	0	0	0	0	0	0	0	0	0	0	0	0	0	0	9.41331e-06	1.88266e-05	0	0
Treponema sp. oral taxon 257	0	0	0	0	0	0	0.000137235	4.42968e-05	0	0	0	0	0	0	0	0	0	0	6.21041e-05	0	0	0	0	0	3.79651e-05	0	0	0	0	0	5.8008e-05	3.54988e-05	0	0	0	0	0	0	0	0	9.3777e-06	1.21818e-05	3.79651e-06	9.35068e-06
Prevotella buccae	0	0	0	8.7943e-05	0	0	3.43088e-05	0	0	0	0	0	0	0	0	0	0	0	0	0	5.38039e-05	2.74469e-05	4.51794e-05	0	0	3.4522e-05	5.25942e-05	0	0	3.89272e-05	0	0	0	0	0	0	0	0	0	0	9.36814e-06	6.11259e-06	2.52474e-05	0
Olsenella uli	0	5.02285e-05	4.63371e-05	0	0	0.000157214	6.86177e-05	0	0	0	0	0	0	0	0	0	0	0	0	0	0	0	0	0	0	0	0	0	0	0	0	3.54988e-05	0	0	0	0	0	0	0	0	8.94741e-06	1.61199e-05	0	3.54988e-06
Streptococcus oligofermentans	0	0	0	0	0	0	0	0	0	0	0	0	0	0	0	0	0	0	0	0	0	0	0	0	0	0	0	0	0	0	0	0.000354988	0	0	0	0	0	0	0	0	8.87469e-06	0	0	3.54988e-05
Phreatobacter oligotrophus	0	0	0	0	0.00011152	0	0	0	0	0	0	0	0	0	0	0	0	0	0	0	0	0	0	5.15331e-05	0	0	5.25942e-05	0	0	0	0	0	4.58463e-05	3.35976e-05	0	0	4.87187e-05	0	0	0	8.59525e-06	5.576e-06	1.04127e-05	1.28163e-05
Fusobacterium multispecies spp22 3	0	0	0	0	0	0	0	0	5.98229e-05	0	0	0	0	0	0	0	0	0	0	0	0	0	0	0	0	0	0	8.22978e-05	0	0	0	0	0	0.000201586	0	0	0	0	0	0	8.59266e-06	2.99115e-06	8.22978e-06	2.01586e-05
Lachnoanaerobaculum sp. oral taxon 496	0	0	0	0	0	0.000314428	0	0	0	0	0	0	0	0	0	0	0	0	0	0	0	0	0	0	0	0	2.62971e-05	0	0	0	0	0	0	0	0	0	0	0	0	0	8.51814e-06	1.57214e-05	2.62971e-06	0
Prevotella sp. oral taxon 306	6.64143e-05	0	0	8.7943e-05	0	0	0	0	0	0	3.56824e-05	0	0	0	0	0	0	0	0	0	0	0	0	0	0	0	0	0	0	0	0	0	0	0	0	0	0.000146156	0	0	0	8.4049e-06	9.50199e-06	0	1.46156e-05
Capnocytophaga sp. oral taxon 878	0	0	0	0	0	0.000117911	0	0	0	0	0	0	0	0	0	0	0	0	0	0	0	0	0	0	0	0	0	0	0	0	0	0.000212993	0	0	0	0	0	0	0	0	8.27258e-06	5.89553e-06	0	2.12993e-05
Fusobacterium sp. oral taxon 370	0	0	0	0	0	0	0	0	0	0	0	0	0	0	0	0.000323834	0	0	0	0	0	0	0	0	0	0	0	0	0	0	0	0	0	0	0	0	0	0	0	0	8.09585e-06	1.61917e-05	0	0
Selenomonas sp. oral taxon 442	0	0	0	0	0	0.000196518	0	0	0	0	0	0	0	0	0	0	0	6.2027e-05	0	0	0	0	0	0	0	0	0	0	0	0	0	0	0	0	0	0	0	0	5.90284e-05	0	7.93933e-06	1.29272e-05	0	5.90284e-06
Afipia broomeae	0	0	0	0	0	3.93035e-05	0	0	0	0.000145553	0	0	0	0	0	0	0	0	0	0	0	0	4.51794e-05	0	0	0	0	4.11489e-05	0	0	0	0	0	0	0	3.80735e-05	0	0	0	0	7.73147e-06	9.24284e-06	8.63282e-06	3.80735e-06
Prevotella sp. oral taxon 376	0	0	0	0	0	0	0.00030878	0	0	0	0	0	0	0	0	0	0	0	0	0	0	0	0	0	0	0	0	0	0	0	0	0	0	0	0	0	0	0	0	0	7.71949e-06	1.5439e-05	0	0
Leptotrichia sp. Oral Taxon B57	0	0	0	0	0	0.000157214	0	4.42968e-05	0	0	0	0	0	0	0	0	0	0	0	0	0	0	0	0	0	0	0.000105188	0	0	0	0	0	0	0	0	0	0	0	0	0	7.66748e-06	1.00755e-05	1.05188e-05	0
Treponema sp. oral taxon 226	0	0	0	0	0	0	0	0	0.000269203	0	0	0	0	0	0	0	0	0	0	0	0	0	0	0	0	0	0	0	0	0	0	3.54988e-05	0	0	0	0	0	0	0	0	7.61755e-06	1.34602e-05	0	3.54988e-06
Porphyromonas sp. oral taxon 930	0	0	4.63371e-05	0	0	3.93035e-05	0.000171544	0	2.99115e-05	0	0	0	0	0	0	0	0	0	0	0	0	0	0	0	0	0	0	0	0	0	0	0	0	0	0	0	0	0	0	0	7.17741e-06	1.43548e-05	0	0
Prevotella multiformis	0	0	0.000139011	0	0	0	0	0	0	0	0	0	0	0	0	0	0	0	0	0	0	0	0	0	0	0	0	0	0.000147358	0	0	0	0	0	0	0	0	0	0	0	7.15923e-06	6.95056e-06	1.47358e-05	0
Neisseria multispecies spp46 2	0	0	0	0	0	0	0	0	0	0	0	0	0	0	0	0	0	0	0	0	0	0	0	0	0	0	0	0	0	0.00027249	0	0	0	0	0	0	0	0	0	0	6.81225e-06	0	2.7249e-05	0
Treponema sp. oral taxon 234	0	0	0	0	0	0	0.000171544	8.85936e-05	0	0	0	0	0	0	0	0	0	0	0	0	0	0	0	0	0	0	0	0	0	0	0	0	0	0	0	0	0	0	0	0	6.50345e-06	1.30069e-05	0	0
Selenomonas multispecies spp10 2	0	0	0	0	0	0	0	0	0	0	0	0	0	0	0	0	0.000251345	0	0	0	0	0	0	0	0	0	0	0	0	0	0	0	0	0	0	0	0	0	0	0	6.28362e-06	1.25672e-05	0	0
Dialister micraerophilus	0	0	0	8.7943e-05	0	0	0	0	0	0	0	0	0	0	0	0	0	0	0	0	0	0	0	5.15331e-05	0	0	0	0	0	0	0	0	0	0	0.000109872	0	0	0	0	0	6.2337e-06	4.39715e-06	5.15331e-06	1.09872e-05
Streptococcus multispecies spp19 2	0	0	0	0	0	0	0	4.42968e-05	0	0	3.56824e-05	0	0	0	0	0	0	6.2027e-05	0	0	0	0	0	0	0	0	0	0	0	0	0	0	0	0	0	0	9.74374e-05	0	0	0	5.98609e-06	7.10031e-06	0	9.74374e-06
Streptococcus lactarius	0	0	0	0	0	0	0	0	0	0	0	0	5.59222e-05	0	0	0	0	0	0	0	0	0	0	0	0	0	0	0	0	0	0	0	0.000183385	0	0	0	0	0	0	0	5.98269e-06	2.79611e-06	0	1.83385e-05
Lactobacillus vaginalis	0	0	0	0	0	0	0	0	0	0	0	0	0	0	0	0	0	0	0	0	0	0	0	0	0	0	0	0	0	0	0	0	0	0	0	0	0	0.000237107	0	0	5.92768e-06	0	0	2.37107e-05
Treponema sp. oral taxon 262	0	0	0	0	0	0	0	0.000221484	0	0	0	0	0	0	0	0	0	0	0	0	0	0	0	0	0	0	0	0	0	0	0	0	0	0	0	0	0	0	0	0	5.5371e-06	1.10742e-05	0	0
Treponema medium	0	0	0	0	0	0	0.000102927	0	2.99115e-05	0	0	0	0	0	0	0	0	0	0	0	0	0	0	0	0	0	5.25942e-05	0	0	0	0	3.54988e-05	0	0	0	0	0	0	0	0	5.52327e-06	6.6419e-06	5.25942e-06	3.54988e-06
Streptococcus multispecies spp13 2	0	0	0	0	0	0	0	0	0	0	0	0	0	5.98695e-05	0	0	0	0	0	0	0	0	0	0.000154599	0	0	0	0	0	0	0	0	0	0	0	0	0	0	0	0	5.36172e-06	2.99347e-06	1.54599e-05	0
Prevotella sp. oral taxon 443	0	0	0	0	0	0.000117911	0	0	0	0	0	0	0	0	0	0	0	0	0	0	0	0	0	0	0	0	7.88913e-05	0	0	0	0	0	0	0	0	0	0	0	0	0	4.92005e-06	5.89553e-06	7.88913e-06	0
Treponema amylovorum	0	0	0	0	0	0.000196518	0	0	0	0	0	0	0	0	0	0	0	0	0	0	0	0	0	0	0	0	0	0	0	0	0	0	0	0	0	0	0	0	0	0	4.91294e-06	9.82589e-06	0	0
Eikenella sp. oral taxon 011	0	0	0	0	0	0	0	0	0	0	0	0	5.59222e-05	0	0	0	0	0	0	0	0	0	0	0	0	0	0	0	0	0	0	0	0.000137539	0	0	0	0	0	0	0	4.83653e-06	2.79611e-06	0	1.37539e-05
Brevibacterium casei	0	0	0	0	0	0	0	0	0	0	0	0	0	0	0	0	0	6.2027e-05	0	0	0	0	4.51794e-05	0	0	0	5.25942e-05	0	2.94716e-05	0	0	0	0	0	0	0	0	0	0	0	4.7318e-06	3.10135e-06	1.27245e-05	0
Peptoclostridium yurii	0	0	0	0	0	0	0	0	2.99115e-05	0	0	0	0	0	0	0	0	0	6.21041e-05	0	0	0	0	0	0	0	0	0	0	0	5.8008e-05	0	0	0	0	3.80735e-05	0	0	0	0	4.70243e-06	4.60078e-06	0	9.60815e-06
Leptotrichia sp. oral taxon 217	0	0	0	0	0	0	0	0	0	0	0	0	0	0	0	4.04793e-05	0	0	0	0	0	0	0	0	0	0	0	0	0	0	0	0	0	3.35976e-05	0.000109872	0	0	0	0	0	4.59872e-06	2.02396e-06	0	1.4347e-05
Treponema sp. oral taxon 246	0	0	0	0	0	0	0	0.000177187	0	0	0	0	0	0	0	0	0	0	0	0	0	0	0	0	0	0	0	0	0	0	0	0	0	0	0	0	0	0	0	0	4.42968e-06	8.85936e-06	0	0
Oribacterium multispecies spp48 2	0	0	0	0.000175886	0	0	0	0	0	0	0	0	0	0	0	0	0	0	0	0	0	0	0	0	0	0	0	0	0	0	0	0	0	0	0	0	0	0	0	0	4.39715e-06	8.7943e-06	0	0
Selenomonas multispecies spp2 2	0	0	0	0.000175886	0	0	0	0	0	0	0	0	0	0	0	0	0	0	0	0	0	0	0	0	0	0	0	0	0	0	0	0	0	0	0	0	0	0	0	0	4.39715e-06	8.7943e-06	0	0
Treponema sp. oral taxon 238	0	0	0	0	0	0	0	0.00013289	0	0	0	0	0	0	0	4.04793e-05	0	0	0	0	0	0	0	0	0	0	0	0	0	0	0	0	0	0	0	0	0	0	0	0	4.33424e-06	8.66848e-06	0	0
Methylobacterium rhodesianum	0	0	0	0	0	0.000117911	0	0	0	0	0	0	0	0	0	0	0	0	0	0	0	0	0	0	0	0	0	0	0	0	0	0	0	0	5.4936e-05	0	0	0	0	0	4.32117e-06	5.89553e-06	0	5.4936e-06
Bacteroidetes [G-3] sp. oral taxon 503	0	0	0	0	0	0	0.000171544	0	0	0	0	0	0	0	0	0	0	0	0	0	0	0	0	0	0	0	0	0	0	0	0	0	0	0	0	0	0	0	0	0	4.28861e-06	8.57721e-06	0	0
Caulobacter crescentus	0	0	0	0	0.00011152	0	0	0	0	0	0	0	5.59222e-05	0	0	0	0	0	0	0	0	0	0	0	0	0	0	0	0	0	0	0	0	0	0	0	0	0	0	0	4.18605e-06	8.37211e-06	0	0
Neisseria sp. oral taxon 020	6.64143e-05	0	0	0	0	0	3.43088e-05	0	0	0	0	0	0	0	0	0	0	0	0	0	0	0	0	0	0	0	0	0	0	0	0	0	0	0	0	0	0	0	5.90284e-05	0	3.99379e-06	5.03616e-06	0	5.90284e-06
Bacillus sp. str. 2A57	0	0	0	0	0	0	0	0	0	0	0	0	0	0	0	0	0	0	0	0	0.000107608	0	0	5.15331e-05	0	0	0	0	0	0	0	0	0	0	0	0	0	0	0	0	3.97852e-06	0	1.59141e-05	0
Prevotella dentalis	0	0	0	0	0	0.000157214	0	0	0	0	0	0	0	0	0	0	0	0	0	0	0	0	0	0	0	0	0	0	0	0	0	0	0	0	0	0	0	0	0	0	3.93035e-06	7.86071e-06	0	0
Desulfobulbus sp. oral taxon 041	0	0	0	0	0	0	3.43088e-05	0	0	0	0	0	0	0	0	0	0	0	0	0	0	0	0	0	0	0	0	0	0	0	0	0	0	0	0	0	0	0.000118554	0	0	3.82156e-06	1.71544e-06	0	1.18554e-05
Peptostreptococcaceae [XI][G-2] sp. oral taxon 091	0	0	0	0	0	0	0	0	0	0	0	0	0	0	0	0.000121438	0	0	0	0	0	2.74469e-05	0	0	0	0	0	0	0	0	0	0	0	0	0	0	0	0	0	0	3.72212e-06	6.07189e-06	2.74469e-06	0
Alloprevotella rava	0	0.000100457	0	0	0	0	0	0	0	0	0	0	0	0	0	0	0	0	0	0	0	0	0	0	0	0	0	0	0	0	0	0	0	0	0	0	0	0	0	4.62984e-05	3.66889e-06	5.02285e-06	0	4.62984e-06
Propionibacterium acnes	0	0	0	0	0	0	0	0	0	0	0	0	0	0	0	0	0	0	0	0	0	0	9.03587e-05	0	0	0	0	0	0	0	0	0	0	0	5.4936e-05	0	0	0	0	0	3.63237e-06	0	9.03587e-06	5.4936e-06
Campylobacter sp. oral taxon 044	0	0	0	0	0	0	0	0	0	0	0	0	0	0	0	0	0	0	6.21041e-05	0	0	0	0	0	0	0	0	0	0	0	0	0	0	0	0	7.6147e-05	0	0	0	0	3.45628e-06	3.1052e-06	0	7.6147e-06
Paracoccus limosus	0	0	0	0	0	0	0	0	0	0	0	0	0	0	0	0	0	0	0	0	0	0	0	0	0	0	0	0	0	0	0	0	0.000137539	0	0	0	0	0	0	0	3.43847e-06	0	0	1.37539e-05
Slackia exigua	0	0	0	0	0	0	0	0	0	0	0	0	0	0	0	0	0	0	0	0.000132723	0	0	0	0	0	0	0	0	0	0	0	0	0	0	0	0	0	0	0	0	3.31807e-06	6.63614e-06	0	0
Dietzia cinnamea	0	0	0	8.7943e-05	0	3.93035e-05	0	0	0	0	0	0	0	0	0	0	0	0	0	0	0	0	0	0	0	0	0	0	0	0	0	0	0	0	0	0	0	0	0	0	3.18116e-06	6.36233e-06	0	0
Leptotrichia multispecies spp9 2	0	0	0	0	0	0	0	0	0	0	0	0	0	0	0	0	0	0	0.000124208	0	0	0	0	0	0	0	0	0	0	0	0	0	0	0	0	0	0	0	0	0	3.1052e-06	6.21041e-06	0	0
Atopobium sp. oral taxon 416	0	0	0	0	0	0	0	0	0	0	0	0	0	0	0	0	0	0	0	0	0	0	0	0	0	0	0	0.000123447	0	0	0	0	0	0	0	0	0	0	0	0	3.08617e-06	0	1.23447e-05	0
Acinetobacter sp. Oral Taxon C51	0	0	0	0	0	0	0	0	0	0	0	0	0	0	0	0	0	0	0	0	0	0	0	0	7.59301e-05	0	0	0	0	0	0	0	4.58463e-05	0	0	0	0	0	0	0	3.04441e-06	0	7.59301e-06	4.58463e-06
Selenomonas multispecies spp29 2	0	0	0	0	0	0	0	0	0	0	0	0	0	0	0	0	0	0	6.21041e-05	0	0	0	0	0	0	0	0	0	0	0	0	0	0	0	0	0	0	0	5.90284e-05	0	3.02831e-06	3.1052e-06	0	5.90284e-06
Capnocytophaga multispecies spp26 2	0	0	0	0	0	0	0	0	0	0	0	0	0	0	0	0	0	0	0	0	0	0	0	0	0	0	0	0	0	0	0	0	0	0	0	0	0	0.000118554	0	0	2.96384e-06	0	0	1.18554e-05
Lactobacillus oris	0	0	0	0	0	0	0	0	0	0	0	0	0	0	0	0	0	0	0	0	0	0	0	0	0	0	0	0	0	0	0	0	0	0	0	0	0	0.000118554	0	0	2.96384e-06	0	0	1.18554e-05
Streptococcus sp. Oral Taxon 71	0	0	0	0	0	0.000117911	0	0	0	0	0	0	0	0	0	0	0	0	0	0	0	0	0	0	0	0	0	0	0	0	0	0	0	0	0	0	0	0	0	0	2.94777e-06	5.89553e-06	0	0
Micrococcus luteus	0	0	0	0	0.00011152	0	0	0	0	0	0	0	0	0	0	0	0	0	0	0	0	0	0	0	0	0	0	0	0	0	0	0	0	0	0	0	0	0	0	0	2.788e-06	5.576e-06	0	0
Nesterenkonia rhizosphaerae	0	0	0	0	0	0	0	0	0	0	0	0	0	0	0	0	0	0	0	0	0	0	0	0	0	3.4522e-05	0	0	2.94716e-05	0	0	0	4.58463e-05	0	0	0	0	0	0	0	2.746e-06	0	6.39936e-06	4.58463e-06
Treponema sp. oral taxon 258	0	0	0	0	0	0	0.000102927	0	0	0	0	0	0	0	0	0	0	0	0	0	0	0	0	0	0	0	0	0	0	0	0	0	0	0	0	0	0	0	0	0	2.57316e-06	5.14633e-06	0	0
Streptococcus multispecies spp17 2	0	0	0	0	0	0	0	0	0	0	0	0	0	0	0	0	0.000100538	0	0	0	0	0	0	0	0	0	0	0	0	0	0	0	0	0	0	0	0	0	0	0	2.51345e-06	5.02689e-06	0	0
Acinetobacter sp. Oral Taxon C99	0	0	0	0	0	3.93035e-05	0	0	0	0	0	0	5.59222e-05	0	0	0	0	0	0	0	0	0	0	0	0	0	0	0	0	0	0	0	0	0	0	0	0	0	0	0	2.38064e-06	4.76128e-06	0	0
Bacteroides fragilis	0	0	0	0	0	3.93035e-05	0	0	0	0	0	0	0	0	0	0	0	0	0	0	0	0	0	0	0	0	0	0	0	0	0	0	0	0	5.4936e-05	0	0	0	0	0	2.35599e-06	1.96518e-06	0	5.4936e-06
Parvimonas multispecies spp50 2	0	0	0	0	0	0	3.43088e-05	0	0	0	0	0	0	0	0	0	0	0	0	0	0	0	0	0	0	0	0	0	0	0	0	0	0	0	0	0	0	5.92768e-05	0	0	2.33964e-06	1.71544e-06	0	5.92768e-06
Corynebacterium sp. Oral Taxon A46	0	0	0	0	0	0	0	4.42968e-05	0	4.85178e-05	0	0	0	0	0	0	0	0	0	0	0	0	0	0	0	0	0	0	0	0	0	0	0	0	0	0	0	0	0	0	2.32036e-06	4.64073e-06	0	0
Fusobacterium multispecies spp16 2	0	0	9.26741e-05	0	0	0	0	0	0	0	0	0	0	0	0	0	0	0	0	0	0	0	0	0	0	0	0	0	0	0	0	0	0	0	0	0	0	0	0	0	2.31685e-06	4.63371e-06	0	0
Haemophilus paraphrohaemolyticus	0	0	0	0	0	0	0	0	2.99115e-05	0	0	0	0	0	0	0	0	0	6.21041e-05	0	0	0	0	0	0	0	0	0	0	0	0	0	0	0	0	0	0	0	0	0	2.30039e-06	4.60078e-06	0	0
Microvirga zambiensis	0	0	0	0	0	0	0	0	0	0	0	0	0	0	0	0	0	0	0	0	0	0	9.03587e-05	0	0	0	0	0	0	0	0	0	0	0	0	0	0	0	0	0	2.25897e-06	0	9.03587e-06	0
Bergeyella sp. oral taxon 931	0	0	0	0	0	0	0	8.85936e-05	0	0	0	0	0	0	0	0	0	0	0	0	0	0	0	0	0	0	0	0	0	0	0	0	0	0	0	0	0	0	0	0	2.21484e-06	4.42968e-06	0	0
Leptotrichia sp. oral taxon 879	0	0	0	0	0	0	0	8.85936e-05	0	0	0	0	0	0	0	0	0	0	0	0	0	0	0	0	0	0	0	0	0	0	0	0	0	0	0	0	0	0	0	0	2.21484e-06	4.42968e-06	0	0
Streptococcus multispecies spp28 2	0	0	0	0	0	0	0	0	0	0	0	0	0	0	8.73362e-05	0	0	0	0	0	0	0	0	0	0	0	0	0	0	0	0	0	0	0	0	0	0	0	0	0	2.18341e-06	4.36681e-06	0	0
Alloprevotella sp. oral taxon 308	0	0	0	0	0	0	3.43088e-05	0	0	0	0	0	0	0	0	0	5.02689e-05	0	0	0	0	0	0	0	0	0	0	0	0	0	0	0	0	0	0	0	0	0	0	0	2.11444e-06	4.22889e-06	0	0
Caulobacter sp. Oral Taxon C49	0	0	0	0	0	0	0	0	0	0	0	0	0	0	0	0	0	0	0	0	0	0	0	0	0	0	0	8.22978e-05	0	0	0	0	0	0	0	0	0	0	0	0	2.05744e-06	0	8.22978e-06	0
Selenomonas multispecies spp41 2	0	0	0	0	0	0	0	0	0	0	0	0	0	0	0	8.09585e-05	0	0	0	0	0	0	0	0	0	0	0	0	0	0	0	0	0	0	0	0	0	0	0	0	2.02396e-06	4.04793e-06	0	0
Streptococcus sp. str. M334	0	0	0	0	0	0	0	0	0	0	0	0	0	0	0	0	0	0	0	0	0	0	0	0	0	0	0	4.11489e-05	0	0	0	0	0	0	0	3.80735e-05	0	0	0	0	1.98056e-06	0	4.11489e-06	3.80735e-06
Bacillus horikoshii	0	0	0	0	0	0	0	0	0	0	0	5.06124e-05	0	0	0	0	0	0	0	0	0	2.74469e-05	0	0	0	0	0	0	0	0	0	0	0	0	0	0	0	0	0	0	1.95148e-06	2.53062e-06	2.74469e-06	0
Brevundimonas diminuta Oral Taxon D38	0	0	0	0	0	0	0	0	0	0	0	0	0	0	0	0	0	0	0	0	0	0	0	0	0	0	0	0	0	7.78543e-05	0	0	0	0	0	0	0	0	0	0	1.94636e-06	0	7.78543e-06	0
Pseudomonas otitidis	0	0	0	0	0	0	0	0	0	0	0	0	0	0	0	0	0	0	0	0	0	0	0	0	0	0	0	4.11489e-05	0	0	0	3.54988e-05	0	0	0	0	0	0	0	0	1.91619e-06	0	4.11489e-06	3.54988e-06
Selenomonas multispecies spp30 2	0	0	0	0	0	0	0	0	0	0	7.13649e-05	0	0	0	0	0	0	0	0	0	0	0	0	0	0	0	0	0	0	0	0	0	0	0	0	0	0	0	0	0	1.78412e-06	3.56824e-06	0	0
TM7 [G-1] sp. oral taxon 352	0	0	0	0	0	0	0	0	0	0	7.13649e-05	0	0	0	0	0	0	0	0	0	0	0	0	0	0	0	0	0	0	0	0	0	0	0	0	0	0	0	0	0	1.78412e-06	3.56824e-06	0	0
Fusobacterium multispecies spp15 3	0	0	0	0	0	0	0	0	0	0	0	0	0	0	0	0	0	0	0	0	0	0	0	0	0	0	0	0	0	0	0	0	0	6.71953e-05	0	0	0	0	0	0	1.67988e-06	0	0	6.71953e-06
Neisseria sp. oral taxon 499	6.64143e-05	0	0	0	0	0	0	0	0	0	0	0	0	0	0	0	0	0	0	0	0	0	0	0	0	0	0	0	0	0	0	0	0	0	0	0	0	0	0	0	1.66036e-06	3.32071e-06	0	0
Granulicatella sp. Oral Taxon D03	0	0	0	0	0	0	0	0	0	0	0	0	0	0	0	0	0	0	0	6.63614e-05	0	0	0	0	0	0	0	0	0	0	0	0	0	0	0	0	0	0	0	0	1.65904e-06	3.31807e-06	0	0
Treponema sp. oral taxon 951	0	0	0	0	0	0	3.43088e-05	0	2.99115e-05	0	0	0	0	0	0	0	0	0	0	0	0	0	0	0	0	0	0	0	0	0	0	0	0	0	0	0	0	0	0	0	1.60551e-06	3.21102e-06	0	0
Alloprevotella sp. oral taxon 914	0	0	0	0	0	0	0	0	0	0	0	0	0	0	0	0	0	0	6.21041e-05	0	0	0	0	0	0	0	0	0	0	0	0	0	0	0	0	0	0	0	0	0	1.5526e-06	3.1052e-06	0	0
Ruminococcaceae [G-1] sp. oral taxon 075	0	0	0	0	0	0	0	0	0	0	0	0	0	0	0	0	0	0	6.21041e-05	0	0	0	0	0	0	0	0	0	0	0	0	0	0	0	0	0	0	0	0	0	1.5526e-06	3.1052e-06	0	0
Propionibacterium sp. oral taxon 915	0	0	0	0	0	0	0	0	0	0	0	0	0	0	0	0	0	0	0	0	0	0	0	0	0	0	0	0	0	0	0	0	0	0	0	0	0	0	5.90284e-05	0	1.47571e-06	0	0	5.90284e-06
Streptococcus pseudopneumoniae	0	0	0	0	0	0	0	0	0	0	0	0	0	0	0	0	0	0	0	0	0	0	0	0	0	0	0	0	5.89431e-05	0	0	0	0	0	0	0	0	0	0	0	1.47358e-06	0	5.89431e-06	0
Lactobacillus crispatus	0	0	0	0	0	0	0	0	0	0	0	0	0	0	0	0	0	0	0	0	0	0	0	0	0	0	0	0	0	0	0	0	0	0	5.4936e-05	0	0	0	0	0	1.3734e-06	0	0	5.4936e-06
Prevotella sp. oral taxon 515	0	0	0	0	0	0	0	0	0	0	0	0	0	0	0	0	0	0	0	0	5.38039e-05	0	0	0	0	0	0	0	0	0	0	0	0	0	0	0	0	0	0	0	1.3451e-06	0	5.38039e-06	0
Streptococcus multispecies spp8 2	0	0	0	0	0	0	0	0	0	0	0	0	0	0	0	0	0	0	0	0	0	0	0	0	0	0	5.25942e-05	0	0	0	0	0	0	0	0	0	0	0	0	0	1.31486e-06	0	5.25942e-06	0
Enterobacter cancerogenus	0	0	0	0	0	0	0	0	0	0	0	0	0	0	0	0	0	0	0	0	0	0	0	0	0	0	5.25942e-05	0	0	0	0	0	0	0	0	0	0	0	0	0	1.31486e-06	0	5.25942e-06	0
Lysobacter brunescens	0	0	0	0	0	0	0	0	0	0	0	0	0	0	0	0	0	0	0	0	0	0	0	5.15331e-05	0	0	0	0	0	0	0	0	0	0	0	0	0	0	0	0	1.28833e-06	0	5.15331e-06	0
Prevotella sp. Oral Taxon G60	0	0	0	0	0	0	0	0	0	0	0	0	0	0	0	0	0	0	0	0	0	0	0	0	0	0	0	0	0	0	0	0	0	0	0	0	4.87187e-05	0	0	0	1.21797e-06	0	0	4.87187e-06
Ruminococcaceae [G-2] sp. oral taxon 085	0	0	4.63371e-05	0	0	0	0	0	0	0	0	0	0	0	0	0	0	0	0	0	0	0	0	0	0	0	0	0	0	0	0	0	0	0	0	0	0	0	0	0	1.15843e-06	2.31685e-06	0	0
Paracoccus marcusii Oral Taxon D41	0	0	4.63371e-05	0	0	0	0	0	0	0	0	0	0	0	0	0	0	0	0	0	0	0	0	0	0	0	0	0	0	0	0	0	0	0	0	0	0	0	0	0	1.15843e-06	2.31685e-06	0	0
Novispirillum itersonii	0	0	4.63371e-05	0	0	0	0	0	0	0	0	0	0	0	0	0	0	0	0	0	0	0	0	0	0	0	0	0	0	0	0	0	0	0	0	0	0	0	0	0	1.15843e-06	2.31685e-06	0	0
Haemophilus parahaemolyticus	0	0	4.63371e-05	0	0	0	0	0	0	0	0	0	0	0	0	0	0	0	0	0	0	0	0	0	0	0	0	0	0	0	0	0	0	0	0	0	0	0	0	0	1.15843e-06	2.31685e-06	0	0
Asaia bogorensis	0	0	0	0	0	0	0	0	0	0	0	0	0	0	0	0	0	0	0	0	0	0	0	0	0	0	0	0	0	0	0	0	0	0	0	0	0	0	0	4.62984e-05	1.15746e-06	0	0	4.62984e-06
Staphylococcus epidermidis	0	0	0	0	0	0	0	0	0	0	0	0	0	0	0	0	0	0	0	0	0	0	0	0	0	0	0	0	0	0	0	0	4.58463e-05	0	0	0	0	0	0	0	1.14616e-06	0	0	4.58463e-06
Dialister sp. oral taxon 119	0	0	0	0	0	0	0	0	0	0	0	0	0	0	0	0	0	0	0	0	0	0	0	0	0	0	0	0	0	0	0	0	4.58463e-05	0	0	0	0	0	0	0	1.14616e-06	0	0	4.58463e-06
Haematobacter massiliensis	0	0	0	0	0	0	0	0	0	0	0	0	0	0	0	0	0	0	0	0	0	0	0	0	0	0	0	0	0	0	0	0	4.58463e-05	0	0	0	0	0	0	0	1.14616e-06	0	0	4.58463e-06
Pseudomonas sp. Oral Taxon C61	0	0	0	0	0	0	0	0	0	0	0	0	0	0	0	0	0	0	0	0	0	0	0	0	0	0	0	0	0	0	0	0	4.58463e-05	0	0	0	0	0	0	0	1.14616e-06	0	0	4.58463e-06
Dietzia sp. BBDP51	0	0	0	0	0	0	0	0	0	0	0	0	0	0	0	0	0	0	0	0	0	0	4.51794e-05	0	0	0	0	0	0	0	0	0	0	0	0	0	0	0	0	0	1.12948e-06	0	4.51794e-06	0
Blastococcus saxobsidens	0	0	0	0	0	0	0	0	0	0	0	0	0	0	0	0	0	0	0	0	0	0	4.51794e-05	0	0	0	0	0	0	0	0	0	0	0	0	0	0	0	0	0	1.12948e-06	0	4.51794e-06	0
Paracoccus chinensis	0	0	0	0	0	0	0	0	0	0	0	0	0	0	0	0	0	0	0	0	0	0	4.51794e-05	0	0	0	0	0	0	0	0	0	0	0	0	0	0	0	0	0	1.12948e-06	0	4.51794e-06	0
Massilia aurea	0	0	0	0	0	0	0	0	0	0	0	0	0	0	0	0	0	0	0	0	0	0	4.51794e-05	0	0	0	0	0	0	0	0	0	0	0	0	0	0	0	0	0	1.12948e-06	0	4.51794e-06	0
Pseudomonas stutzeri	0	0	0	0	0	0	0	0	0	0	0	0	0	0	0	0	0	0	0	0	0	0	4.51794e-05	0	0	0	0	0	0	0	0	0	0	0	0	0	0	0	0	0	1.12948e-06	0	4.51794e-06	0
Eubacterium [XI][G-7] yurii	0	0	0	0	0	0	0	4.42968e-05	0	0	0	0	0	0	0	0	0	0	0	0	0	0	0	0	0	0	0	0	0	0	0	0	0	0	0	0	0	0	0	0	1.10742e-06	2.21484e-06	0	0
Phenylobacterium falsum	0	0	0	0	0	0	0	0	0	0	0	0	0	0	0	0	0	0	0	0	0	0	0	0	0	0	0	4.11489e-05	0	0	0	0	0	0	0	0	0	0	0	0	1.02872e-06	0	4.11489e-06	0
Moraxella osloensis	0	0	0	0	0	0	0	0	0	0	0	0	0	0	0	0	0	0	0	0	0	0	0	0	0	0	0	4.11489e-05	0	0	0	0	0	0	0	0	0	0	0	0	1.02872e-06	0	4.11489e-06	0
Catonella sp. oral taxon 164	0	0	0	0	0	0	0	0	0	0	0	0	0	0	0	4.04793e-05	0	0	0	0	0	0	0	0	0	0	0	0	0	0	0	0	0	0	0	0	0	0	0	0	1.01198e-06	2.02396e-06	0	0
Olsenella sp. oral taxon 809	0	0	0	0	0	3.93035e-05	0	0	0	0	0	0	0	0	0	0	0	0	0	0	0	0	0	0	0	0	0	0	0	0	0	0	0	0	0	0	0	0	0	0	9.82589e-07	1.96518e-06	0	0
Lactobacillus paracasei	0	0	0	0	0	3.93035e-05	0	0	0	0	0	0	0	0	0	0	0	0	0	0	0	0	0	0	0	0	0	0	0	0	0	0	0	0	0	0	0	0	0	0	9.82589e-07	1.96518e-06	0	0
Actinomyces oricola	0	0	0	0	0	0	0	0	0	0	0	0	0	0	0	0	0	0	0	0	0	0	0	0	0	0	0	0	0	3.89272e-05	0	0	0	0	0	0	0	0	0	0	9.73179e-07	0	3.89272e-06	0
Legionella pneumophila	0	0	0	0	0	0	0	0	0	0	0	0	0	0	0	0	0	0	0	0	0	0	0	0	3.79651e-05	0	0	0	0	0	0	0	0	0	0	0	0	0	0	0	9.49127e-07	0	3.79651e-06	0
Bradyrhizobium elkanii	0	0	0	0	0	0	0	0	0	0	3.56824e-05	0	0	0	0	0	0	0	0	0	0	0	0	0	0	0	0	0	0	0	0	0	0	0	0	0	0	0	0	0	8.92061e-07	1.78412e-06	0	0
Kytococcus sedentarius	0	0	0	0	0	0	0	0	0	0	0	0	0	0	0	0	0	0	0	0	0	0	0	0	0	3.4522e-05	0	0	0	0	0	0	0	0	0	0	0	0	0	0	8.63051e-07	0	3.4522e-06	0
Peptoniphilus lacrimalis	0	0	0	0	0	0	0	0	0	0	0	0	0	0	0	0	0	0	0	0	0	0	0	0	0	3.4522e-05	0	0	0	0	0	0	0	0	0	0	0	0	0	0	8.63051e-07	0	3.4522e-06	0
Nubsella zeaxanthinifaciens	0	0	0	0	0	0	0	0	0	0	0	0	0	0	0	0	0	0	0	0	0	0	0	0	0	0	0	0	0	0	0	0	0	3.35976e-05	0	0	0	0	0	0	8.39941e-07	0	0	3.35976e-06
Kocuria marina	0	0	0	0	0	0	0	0	0	0	0	0	0	0	0	0	0	0	0	0	0	0	0	0	0	0	0	0	2.94716e-05	0	0	0	0	0	0	0	0	0	0	0	7.36789e-07	0	2.94716e-06	0
Kluyvera ascorbata	0	0	0	0	0	0	0	0	0	0	0	0	0	0	0	0	0	0	0	0	0	2.74469e-05	0	0	0	0	0	0	0	0	0	0	0	0	0	0	0	0	0	0	6.86172e-07	0	2.74469e-06	0

## Sheet: Detection frequencies
Group	Gingivitis pretreatment	Gingivitis pretreatment	Gingivitis pretreatment	Gingivitis pretreatment	Gingivitis pretreatment	Gingivitis pretreatment	Gingivitis pretreatment	Gingivitis pretreatment	Gingivitis pretreatment	Gingivitis pretreatment	Gingivitis pretreatment	Gingivitis pretreatment	Gingivitis pretreatment	Gingivitis pretreatment	Gingivitis pretreatment	Gingivitis pretreatment	Gingivitis pretreatment	Gingivitis pretreatment	Gingivitis pretreatment	Gingivitis pretreatment	CHX-14 days post treatment	CHX-14 days post treatment	CHX-14 days post treatment	CHX-14 days post treatment	CHX-14 days post treatment	CHX-14 days post treatment	CHX-14 days post treatment	CHX-14 days post treatment	CHX-14 days post treatment	CHX-14 days post treatment	NAC-14 days post treatment	NAC-14 days post treatment	NAC-14 days post treatment	NAC-14 days post treatment	NAC-14 days post treatment	NAC-14 days post treatment	NAC-14 days post treatment	NAC-14 days post treatment	NAC-14 days post treatment	NAC-14 days post treatment
Species	A.2.21	A.3.21	A.5.21	A.9.21	A.10.21	A.14.21	A.15.21	A.16.21	A.18.21	A.19.21	A.1.21	A.4.21	A.6.21	A.7.21	A.8.21	A.11.21	A.12.21	A.13.21	A.17.21	A.20.21	A1.2.35	A1.3.35	A1.4.35	A1.7.35	A1.11.35	A1.12.35	A1.14.35	A1.16.35	A1.18.35	A1.19.35	A2.1.35	A2.5.35	A2.6.35	A2.8.35	A2.9.35	A2.10.35	A2.13.35	A2.15.35	A2.17.35	A2.20.35	Overall	Gingivitis pretreatment	CHX-14 days post treatment	NAC-14 days post treatment
Fusobacterium nucleatum subsp. vincentii	1	1	1	1	1	1	1	1	1	1	1	1	1	1	1	1	1	1	1	1	1	1	1	1	1	1	1	1	1	1	1	1	1	1	1	1	1	1	1	1	1	1	1	1
Fusobacterium nucleatum subsp. animalis	1	1	1	1	1	1	1	1	1	1	1	1	1	1	1	1	1	1	1	1	1	1	1	1	1	1	1	1	1	1	1	1	1	1	1	1	1	1	1	1	1	1	1	1
Veillonella parvula group	1	1	1	1	1	1	1	1	1	1	1	1	1	1	1	1	1	1	1	1	1	1	1	1	1	1	1	1	1	1	1	1	1	1	1	1	1	1	1	1	1	1	1	1
TM7 [G-1] sp. oral taxon 346	1	1	1	1	1	1	1	1	1	1	1	1	1	1	1	1	1	1	1	1	1	1	1	1	1	1	1	1	1	1	1	1	1	1	1	1	1	1	1	1	1	1	1	1
Propionibacterium propionicum	1	1	1	1	1	1	1	1	1	1	1	1	1	1	1	1	1	1	1	1	1	1	1	1	1	1	1	1	1	1	1	1	1	1	1	1	1	1	1	1	1	1	1	1
Fusobacterium nucleatum subsp. polymorphum	1	1	1	1	1	1	1	1	1	1	1	1	1	1	1	1	1	1	1	1	1	1	1	1	1	1	1	1	1	1	1	1	1	1	1	1	1	1	1	1	1	1	1	1
Campylobacter gracilis	1	1	1	1	1	1	1	1	1	1	1	1	1	1	1	1	1	1	1	1	1	1	1	1	1	1	1	1	1	1	1	1	1	1	1	1	1	1	1	1	1	1	1	1
TM7 [G-1] sp. oral taxon 349	1	1	1	1	1	1	1	1	1	1	1	1	1	1	1	1	1	1	1	1	1	1	1	1	1	1	1	1	1	1	1	1	1	1	1	1	1	1	1	1	1	1	1	1
Cardiobacterium valvarum	1	1	1	1	1	1	1	1	1	1	1	1	1	1	1	1	1	1	1	1	1	1	1	1	1	1	1	1	1	1	1	1	1	1	1	1	1	1	1	1	1	1	1	1
Streptococcus gordonii	1	1	1	1	1	1	1	1	1	1	1	1	1	1	1	1	1	1	1	1	1	1	1	1	1	1	1	1	1	1	1	1	1	1	1	1	1	1	1	1	1	1	1	1
Granulicatella adiacens	1	1	1	1	1	1	1	1	1	1	1	1	1	1	1	1	1	1	1	1	1	1	1	1	1	1	1	1	1	1	1	1	1	1	1	1	1	1	1	1	1	1	1	1
Bacteroidales [G-2] sp. oral taxon 274	1	1	1	1	1	1	1	1	1	1	1	1	1	1	1	1	1	1	1	1	1	1	1	1	1	1	1	1	1	1	1	1	1	1	1	1	1	1	1	1	1	1	1	1
Prevotella oris	1	1	1	1	1	1	1	1	1	1	1	1	1	1	1	1	1	1	1	1	1	1	1	1	1	1	1	1	1	1	1	1	1	1	1	1	1	1	1	1	1	1	1	1
Tannerella sp. oral taxon 286	1	1	1	1	1	1	1	1	1	1	1	1	1	1	1	1	1	1	1	1	1	1	1	1	1	1	1	1	1	1	1	1	1	1	1	1	1	1	1	1	1	1	1	1
Streptococcus cristatus	1	1	1	1	1	1	1	1	1	1	1	1	1	1	1	1	1	1	1	1	1	1	1	1	0	1	1	1	1	1	1	1	1	1	1	1	1	1	1	1	0.975	1	0.9	1
Streptococcus sp. oral taxon 423	1	1	1	1	1	1	1	1	1	1	1	1	1	1	0	1	1	1	1	1	1	1	1	1	1	1	1	1	1	1	1	1	1	1	1	1	1	1	1	1	0.975	0.95	1	1
Fusobacterium multispecies spp42 2	1	1	1	1	1	1	1	1	1	1	1	1	1	1	1	1	1	1	1	1	1	1	1	1	1	1	1	1	1	0	1	1	1	1	1	1	1	1	1	1	0.975	1	0.9	1
Lautropia mirabilis	1	1	1	1	1	1	1	1	0	1	1	1	1	1	1	1	1	1	1	1	1	1	1	1	1	1	1	1	1	1	1	1	1	1	1	1	1	1	1	1	0.975	0.95	1	1
Atopobium rimae	1	1	1	1	1	1	1	1	1	1	1	1	1	1	1	1	1	1	1	1	1	1	1	1	0	1	1	1	1	1	1	1	1	1	1	1	1	1	1	1	0.975	1	0.9	1
Streptococcus mutans	1	1	1	1	0	1	1	1	1	1	1	1	1	1	1	1	1	1	1	1	1	1	1	1	1	1	1	1	1	1	1	1	1	1	1	1	1	1	1	1	0.975	0.95	1	1
Streptococcus dentisani	1	1	1	1	1	1	1	1	1	1	1	1	1	1	1	1	1	0	1	1	1	1	1	1	1	1	1	1	1	1	1	1	1	1	1	1	1	1	1	1	0.975	0.95	1	1
TM7 [G-5] sp. oral taxon 356	1	1	1	1	1	1	1	1	1	1	1	1	1	1	1	1	1	1	1	1	1	1	1	1	1	1	1	1	1	0	1	1	1	1	1	1	1	1	1	1	0.975	1	0.9	1
Fusobacterium sp. HOT 204	1	1	1	1	1	1	1	1	1	1	1	1	0	1	1	1	1	1	1	1	1	1	1	1	1	1	1	1	1	1	1	1	1	1	1	1	1	1	1	1	0.975	0.95	1	1
Leptotrichia goodfellowii	1	1	1	1	1	1	1	1	1	1	1	1	1	1	1	1	1	1	1	1	1	1	1	0	1	1	1	1	1	1	1	1	1	1	1	1	1	1	1	1	0.975	1	0.9	1
Fusobacterium sp. oral taxon 203	1	1	1	1	1	1	1	1	1	1	1	1	1	1	1	1	1	1	1	1	1	1	1	1	1	0	1	1	0	1	1	1	1	1	1	1	1	1	1	1	0.95	1	0.8	1
Streptococcus oralis	1	1	1	1	1	1	1	1	1	1	1	1	1	1	1	1	1	1	1	1	1	1	1	1	1	1	1	1	1	0	1	1	1	1	1	1	0	1	1	1	0.95	1	0.9	0.9
Gemella morbillorum	1	1	1	1	1	1	1	1	1	1	1	1	1	1	1	1	1	1	1	1	1	1	1	1	1	1	1	1	1	1	1	1	1	1	0	1	1	0	1	1	0.95	1	1	0.8
Prevotella denticola	1	1	1	1	1	1	1	1	1	1	1	1	1	1	1	1	1	1	1	1	1	1	0	1	1	1	1	1	1	1	1	1	0	1	1	1	1	1	1	1	0.95	1	0.9	0.9
Porphyromonas catoniae	1	1	1	1	1	1	1	1	0	1	1	1	1	1	1	1	1	1	1	1	1	1	1	1	0	1	1	1	1	1	1	1	1	1	1	1	1	1	1	1	0.95	0.95	0.9	1
Leptotrichia sp. oral taxon 219	1	1	1	1	1	1	1	1	1	0	1	1	1	1	1	1	1	1	1	1	1	1	1	1	1	1	1	1	1	0	1	1	1	1	1	1	1	1	1	1	0.95	0.95	0.9	1
Leptotrichia sp. oral taxon 212	1	1	1	1	1	1	1	1	1	1	1	1	1	1	1	1	1	1	1	0	1	1	1	1	1	1	1	1	1	1	1	1	1	1	1	1	1	1	1	0	0.95	0.95	1	0.9
Porphyromonas endodontalis	1	1	1	1	1	1	1	1	1	1	1	1	1	1	1	1	1	1	1	1	1	1	1	1	0	1	1	1	0	1	1	1	1	1	1	1	1	1	1	1	0.95	1	0.8	1
Dialister invisus	1	1	1	1	1	1	1	1	0	1	1	1	1	1	1	1	1	1	1	1	1	1	1	1	1	1	1	1	0	1	1	1	1	1	1	1	1	1	1	1	0.95	0.95	0.9	1
Olsenella sp. oral taxon 807	1	1	1	1	1	1	1	1	1	1	1	1	1	1	1	0	1	0	1	1	1	1	1	1	1	1	1	1	1	1	1	1	1	1	1	1	1	1	1	1	0.95	0.9	1	1
Streptococcus intermedius	1	1	1	1	1	1	1	1	1	1	1	1	1	1	1	1	1	1	1	1	1	1	1	1	0	1	1	1	1	1	1	1	1	0	1	1	1	1	1	1	0.95	1	0.9	0.9
Cardiobacterium hominis	1	1	1	1	1	1	1	1	1	0	1	1	1	1	1	1	1	1	1	1	1	1	1	1	1	1	1	1	1	0	1	1	1	1	1	1	1	1	1	1	0.95	0.95	0.9	1
Oribacterium sp. oral taxon 078	1	1	1	1	1	1	1	1	1	1	1	1	1	1	1	1	1	0	1	1	1	1	1	1	1	1	1	0	1	1	1	1	1	1	1	1	1	1	1	1	0.95	0.95	0.9	1
Leptotrichia sp. oral taxon 392	1	1	1	1	1	1	1	1	1	1	1	1	1	1	1	0	1	1	1	0	1	1	1	1	1	1	1	1	1	1	1	1	1	1	1	1	1	1	1	1	0.95	0.9	1	1
Lachnospiraceae [G-3] sp. oral taxon 100	1	1	1	0	1	1	1	1	1	1	1	1	0	1	1	1	1	1	1	1	1	1	1	1	1	1	1	1	1	1	1	1	1	1	0	1	1	1	1	1	0.925	0.9	1	0.9
Capnocytophaga sputigena	0	1	1	1	1	1	1	1	1	1	1	1	0	0	1	1	1	1	1	1	1	1	1	1	1	1	1	1	1	1	1	1	1	1	1	1	1	1	1	1	0.925	0.85	1	1
Rothia aeria	1	0	1	1	1	0	1	1	1	1	1	1	1	1	1	1	1	0	1	1	1	1	1	1	1	1	1	1	1	1	1	1	1	1	1	1	1	1	1	1	0.925	0.85	1	1
Peptostreptococcaceae [XI][G-7] [Eubacterium] yurii subsps. yurii & margaretiae	1	1	1	1	1	1	1	1	1	1	1	1	1	1	1	1	1	0	1	1	1	1	1	1	1	1	1	1	1	1	1	1	1	1	1	1	0	1	1	0	0.925	0.95	1	0.8
Selenomonas sputigena	1	1	1	1	1	1	1	1	1	1	1	1	1	1	1	1	1	1	1	1	1	1	1	0	0	1	1	1	1	0	1	1	1	1	1	1	1	1	1	1	0.925	1	0.7	1
Streptococcus sanguinis	1	1	1	1	1	1	1	1	1	1	1	1	1	1	1	1	1	1	1	1	1	1	1	1	1	0	1	1	0	0	1	1	1	1	1	1	1	1	1	1	0.925	1	0.7	1
Actinomyces sp. oral taxon 180	1	1	1	1	1	1	1	1	1	0	1	1	1	1	1	1	1	1	1	1	1	1	1	1	1	1	1	1	1	0	1	1	1	1	0	1	1	1	1	1	0.925	0.95	0.9	0.9
Parvimonas micra	1	1	1	1	1	1	1	1	1	0	1	1	1	1	1	1	1	1	1	1	1	0	1	1	1	1	1	1	1	0	1	1	1	1	1	1	1	1	1	1	0.925	0.95	0.8	1
Actinomyces naeslundii	1	1	1	1	1	1	1	1	1	1	1	1	1	1	1	1	1	1	1	1	1	0	0	1	1	1	1	1	1	0	1	1	1	1	1	1	1	1	1	1	0.925	1	0.7	1
Abiotrophia defectiva	1	1	1	1	0	1	1	1	1	1	1	0	1	1	1	1	1	1	0	1	1	1	1	1	1	1	1	1	1	1	1	1	1	1	1	1	1	1	1	1	0.925	0.85	1	1
Leptotrichia wadei	1	1	1	1	0	1	1	1	1	1	1	1	0	1	1	1	1	1	1	1	1	1	1	1	1	0	1	1	1	1	1	1	1	1	1	1	1	1	1	1	0.925	0.9	0.9	1
Streptococcus mitis	0	1	1	1	1	1	1	1	1	0	1	1	1	1	1	1	1	1	1	1	0	1	1	1	1	1	1	1	1	0	1	1	1	1	1	1	1	1	1	1	0.9	0.9	0.8	1
Mogibacterium diversum	0	1	1	1	1	1	1	1	1	1	1	1	1	0	1	1	1	1	1	1	0	1	1	0	1	1	1	1	1	1	1	1	1	1	1	1	1	1	1	1	0.9	0.9	0.8	1
Porphyromonas sp. oral taxon 279	1	0	1	1	1	1	1	1	1	1	1	1	0	1	1	1	1	1	1	1	1	1	1	0	0	1	1	1	1	1	1	1	1	1	1	1	1	1	1	1	0.9	0.9	0.8	1
Capnocytophaga leadbetteri	1	0	0	1	1	1	1	1	1	1	1	1	1	1	1	1	1	1	1	1	1	0	1	1	1	1	1	1	0	1	1	1	1	1	1	1	1	1	1	1	0.9	0.9	0.8	1
Eikenella corrodens	1	1	1	1	1	1	1	1	1	1	1	1	0	1	1	1	1	1	1	1	1	1	1	1	0	1	0	1	1	1	1	1	0	1	1	1	1	1	1	1	0.9	0.95	0.8	0.9
Prevotella sp. oral taxon 472	1	1	1	1	1	1	1	1	1	1	1	1	0	1	0	1	1	1	1	1	1	1	1	1	1	1	1	1	1	1	1	1	0	0	1	1	1	1	1	1	0.9	0.9	1	0.8
Streptococcus anginosus	1	1	1	0	1	1	1	1	0	1	1	1	1	1	1	1	1	1	1	1	1	1	1	1	1	1	1	1	1	1	1	1	1	1	0	1	1	0	1	1	0.9	0.9	1	0.8
Tannerella forsythia	1	1	1	1	1	1	1	1	1	1	1	1	1	1	0	1	1	1	1	1	1	1	1	1	1	0	0	1	1	1	1	1	1	0	1	1	1	1	1	1	0.9	0.95	0.8	0.9
Porphyromonas sp. oral taxon 275	1	0	1	1	1	1	1	1	1	1	1	1	1	1	1	1	1	1	1	1	1	0	0	1	0	1	0	1	1	1	1	1	1	1	1	1	1	1	1	1	0.875	0.95	0.6	1
Leptotrichia sp. oral taxon 498	1	1	1	1	1	1	1	1	1	1	1	1	0	1	1	1	0	1	1	1	1	0	1	1	0	0	1	1	1	1	1	1	1	1	1	1	1	1	1	1	0.875	0.9	0.7	1
Corynebacterium matruchotii	1	1	1	1	0	1	1	1	1	1	1	1	1	1	1	1	1	1	1	1	0	1	1	1	1	0	0	1	0	1	1	1	1	1	1	1	1	1	1	1	0.875	0.95	0.6	1
Streptococcus sp. oral taxon 058	1	0	1	1	1	1	1	1	1	0	1	1	1	1	1	1	0	1	1	1	1	1	1	1	1	0	1	1	1	1	1	1	1	0	1	1	1	1	1	1	0.875	0.85	0.9	0.9
Fusobacterium periodonticum	1	1	1	1	1	1	1	1	1	1	1	1	1	1	1	1	1	1	1	1	0	0	1	1	0	0	1	0	1	1	1	1	1	1	1	1	1	1	1	1	0.875	1	0.5	1
Veillonellaceae [G-1] sp. oral taxon 155	1	1	1	1	0	1	1	1	1	1	0	1	1	1	0	1	1	0	1	1	1	1	1	1	1	1	1	1	1	1	1	1	1	1	1	1	1	1	1	0	0.875	0.8	1	0.9
Leptotrichia hongkongensis	0	0	1	1	1	0	1	1	1	1	1	1	1	1	1	1	1	1	1	1	1	0	1	1	1	1	1	1	1	1	1	1	1	1	1	1	1	0	1	1	0.875	0.85	0.9	0.9
Lachnoanaerobaculum saburreum	0	1	1	1	1	1	1	1	1	1	1	1	1	1	1	1	1	0	1	1	1	1	0	1	1	1	0	1	1	1	1	1	1	1	1	1	1	1	1	0	0.875	0.9	0.8	0.9
Peptostreptococcus stomatis	1	1	1	1	1	1	1	1	1	1	1	1	1	1	1	1	1	1	1	1	1	0	0	1	0	0	0	1	1	0	1	1	1	1	1	1	1	1	1	1	0.85	1	0.4	1
Capnocytophaga sp. oral taxon 336	1	1	1	1	1	1	1	1	1	0	0	1	1	1	1	1	1	0	1	1	1	1	1	1	1	1	1	1	1	0	1	1	1	1	0	1	0	1	1	1	0.85	0.85	0.9	0.8
Streptococcus salivarius	1	1	1	1	1	1	1	1	1	1	1	1	1	1	1	1	1	1	1	1	0	0	0	1	0	1	1	1	0	0	1	1	1	1	1	1	1	1	1	1	0.85	1	0.4	1
Selenomonas noxia	1	1	1	1	1	1	1	1	1	1	1	1	1	1	1	1	1	1	1	1	0	1	1	1	0	0	0	1	0	0	1	1	1	1	1	1	1	1	1	1	0.85	1	0.4	1
Atopobium parvulum	1	1	1	1	1	1	1	1	1	0	1	1	0	1	1	1	1	1	1	1	1	1	1	1	0	1	0	1	1	0	1	1	0	1	1	1	1	1	1	1	0.85	0.9	0.7	0.9
Prevotella micans	1	1	1	1	0	1	1	1	1	0	1	1	1	1	1	1	1	1	1	0	0	1	1	0	1	1	1	1	1	0	1	1	1	1	1	1	1	1	1	1	0.85	0.85	0.7	1
Neisseria mucosa	1	1	1	0	1	1	1	1	1	0	1	1	1	1	1	1	1	0	1	1	1	1	1	1	1	1	1	1	1	0	1	1	1	1	0	1	0	1	1	1	0.85	0.85	0.9	0.8
Capnocytophaga granulosa	1	1	1	1	1	1	1	1	1	0	1	1	0	1	0	1	1	1	1	1	1	1	1	1	1	1	1	1	1	0	1	1	0	0	1	1	1	1	1	1	0.85	0.85	0.9	0.8
Tannerella sp. oral taxon 808	1	1	1	1	1	1	1	1	0	0	1	1	1	1	1	1	1	1	1	0	1	1	1	1	0	0	1	1	1	1	1	1	1	1	1	1	0	1	1	1	0.85	0.85	0.8	0.9
Capnocytophaga gingivalis	0	1	1	1	0	1	1	1	1	1	1	1	1	0	1	1	1	1	1	1	1	1	1	1	1	1	1	0	1	1	0	1	1	1	0	1	1	1	1	1	0.85	0.85	0.9	0.8
Fusobacterium naviforme	1	1	1	1	0	1	1	1	1	0	1	1	1	1	0	1	1	1	1	1	1	1	1	1	1	1	0	0	1	0	1	1	1	1	1	1	1	1	0	1	0.825	0.85	0.7	0.9
Solobacterium moorei	1	1	1	1	1	0	1	1	1	1	1	1	1	1	1	1	1	1	1	1	1	1	1	0	0	0	1	1	0	0	1	1	1	1	1	1	1	1	1	0	0.825	0.95	0.5	0.9
Parvimonas sp. oral taxon 110	0	1	1	1	0	1	1	1	1	0	1	1	1	1	1	1	1	1	1	1	1	1	0	0	1	1	1	0	1	0	1	1	1	1	1	1	1	1	1	1	0.825	0.85	0.6	1
Leptotrichia sp. oral taxon 225	0	1	1	1	1	1	1	1	1	0	1	1	1	1	0	1	1	1	1	1	0	1	0	1	1	1	1	1	1	0	1	1	1	0	1	1	1	1	1	1	0.825	0.85	0.7	0.9
Leptotrichia sp. oral taxon 417	0	0	1	1	1	1	1	1	1	1	1	1	1	0	1	1	0	1	1	0	1	1	1	0	1	0	1	1	1	1	1	1	1	1	1	1	1	1	1	1	0.825	0.75	0.8	1
Leptotrichia trevisanii	1	1	1	1	1	1	1	1	1	0	1	0	1	1	1	1	0	0	1	1	1	1	1	1	1	1	1	1	1	0	1	1	1	1	1	1	0	0	1	1	0.825	0.8	0.9	0.8
TM7 [G-1] sp. oral taxon 347	1	0	1	0	1	1	1	1	1	1	1	1	0	1	1	0	0	1	1	0	1	1	1	1	1	1	1	1	1	1	1	1	1	1	1	1	1	1	1	0	0.825	0.7	1	0.9
SR1 [G-1] sp. oral taxon 874	1	1	1	1	0	1	1	1	1	1	1	1	1	1	0	1	1	1	1	1	1	1	1	0	0	1	0	1	1	1	1	1	1	0	1	0	1	1	1	0	0.8	0.9	0.7	0.7
Actinomyces georgiae	1	1	1	1	1	1	1	1	1	1	1	1	1	1	1	0	1	1	1	1	1	0	0	1	0	1	0	1	0	0	1	1	1	1	1	1	1	1	1	0	0.8	0.95	0.4	0.9
Treponema socranskii	1	0	1	0	1	1	1	1	1	0	1	1	1	1	1	1	1	0	1	1	1	0	1	1	1	1	1	1	1	0	1	1	1	1	0	1	1	1	1	0	0.8	0.8	0.8	0.8
Prevotella sp. oral taxon 317	1	1	1	1	1	0	0	1	1	1	1	1	1	1	1	1	1	1	1	1	0	0	1	1	0	1	0	1	0	0	1	1	1	1	1	1	1	1	1	1	0.8	0.9	0.4	1
Streptococcus tigurinus	1	1	1	1	1	1	1	1	1	1	1	1	1	0	1	1	1	1	1	1	1	0	0	1	0	0	0	1	0	1	1	1	1	1	1	1	1	1	0	1	0.8	0.95	0.4	0.9
Porphyromonas sp. oral taxon 277	1	1	1	1	1	1	0	1	1	1	1	1	1	1	1	1	1	1	1	0	0	0	0	1	1	0	1	1	1	0	0	1	1	1	1	1	1	1	1	1	0.8	0.9	0.5	0.9
Leptotrichia buccalis	0	1	1	0	0	1	1	1	1	1	1	1	1	1	1	1	1	1	1	0	1	1	1	0	1	1	1	1	1	0	1	0	1	1	0	1	1	1	1	1	0.8	0.8	0.8	0.8
Fusobacterium nucleatum ss animalis	1	1	0	1	0	1	1	1	1	1	0	1	1	1	1	1	1	1	0	1	1	0	1	1	1	1	1	1	1	0	1	1	1	0	1	1	1	1	0	1	0.8	0.8	0.8	0.8
Actinomyces meyeri	0	1	0	1	0	1	1	1	1	0	1	1	0	1	1	1	1	1	1	1	1	1	1	0	1	1	0	1	1	1	0	1	1	1	1	1	1	1	1	1	0.8	0.75	0.8	0.9
Aggregatibacter sp. oral taxon 458	1	1	1	1	1	1	1	1	1	1	1	1	0	1	1	1	1	1	1	1	0	0	0	1	0	0	0	1	0	0	1	1	1	1	1	1	1	1	1	1	0.775	0.95	0.2	1
Gemella haemolysans	1	1	1	0	1	1	1	0	1	0	1	1	1	1	1	1	1	1	1	1	1	0	0	1	0	0	1	1	1	0	1	1	1	1	1	1	0	1	1	1	0.775	0.85	0.5	0.9
Mitsuokella sp. oral taxon 521	1	0	1	1	0	1	1	1	1	1	1	1	0	1	1	0	1	1	1	1	1	0	0	1	0	0	1	1	0	1	1	1	1	1	1	1	1	1	1	1	0.775	0.8	0.5	1
Rothia dentocariosa	1	1	1	1	1	1	1	1	1	0	1	1	1	1	1	1	1	1	1	1	1	1	0	0	0	0	0	1	0	0	1	1	1	0	1	1	1	1	1	1	0.775	0.95	0.3	0.9
Lachnoanaerobaculum umeaense	0	1	1	1	0	1	1	1	1	1	1	1	1	1	0	1	1	1	1	1	0	0	1	1	0	1	0	1	1	0	1	1	1	0	1	1	1	1	1	1	0.775	0.85	0.5	0.9
Prevotella veroralis	1	1	0	1	0	1	1	1	0	1	1	1	1	1	0	1	1	1	0	1	1	1	1	1	1	0	0	1	0	1	1	1	1	0	1	1	1	1	1	1	0.775	0.75	0.7	0.9
Neisseria flavescens|subflava	1	0	1	1	0	1	1	1	1	1	1	1	0	1	1	1	0	1	1	0	0	1	0	1	1	0	1	1	1	0	1	1	0	1	1	1	1	1	1	1	0.75	0.75	0.6	0.9
Leptotrichia sp. oral taxon 223	0	1	1	1	0	1	1	1	1	1	1	1	1	1	1	1	1	0	1	1	0	1	1	1	0	1	1	0	1	1	1	1	1	0	1	0	0	0	1	1	0.75	0.85	0.7	0.6
Fretibacterium sp. oral taxon 360	1	1	0	0	0	0	1	1	1	0	1	1	1	1	0	1	1	1	0	1	1	1	1	1	1	1	0	1	0	1	1	1	1	1	0	1	1	1	1	1	0.75	0.65	0.8	0.9
Porphyromonas sp. oral taxon 278	1	1	1	1	1	1	0	1	0	1	1	1	1	1	1	1	1	1	1	1	1	0	0	1	0	0	0	1	0	0	1	0	1	1	1	1	1	1	1	1	0.75	0.9	0.3	0.9
Actinomyces johnsonii	1	0	0	1	1	1	1	1	1	1	1	1	1	1	1	1	1	0	1	1	1	1	0	1	1	0	0	0	0	1	1	1	1	1	1	1	0	1	1	0	0.75	0.85	0.5	0.8
Streptococcus downei	1	1	1	1	1	1	1	1	1	1	1	1	1	1	1	1	1	1	1	1	0	1	0	1	0	0	0	1	0	0	1	0	1	1	1	1	1	0	1	0	0.75	1	0.3	0.7
Prevotella melaninogenica	1	1	1	1	0	1	1	0	1	1	1	1	1	1	1	1	1	1	1	1	1	1	1	1	0	0	0	1	0	1	1	1	1	0	1	0	0	1	0	1	0.75	0.9	0.6	0.6
Prevotella oulorum	1	1	1	0	1	0	0	1	1	1	1	1	0	1	1	0	0	0	1	0	1	1	1	1	1	1	1	1	1	1	1	1	0	1	0	1	0	1	1	1	0.725	0.6	1	0.7
Fretibacterium fastidiosum	1	1	1	1	0	1	1	1	1	1	1	0	1	1	1	0	0	1	1	1	0	0	0	1	0	1	0	1	0	0	1	1	1	1	1	1	1	1	1	1	0.725	0.8	0.3	1
TM7 [G-1] sp. oral taxon 869	0	1	1	1	1	1	1	1	1	1	1	1	1	0	1	1	0	1	1	0	0	1	0	0	0	0	1	1	0	1	1	1	1	1	1	1	1	1	1	0	0.725	0.8	0.4	0.9
Peptostreptococcaceae [XI][G-1] [Eubacterium] infirmum	1	0	1	0	1	1	1	1	1	0	1	1	0	1	1	1	1	1	1	1	1	0	0	1	1	1	0	1	0	0	1	1	0	1	0	1	1	1	1	1	0.725	0.8	0.5	0.8
Selenomonas infelix	1	0	1	1	0	1	0	0	1	0	1	1	1	1	0	0	1	0	1	0	1	1	0	1	1	1	1	1	1	1	0	1	1	1	1	1	1	1	1	1	0.725	0.55	0.9	0.9
Haemophilus parainfluenzae	1	0	1	1	1	1	1	1	0	1	1	1	1	1	1	1	1	0	1	0	0	0	1	1	1	1	1	1	1	0	1	1	1	0	1	0	0	1	1	0	0.725	0.8	0.7	0.6
Streptococcus sp. oral taxon 064	1	1	1	1	0	1	1	1	0	1	1	1	0	1	1	1	1	1	1	1	1	1	0	1	0	1	1	1	0	0	0	1	0	0	1	1	1	1	1	0	0.725	0.85	0.6	0.6
Streptococcus sinensis	1	0	1	0	1	1	1	1	1	1	0	1	0	1	0	0	1	1	1	0	1	1	1	1	0	1	1	1	1	1	0	1	0	0	0	1	1	1	1	1	0.7	0.65	0.9	0.6
Treponema sp. oral taxon 231	1	0	0	1	0	1	1	0	1	1	1	1	1	0	0	1	1	1	1	1	1	1	1	0	1	1	0	0	0	1	0	1	1	0	1	1	1	1	1	1	0.7	0.7	0.6	0.8
Peptostreptococcaceae [XI][G-9] [Eubacterium] brachy	1	1	1	0	1	0	1	1	1	0	0	0	1	1	1	1	1	0	1	0	1	1	1	0	1	1	0	1	1	0	1	1	1	1	0	1	0	1	1	1	0.7	0.65	0.7	0.8
Selenomonas sp. oral taxon 137	0	0	0	0	1	1	1	1	1	0	1	1	1	1	0	1	1	0	1	0	1	0	1	1	1	1	1	1	1	1	1	1	1	0	0	1	0	1	1	1	0.7	0.6	0.9	0.7
Actinomyces sp. oral taxon 877	0	1	1	1	0	1	1	1	0	0	1	1	1	1	1	1	1	0	0	1	0	1	1	1	1	1	1	1	1	0	1	1	1	0	1	0	0	1	0	1	0.7	0.7	0.8	0.6
Actinomyces sp. oral taxon 169	1	1	1	1	0	0	1	1	1	1	1	1	1	0	0	1	0	1	1	1	1	1	1	0	0	1	0	0	1	1	0	0	1	1	1	1	1	0	1	1	0.7	0.75	0.6	0.7
SR1 [G-1] sp. oral taxon 345	1	1	1	1	0	1	1	1	0	1	1	1	1	1	1	1	1	1	0	1	1	0	0	1	1	0	0	0	0	1	1	0	1	0	1	0	1	1	1	1	0.7	0.85	0.4	0.7
Johnsonella ignava	1	1	1	1	1	1	1	1	1	1	0	1	0	1	0	1	0	1	1	0	1	1	0	1	1	0	0	1	1	0	0	1	0	1	1	1	1	1	1	0	0.7	0.75	0.6	0.7
Campylobacter showae	1	1	1	1	0	1	1	1	1	0	1	1	1	1	0	1	0	1	1	0	1	1	1	1	1	1	0	1	0	0	1	0	1	0	1	0	1	0	1	1	0.7	0.75	0.7	0.6
Actinomyces sp. oral taxon 171 nov 96.450%	1	1	1	1	0	1	1	1	0	1	0	0	1	1	1	0	1	1	1	1	1	1	0	0	0	1	0	1	0	1	0	1	1	1	1	0	1	0	1	1	0.675	0.75	0.5	0.7
Leptotrichia hofstadii	0	1	1	1	0	1	1	1	1	1	1	1	1	1	1	0	1	1	1	1	0	0	0	0	0	0	0	0	0	1	1	1	1	1	1	1	1	1	1	0	0.675	0.85	0.1	0.9
Veillonellaceae [G-1] sp. oral taxon 150	1	0	0	1	1	1	1	1	1	0	1	1	1	1	1	1	1	1	1	1	0	0	0	0	0	0	0	0	0	0	1	1	1	1	1	1	1	1	1	1	0.675	0.85	0	1
Selenomonas sp. oral taxon 134	1	1	0	0	0	1	1	1	1	0	0	0	0	0	1	1	1	1	0	1	1	1	1	0	1	1	1	1	1	0	0	1	1	1	0	1	1	1	0	1	0.65	0.55	0.8	0.7
Lachnospiraceae [G] sp. Oral Taxon B32	0	1	0	1	1	1	1	1	1	0	0	1	1	0	1	1	0	0	1	1	0	1	1	0	1	0	1	1	0	0	0	1	1	1	1	1	0	1	1	1	0.65	0.65	0.5	0.8
Capnocytophaga sp. oral taxon 338	1	1	1	1	0	1	1	1	1	1	1	1	1	1	0	1	1	1	1	1	1	0	0	0	0	0	0	1	0	0	1	0	1	0	1	0	1	1	1	0	0.65	0.9	0.2	0.6
Kingella oralis	1	1	0	1	1	1	1	1	1	0	1	0	0	0	0	1	0	1	1	1	1	1	0	0	1	0	1	1	0	0	1	1	0	0	1	1	1	1	1	1	0.65	0.65	0.5	0.8
Stomatobaculum longum	1	1	1	1	0	1	1	1	1	1	1	1	1	1	0	0	1	1	1	1	1	0	0	0	0	0	0	0	0	0	1	1	1	0	1	0	1	1	1	1	0.65	0.85	0.1	0.8
Aggregatibacter aphrophilus	1	1	1	1	1	1	1	1	1	1	1	0	1	1	0	1	1	1	1	1	0	0	1	0	0	0	0	1	0	0	0	0	1	0	1	1	1	1	1	0	0.65	0.9	0.2	0.6
Capnocytophaga gingivalis nov 97.704%	0	0	1	0	1	1	1	1	1	0	1	1	0	0	1	1	1	0	1	0	0	1	1	0	1	0	1	1	1	0	1	1	0	1	1	1	0	1	1	1	0.65	0.6	0.6	0.8
Streptococcus parasanguinis II	1	1	0	1	0	0	1	1	1	1	1	1	1	1	0	1	0	1	0	1	1	1	0	1	0	0	0	1	0	0	1	0	1	0	1	1	1	1	0	1	0.625	0.7	0.4	0.7
Filifactor alocis	1	1	1	1	0	1	1	1	1	0	1	0	1	0	1	0	0	1	1	0	1	0	0	0	0	0	1	1	1	0	1	1	1	1	0	0	1	1	1	1	0.625	0.65	0.4	0.8
Fusobacterium multispecies spp45 2	1	0	1	0	0	1	1	1	1	0	1	1	0	0	0	1	1	1	1	1	1	0	0	0	1	1	1	0	1	0	1	1	0	0	0	1	1	1	1	1	0.625	0.65	0.5	0.7
Veillonellaceae [G-1] sp. Oral Taxon 155	1	1	1	1	0	1	1	1	1	0	0	1	1	1	1	1	1	1	1	1	0	0	0	1	0	0	0	0	0	0	0	0	1	1	1	0	1	1	1	1	0.625	0.85	0.1	0.7
Treponema lecithinolyticum	1	0	1	0	0	1	1	1	1	1	0	1	0	1	0	1	1	0	1	1	1	0	1	1	1	0	1	1	1	0	0	1	0	0	0	1	0	1	1	1	0.625	0.65	0.7	0.5
Prevotella maculosa	0	0	0	0	0	1	1	1	0	1	1	1	1	1	0	1	1	1	1	1	1	0	1	1	0	1	0	1	0	1	1	0	1	0	0	0	1	1	1	1	0.625	0.65	0.6	0.6
Actinomyces sp. oral taxon 178	1	1	0	1	1	1	1	1	1	1	1	1	0	0	1	1	1	0	1	1	0	0	0	0	0	0	0	0	0	0	1	1	1	1	1	1	0	1	1	1	0.625	0.8	0	0.9
Kingella denitrificans	1	1	0	1	0	1	1	0	1	0	0	1	0	1	0	1	1	0	1	0	1	1	1	1	1	1	1	0	1	0	0	1	0	1	1	1	0	1	0	1	0.625	0.55	0.8	0.6
Actinomyces sp. oral taxon 170	1	1	0	1	1	1	1	1	1	0	0	0	1	0	1	1	0	0	1	1	1	1	0	0	1	0	1	0	0	0	0	1	1	0	1	1	0	1	1	1	0.6	0.65	0.4	0.7
Capnocytophaga sp. oral taxon 326	0	1	0	1	0	0	1	1	0	1	0	1	1	1	0	1	1	1	1	1	0	1	1	0	0	1	0	1	0	1	0	0	1	0	1	0	1	1	1	1	0.6	0.65	0.5	0.6
Actinomyces sp. oral taxon 175	0	1	1	1	0	1	1	1	1	0	1	1	0	0	0	1	1	1	0	0	1	1	1	0	0	1	1	0	0	0	1	1	1	0	0	1	1	0	1	1	0.6	0.6	0.5	0.7
Cardiobacterium hominis nov 97.531%	1	1	1	1	0	1	0	1	0	1	1	1	1	1	0	1	1	0	1	1	1	0	1	1	0	0	0	0	1	1	1	0	1	0	1	0	0	1	0	0	0.6	0.75	0.5	0.4
Actinomyces odontolyticus	1	0	1	0	0	1	0	1	1	1	1	1	1	1	1	0	0	1	1	1	1	0	0	1	0	0	1	0	0	1	1	0	1	1	0	0	0	1	1	1	0.6	0.7	0.4	0.6
Treponema denticola	0	0	1	1	0	1	0	1	1	0	1	1	1	0	0	1	1	1	0	1	1	0	0	0	0	0	0	1	1	1	1	1	1	0	1	1	1	1	1	0	0.6	0.6	0.4	0.8
Actinomyces sp. oral taxon 897	0	0	1	1	0	0	1	1	1	1	1	1	1	0	1	1	0	0	1	1	1	1	0	0	1	0	0	0	0	1	0	1	1	1	0	1	1	0	1	1	0.6	0.65	0.4	0.7
Shuttleworthia satelles	1	0	1	0	0	1	1	1	1	1	1	1	0	0	1	1	0	0	1	1	0	0	0	0	0	0	0	1	1	0	1	1	1	1	0	1	1	1	1	0	0.575	0.65	0.2	0.8
Selenomonas flueggei	1	0	0	1	1	1	0	1	1	1	1	0	1	1	0	1	0	0	0	1	1	0	0	1	0	0	0	1	0	0	1	1	1	0	1	1	0	1	1	1	0.575	0.6	0.3	0.8
Aggregatibacter sp. oral taxon 949	1	0	1	1	0	1	1	1	0	1	1	0	0	1	1	0	0	1	1	0	0	0	0	1	0	0	1	1	0	0	1	1	0	1	1	0	1	1	1	1	0.575	0.6	0.3	0.8
Actinomyces oris	1	0	1	1	0	1	1	1	1	0	1	1	1	1	0	1	0	1	1	0	0	0	0	0	0	0	0	0	0	0	1	1	1	1	1	1	1	1	1	0	0.575	0.7	0	0.9
Streptococcus sp. oral taxon 056	1	0	0	1	0	1	0	1	1	1	1	1	1	1	1	0	0	0	0	0	1	0	1	1	1	0	1	1	0	1	1	1	1	0	1	0	1	0	0	0	0.575	0.55	0.7	0.5
Selenomonas sp. oral taxon 479	0	1	1	1	0	1	1	1	1	0	1	1	0	0	0	0	1	0	1	0	1	1	0	0	0	1	1	0	1	0	1	1	1	0	1	0	1	1	1	0	0.575	0.55	0.5	0.7
Propionibacterium sp. oral taxon 194	0	0	1	1	0	1	1	1	1	1	1	1	1	1	1	0	0	0	1	0	0	1	1	0	0	0	0	0	0	0	0	1	1	0	1	1	1	1	1	1	0.575	0.65	0.2	0.8
Actinobaculum sp. oral taxon 183	1	0	1	1	1	1	0	1	1	0	1	0	0	1	1	0	0	0	1	0	1	0	1	1	0	0	1	1	1	1	0	1	0	0	0	1	1	0	1	0	0.55	0.55	0.7	0.4
Aggregatibacter paraphrophilus	0	0	1	0	1	0	1	1	1	0	1	1	1	0	1	0	0	0	1	0	0	0	1	0	0	1	0	1	1	0	1	1	1	1	1	1	1	1	0	0	0.55	0.5	0.4	0.8
Rothia mucilaginosa	0	0	0	1	1	0	1	1	1	0	1	0	0	1	0	1	1	1	1	0	0	0	0	1	1	1	1	1	0	0	1	1	0	0	1	1	0	1	1	0	0.55	0.55	0.5	0.6
Aggregatibacter sp. oral taxon 513	0	0	1	1	1	1	1	1	1	1	0	1	0	1	1	0	0	1	1	1	0	0	0	0	0	0	0	1	0	0	0	1	1	1	1	1	1	0	0	1	0.55	0.7	0.1	0.7
Prevotella saccharolytica	1	1	0	0	0	1	1	1	1	0	0	1	0	1	0	1	1	0	0	0	1	1	1	1	1	1	1	1	0	0	0	1	0	0	0	1	0	1	1	0	0.55	0.5	0.8	0.4
Fusobacterium multispecies sppn1 2 nov 97.650%	1	1	1	1	1	1	0	1	0	1	0	0	0	1	1	0	0	0	1	0	1	1	0	1	1	0	1	1	1	0	0	0	1	1	0	1	0	0	1	0	0.55	0.55	0.7	0.4
Capnocytophaga sp. oral taxon 332	1	1	1	1	1	0	0	1	0	1	1	1	1	1	0	0	1	1	0	1	0	0	0	0	0	0	0	1	0	1	0	0	1	0	1	1	1	1	0	1	0.55	0.7	0.2	0.6
Neisseria bacilliformis	1	1	1	0	0	1	0	1	1	0	0	0	1	0	1	1	1	0	1	0	1	1	0	0	1	0	0	1	1	0	1	0	1	0	1	1	0	0	1	1	0.55	0.55	0.5	0.6
Neisseria flava	0	0	1	1	0	1	0	1	1	1	1	1	0	0	1	1	1	1	1	0	0	0	0	1	0	0	0	1	0	0	1	0	1	1	1	0	1	0	1	1	0.55	0.65	0.2	0.7
Selenomonas artemidis	1	1	0	0	0	0	1	0	1	0	1	0	0	0	1	1	0	1	1	0	1	1	0	0	1	0	1	0	1	0	1	1	1	1	0	1	1	0	1	1	0.55	0.45	0.5	0.8
Streptococcus australis	0	1	0	0	0	1	1	1	1	0	0	0	0	1	1	1	1	0	1	0	0	1	0	1	1	1	1	1	1	0	0	1	0	1	0	0	0	1	1	0	0.525	0.5	0.7	0.4
Aggregatibacter segnis	1	0	1	1	0	1	1	1	1	0	1	1	1	0	1	0	0	0	1	0	0	0	0	0	0	0	0	1	0	0	1	1	1	1	1	0	0	1	1	1	0.525	0.6	0.1	0.8
Capnocytophaga sp. oral taxon 864	1	1	0	0	1	1	1	1	1	0	0	0	0	1	0	1	0	0	1	0	0	1	1	1	1	0	1	1	1	0	0	1	0	0	0	1	0	1	1	0	0.525	0.5	0.7	0.4
Leptotrichia sp. oral taxon 215	1	0	1	0	0	1	1	1	1	0	1	0	0	0	1	0	0	1	1	0	1	1	0	0	0	0	1	0	1	0	1	1	1	1	0	0	1	1	1	0	0.525	0.5	0.4	0.7
Streptococcus sobrinus	0	0	1	0	1	0	1	1	1	0	1	0	0	1	1	1	1	1	1	0	0	0	0	0	0	0	0	0	1	0	0	1	0	1	1	1	1	1	1	1	0.525	0.6	0.1	0.8
Fusobacterium multispecies spp51 2	0	0	0	0	1	0	0	1	1	0	0	0	0	1	1	1	1	0	1	0	1	1	0	0	1	1	1	1	1	1	0	1	0	1	0	1	0	0	1	1	0.525	0.4	0.8	0.5
Selenomonas sp. oral taxon 138	0	1	0	0	0	1	1	0	1	0	0	0	0	1	0	1	1	1	1	1	1	1	0	0	1	1	1	0	0	0	0	1	0	0	0	1	1	1	1	1	0.525	0.5	0.5	0.6
Pseudoramibacter alactolyticus	1	0	1	1	0	1	1	1	0	1	0	0	0	0	1	1	1	0	1	0	1	0	0	1	0	0	1	1	0	0	1	0	1	1	1	1	1	0	0	0	0.525	0.55	0.4	0.6
Porphyromonas sp. oral taxon 284	1	1	0	0	0	0	1	1	0	1	1	1	0	1	0	1	0	0	1	1	1	1	0	1	0	0	1	0	0	0	1	0	1	1	0	1	0	1	1	0	0.525	0.55	0.4	0.6
Actinomyces sp. oral taxon 171	1	0	1	1	0	1	0	1	1	0	0	1	1	1	0	0	0	0	0	0	0	0	0	1	1	1	1	1	1	1	0	1	1	1	1	0	0	0	0	0	0.5	0.45	0.7	0.4
Aggregatibacter sp. oral taxon 512	0	0	1	0	0	1	1	1	0	0	1	0	0	0	1	0	1	0	1	0	0	0	1	0	1	1	1	1	1	0	1	1	0	0	0	1	0	1	1	1	0.5	0.4	0.6	0.6
Bifidobacterium dentium	1	1	1	0	1	0	1	1	1	0	0	1	1	1	1	0	0	1	1	1	0	1	0	0	0	0	0	0	0	1	0	1	0	1	0	1	1	0	0	0	0.5	0.7	0.2	0.4
Streptococcus vestibularis	1	1	1	1	0	1	1	0	1	0	1	0	0	0	1	1	0	1	0	1	1	1	0	0	1	0	1	0	0	0	1	0	0	0	0	1	1	0	0	1	0.5	0.6	0.4	0.4
Butyrivibrio sp. oral taxon 080	1	1	0	0	0	1	1	1	1	0	0	0	0	1	0	1	1	0	1	0	1	1	0	0	1	1	1	1	0	0	0	1	0	0	0	1	0	1	1	0	0.5	0.5	0.6	0.4
Peptococcus sp. oral taxon 167	1	0	1	1	0	0	1	1	1	0	0	1	0	0	0	0	1	0	1	0	0	1	0	0	0	1	1	1	1	0	0	1	0	0	1	0	1	1	1	1	0.5	0.45	0.5	0.6
Leptotrichia shahii	0	1	1	1	0	1	1	1	1	0	1	1	0	0	0	1	1	0	1	0	0	1	0	1	0	1	0	1	1	0	0	0	0	0	0	0	1	1	1	0	0.5	0.6	0.5	0.3
Bacteroidetes [G-5] sp. oral taxon 511	1	0	0	1	1	0	1	1	1	1	0	1	1	1	0	1	0	1	0	1	0	0	0	1	0	0	0	0	0	0	0	0	1	0	0	1	0	1	1	1	0.475	0.65	0.1	0.5
Neisseria elongata	1	1	1	1	0	1	1	1	1	0	0	0	0	1	0	0	0	0	1	1	1	1	0	0	0	0	0	1	0	0	1	1	0	0	1	0	0	1	1	0	0.475	0.55	0.3	0.5
Prevotella sp. oral taxon 314	1	0	1	1	0	1	0	1	1	1	1	0	0	1	1	0	1	1	1	0	0	0	0	0	0	0	0	0	0	0	0	1	1	1	1	0	1	0	1	0	0.475	0.65	0	0.6
Capnocytophaga haemolytica	0	0	1	1	1	0	0	1	1	0	0	0	0	0	1	1	0	1	1	0	0	0	0	0	1	0	1	1	1	0	0	1	0	1	0	1	1	0	1	1	0.475	0.45	0.4	0.6
Actinomyces sp. oral taxon 525	1	0	1	1	0	1	1	1	0	1	1	0	1	0	1	0	1	0	1	0	0	0	0	1	0	0	0	0	0	0	0	1	1	1	0	0	1	1	1	0	0.475	0.6	0.1	0.6
Fusobacterium multispecies spp14 2	1	1	0	1	1	1	0	1	0	0	1	0	1	0	1	0	1	1	0	1	0	0	0	0	0	0	0	0	0	0	1	1	1	1	1	1	0	0	0	1	0.475	0.6	0	0.7
Selenomonas sp. oral taxon 149	1	0	0	1	0	0	0	1	1	1	1	1	1	1	0	0	1	1	0	1	0	0	1	1	0	0	0	0	0	1	0	0	1	0	1	0	1	1	0	0	0.475	0.6	0.3	0.4
Selenomonas sp. oral taxon 920 nov 97.451%	0	0	1	1	0	1	0	1	1	0	0	0	1	1	1	1	0	1	0	0	0	0	0	1	0	0	0	1	0	0	0	1	1	1	1	1	1	0	1	0	0.475	0.5	0.2	0.7
Lachnospiraceae [G-2] sp. oral taxon 088	1	0	1	1	0	1	0	0	0	0	1	1	0	1	1	0	0	0	1	0	1	0	0	0	0	1	0	0	0	0	1	0	1	1	1	1	1	1	1	0	0.475	0.45	0.2	0.8
Fusobacterium multispecies spp23 2	1	0	0	1	1	0	0	1	0	0	1	0	1	0	1	1	1	0	0	0	1	0	0	1	0	0	1	1	0	0	1	0	1	1	1	1	0	0	0	0	0.45	0.45	0.4	0.5
Propionivibrio sp. Oral Taxon C33	1	1	0	0	1	0	0	1	1	0	0	0	0	0	0	1	0	0	1	0	1	1	0	0	1	1	0	1	1	1	1	1	0	1	0	0	0	0	1	0	0.45	0.35	0.7	0.4
Scardovia wiggsiae	0	0	1	1	1	1	1	1	0	1	0	1	0	0	0	0	1	1	0	1	1	0	0	0	0	0	0	0	1	1	0	0	1	0	1	1	0	0	0	1	0.45	0.55	0.3	0.4
Prevotella sp. oral taxon 301	1	1	0	0	1	1	0	1	0	1	0	0	1	1	1	0	1	1	0	1	1	0	0	0	0	0	0	1	0	0	0	0	1	0	0	1	1	1	0	0	0.45	0.6	0.2	0.4
Streptococcus constellatus	0	0	1	1	0	0	0	1	0	1	0	0	0	0	1	1	0	0	1	0	0	0	0	1	1	0	1	1	1	0	0	1	0	1	1	0	1	1	1	0	0.45	0.35	0.5	0.6
TM7 [G-3] sp. oral taxon 351	0	1	0	0	0	1	1	0	0	0	1	1	0	0	0	1	0	1	1	0	1	1	1	0	1	0	1	0	1	0	1	0	0	0	0	0	1	1	1	0	0.45	0.4	0.6	0.4
Fusobacterium sp. oral taxon 205	0	1	0	0	1	1	1	1	0	1	0	1	0	0	0	1	0	1	0	1	1	0	1	0	0	0	1	1	0	1	0	0	0	0	1	0	1	0	0	1	0.45	0.5	0.5	0.3
Stomatobaculum sp. oral taxon 097	0	1	1	0	0	1	1	1	1	0	1	0	0	0	0	0	0	0	1	1	0	1	0	0	0	0	1	0	1	0	1	1	0	0	0	0	0	1	1	1	0.425	0.45	0.3	0.5
Cryptobacterium curtum	0	0	0	0	0	1	1	1	1	0	1	1	0	1	1	0	1	0	1	0	0	0	1	1	0	0	0	0	0	0	1	1	0	1	0	0	0	1	1	0	0.425	0.5	0.2	0.5
Peptococcus sp. oral taxon 168	0	1	0	0	0	1	1	1	1	0	0	0	0	0	0	1	1	0	1	0	0	1	0	0	1	1	1	1	0	0	0	1	0	0	0	1	0	1	1	0	0.425	0.4	0.5	0.4
Veillonellaceae [G-1] sp. oral taxon 145	0	0	1	0	0	1	1	0	1	1	1	0	0	0	1	1	0	0	1	1	0	0	0	0	0	0	0	0	0	1	0	1	0	1	0	0	1	1	1	1	0.425	0.5	0.1	0.6
Selenomonas sp. oral taxon 481	1	1	0	1	0	1	1	1	1	0	0	0	0	0	1	0	0	1	1	0	1	0	0	0	0	0	0	0	0	0	0	1	1	1	1	0	1	1	0	0	0.425	0.5	0.1	0.6
Actinomyces massiliensis	1	1	0	0	0	1	1	1	0	0	1	1	1	0	0	0	1	1	1	1	1	0	0	0	0	0	0	0	0	0	0	0	0	0	1	0	1	0	1	1	0.425	0.6	0.1	0.4
Corynebacterium durum	0	0	0	1	0	0	0	1	0	0	1	1	1	1	0	1	1	0	0	0	0	0	1	1	1	0	1	0	0	0	1	1	1	0	1	0	1	0	0	0	0.425	0.4	0.4	0.5
Anaeroglobus geminatus	0	0	1	0	1	1	1	1	1	0	0	0	0	0	0	1	0	0	1	0	0	1	0	0	1	1	1	0	1	0	0	1	0	1	0	1	1	0	0	0	0.425	0.4	0.5	0.4
Actinomyces dentalis	0	1	0	0	0	1	1	0	0	0	0	0	0	1	0	1	1	1	1	0	1	1	0	1	1	1	0	1	0	0	0	0	0	1	0	0	0	0	1	1	0.425	0.4	0.6	0.3
Prevotella sp. oral taxon 292	0	1	0	1	0	0	0	0	1	0	0	0	1	0	1	0	1	1	0	1	0	0	0	0	0	0	1	0	0	0	1	0	1	0	1	1	1	1	1	1	0.425	0.4	0.1	0.8
Prevotella salivae	0	0	0	0	1	1	1	1	1	0	1	1	0	1	0	1	0	0	0	1	1	0	1	0	0	0	1	0	0	0	1	0	0	0	0	0	0	1	1	1	0.425	0.5	0.3	0.4
Alloprevotella tannerae	0	0	0	0	1	1	1	1	1	0	0	1	0	1	0	0	0	1	1	0	0	0	1	1	0	0	0	0	0	0	0	1	0	0	0	1	1	1	1	0	0.4	0.45	0.2	0.5
Selenomonas sp. Oral Taxon G51	0	0	0	1	0	1	1	1	1	0	1	0	1	1	0	1	1	1	1	0	0	0	0	1	0	0	0	0	0	0	1	0	0	0	0	0	1	0	1	0	0.4	0.6	0.1	0.3
Cardiobacterium hominis nov 89.139%	0	1	1	0	0	0	1	0	1	0	1	0	0	0	0	1	0	0	0	0	1	1	0	0	1	0	0	1	1	0	1	1	1	0	0	0	1	1	0	0	0.4	0.3	0.5	0.5
Prevotella sp. oral taxon 300	0	0	0	1	0	1	1	1	1	0	1	0	0	0	1	0	0	1	1	0	0	0	0	0	0	0	0	1	0	0	1	1	0	0	1	0	1	1	1	0	0.4	0.45	0.1	0.6
Actinomyces cardiffensis	0	0	1	0	0	1	0	0	1	1	1	1	0	0	0	1	0	0	0	0	0	0	1	0	0	0	0	1	0	1	1	1	0	1	0	0	0	1	1	1	0.4	0.35	0.3	0.6
Mogibacterium timidum	1	1	1	0	1	0	1	0	1	0	1	0	1	0	1	0	1	1	1	0	0	1	0	0	0	1	0	0	1	0	0	0	0	0	0	0	1	0	0	0	0.4	0.6	0.3	0.1
Actinomyces sp. oral taxon 171 nov 96.838%	0	0	1	0	1	0	1	0	1	1	1	0	0	0	1	1	0	0	1	0	1	0	0	0	0	1	0	0	0	0	1	1	0	1	0	1	0	0	1	0	0.4	0.45	0.2	0.5
Porphyromonas sp. Oral Taxon B43	0	1	1	0	0	1	1	1	1	1	0	0	0	0	0	0	0	0	1	0	0	1	0	0	1	0	0	0	1	1	0	1	1	1	0	1	0	0	0	0	0.4	0.4	0.4	0.4
Selenomonas sp. oral taxon 136	0	1	0	0	0	1	1	0	1	0	1	1	0	0	0	0	0	1	1	0	0	1	0	0	0	0	1	0	0	0	1	1	0	0	0	0	1	1	1	0	0.375	0.4	0.2	0.5
Prevotella pallens	1	0	0	0	0	1	0	1	1	0	0	1	1	1	0	0	1	0	1	0	0	0	0	0	0	0	0	1	0	0	0	1	1	0	1	0	1	0	1	0	0.375	0.45	0.1	0.5
Prevotella oralis	0	0	0	0	0	1	1	1	0	0	0	0	0	0	1	0	1	1	1	0	0	0	0	0	0	1	1	1	1	0	0	0	0	1	0	1	0	1	1	0	0.375	0.35	0.4	0.4
GN02 [G-1] sp. oral taxon 872	1	1	0	0	0	1	1	0	1	0	0	1	0	0	0	1	1	0	1	0	1	0	1	0	0	0	0	0	0	0	1	1	0	0	0	0	0	1	1	0	0.375	0.45	0.2	0.4
Veillonella atypica	1	0	0	1	0	0	1	1	0	0	1	0	1	1	0	0	1	1	0	0	0	0	0	1	0	0	0	0	0	0	0	0	1	0	1	1	1	0	0	1	0.375	0.45	0.1	0.5
Treponema maltophilum	1	1	0	0	0	1	0	0	0	1	0	1	0	0	1	1	0	1	0	1	1	1	1	0	0	0	1	0	0	1	0	0	0	0	0	0	1	0	0	0	0.375	0.45	0.5	0.1
SR1 [G-1] sp. oral taxon 875	1	0	0	0	0	1	0	1	1	0	0	0	1	0	0	0	1	0	1	0	1	0	0	1	0	0	1	0	0	0	0	1	1	0	0	0	1	1	1	0	0.375	0.35	0.3	0.5
TM7 [G-1] sp. oral taxon 346 nov 97.788%	0	0	1	1	1	0	1	1	1	0	1	0	0	1	0	1	0	0	0	0	0	0	0	0	1	0	0	1	0	1	0	1	0	0	0	1	0	1	0	0	0.375	0.45	0.3	0.3
Eikenella corrodens nov 97.963%	0	0	1	1	0	1	1	1	1	0	1	1	0	0	1	0	0	0	1	0	0	0	0	1	0	0	0	0	0	1	1	1	0	0	0	1	0	0	0	0	0.375	0.5	0.2	0.3
Lachnospiraceae [G-2] sp. oral taxon 096	0	1	0	0	0	1	0	1	1	0	1	1	0	1	0	0	0	1	0	0	1	1	0	0	0	0	1	1	1	0	1	1	0	0	0	0	0	0	0	0	0.375	0.4	0.5	0.2
Actinomyces sp. oral taxon 169 nov 96.755%	1	0	1	0	0	0	1	1	1	0	0	0	0	0	1	1	1	0	1	0	0	0	0	0	0	0	0	0	0	0	0	1	1	1	0	1	0	1	1	0	0.375	0.45	0	0.6
Selenomonas multispecies spp1 2	1	0	1	0	1	1	0	0	1	0	1	0	0	0	1	0	0	0	1	0	1	0	0	0	0	0	1	0	0	0	1	1	0	1	0	0	0	0	1	0	0.35	0.4	0.2	0.4
Selenomonas dianae	1	0	1	0	0	0	0	1	0	1	0	1	0	1	1	1	0	0	1	0	0	0	0	1	0	0	0	0	1	0	0	0	0	1	1	0	0	0	1	0	0.35	0.45	0.2	0.3
Actinomyces israelii	0	0	0	0	0	1	1	1	1	0	1	0	1	0	1	0	0	0	1	0	0	0	0	0	0	0	1	0	0	0	1	1	0	1	0	0	0	1	0	1	0.35	0.4	0.1	0.5
Capnocytophaga sp. oral taxon 863	1	0	0	0	0	1	0	1	0	0	0	0	0	1	0	1	0	0	0	0	1	0	1	1	1	0	1	1	0	0	0	1	0	0	0	1	0	0	1	0	0.35	0.25	0.6	0.3
Bergeyella sp. oral taxon 322	0	1	1	0	1	1	1	1	1	0	0	1	0	1	0	0	0	1	0	0	0	0	0	0	0	0	0	0	0	0	0	1	0	0	0	1	1	1	0	0	0.35	0.5	0	0.4
Prevotella veroralis nov 97.363%	0	0	0	0	1	0	0	1	1	1	1	0	0	0	0	0	1	0	0	0	0	1	1	0	0	0	0	1	1	1	0	0	0	0	1	0	1	0	1	0	0.35	0.3	0.5	0.3
Actinomyces sp. oral taxon 448	1	1	1	1	0	0	0	0	0	0	0	1	1	0	0	0	0	1	1	1	0	0	0	1	0	0	0	1	0	0	0	0	1	0	0	0	1	0	1	0	0.35	0.45	0.2	0.3
Actinomyces gerencseriae	0	0	1	0	0	1	1	1	1	1	0	0	0	0	1	0	0	0	1	0	0	0	0	0	0	0	0	1	1	0	0	1	0	1	1	1	0	0	0	0	0.35	0.4	0.2	0.4
Selenomonas sp. oral taxon 137 nov 97.642%	1	0	0	0	1	0	0	0	1	0	1	1	0	0	0	0	1	1	0	0	0	1	1	0	0	0	0	1	0	0	0	1	1	0	1	1	0	0	0	0	0.35	0.35	0.3	0.4
Actinomyces timonensis	1	0	0	1	0	0	1	1	1	0	1	0	0	0	0	1	0	0	0	0	1	0	0	0	0	1	0	0	0	1	0	1	1	0	0	0	1	0	0	1	0.35	0.35	0.3	0.4
Treponema sp. oral taxon 237	0	0	0	0	1	0	1	1	1	0	0	0	0	0	0	1	0	0	1	0	0	0	0	0	1	1	0	1	1	0	0	1	0	0	0	1	0	1	0	0	0.325	0.3	0.4	0.3
Streptococcus sp. Oral Taxon B66	0	0	1	1	0	0	0	1	0	0	0	0	0	0	1	0	0	0	1	0	0	1	0	0	1	0	0	1	0	0	0	1	0	1	0	1	0	1	1	0	0.325	0.25	0.3	0.5
Streptococcus infantis	0	1	0	0	0	1	1	1	0	1	0	0	1	0	0	0	0	0	1	0	0	1	0	0	0	0	0	1	0	1	0	1	0	0	0	0	0	1	1	0	0.325	0.35	0.3	0.3
Prevotella loescheii	1	1	0	0	0	1	0	0	0	1	0	0	0	0	0	1	0	0	1	1	1	1	1	0	0	0	0	0	0	1	0	0	0	0	0	0	0	0	1	1	0.325	0.35	0.4	0.2
Capnocytophaga sp. oral taxon 380	1	0	0	1	0	0	1	1	1	0	0	0	0	0	0	1	0	0	1	0	1	0	0	0	1	0	0	1	0	0	0	1	0	0	1	1	0	0	0	0	0.325	0.35	0.3	0.3
Fusobacterium multispecies spp21 2	0	1	0	0	0	1	0	1	1	0	0	1	0	1	1	0	0	0	1	0	1	0	1	0	0	0	0	0	0	0	0	1	0	1	0	0	0	0	1	0	0.325	0.4	0.2	0.3
Actinomyces viscosus	0	0	0	1	0	0	0	1	0	0	0	1	0	0	1	1	1	0	1	0	0	0	0	1	0	0	1	0	0	0	1	0	0	0	1	0	1	0	1	0	0.325	0.35	0.2	0.4
Peptostreptococcaceae [XI][G-7] sp. oral taxon 081	0	0	0	1	0	1	0	1	0	0	0	0	0	0	1	0	1	1	0	1	0	1	0	0	0	0	0	1	0	1	1	0	0	0	1	0	0	0	0	1	0.325	0.35	0.3	0.3
Selenomonas sp. oral taxon 920	0	0	0	0	0	1	0	1	0	1	1	0	0	1	0	1	1	1	1	1	0	0	0	0	0	0	0	0	0	0	0	0	0	1	0	0	0	1	1	0	0.325	0.5	0	0.3
Fusobacterium nucleatum subsp. nucleatum	1	0	1	0	1	1	0	0	0	0	0	0	0	0	1	0	1	1	1	1	0	0	0	0	0	0	0	0	0	0	0	0	0	1	0	1	0	1	1	0	0.325	0.45	0	0.4
Fusobacterium multispecies spp34 2	0	0	0	1	0	1	1	1	0	0	1	0	0	0	0	1	1	0	0	0	1	0	0	0	0	0	0	1	0	0	1	1	0	0	0	1	0	1	0	0	0.325	0.35	0.2	0.4
Capnocytophaga sp. oral taxon 412	0	1	1	1	0	1	0	0	0	1	0	0	0	1	0	0	1	0	0	0	0	0	0	1	0	0	0	0	0	0	0	1	1	0	1	0	0	1	1	0	0.325	0.35	0.1	0.5
Campylobacter sp. Oral Taxon G43	0	0	1	0	0	0	1	1	0	0	1	1	1	0	0	0	1	0	0	0	0	0	0	1	0	0	0	1	0	0	1	0	1	0	1	0	0	1	0	0	0.325	0.35	0.2	0.4
Selenomonas sp. oral taxon 892	0	0	1	0	0	0	0	0	1	0	1	0	1	1	0	0	0	0	0	0	0	1	0	0	0	0	0	1	1	0	1	1	1	0	0	0	1	0	0	1	0.325	0.25	0.3	0.5
Peptostreptococcaceae [XI][G-4] sp. oral taxon 103	1	1	0	0	0	0	1	1	0	0	0	0	0	0	0	1	0	1	0	0	1	1	0	0	1	0	0	1	1	0	0	0	0	0	0	0	0	1	0	0	0.3	0.3	0.5	0.1
Catonella morbi	1	0	0	0	0	1	1	1	0	0	0	0	0	0	0	1	0	0	1	0	1	0	0	0	1	0	1	0	1	0	1	0	0	0	0	0	0	1	0	0	0.3	0.3	0.4	0.2
GN02 [G-2] sp. oral taxon 873	0	0	0	0	0	0	1	1	1	0	0	1	1	0	0	0	0	0	0	0	0	0	1	0	1	0	0	1	0	0	0	1	1	0	1	0	0	1	0	0	0.3	0.25	0.3	0.4
Capnocytophaga multispecies spp4 2	0	1	0	1	0	0	0	1	0	0	1	0	0	1	0	1	0	0	0	1	0	1	0	1	0	0	0	0	0	0	1	0	0	0	1	0	0	0	0	1	0.3	0.35	0.2	0.3
Prevotella intermedia	0	1	0	0	0	1	0	0	0	0	0	1	0	0	0	1	1	0	1	0	0	0	1	0	0	0	0	0	0	0	1	1	0	0	0	1	0	1	1	0	0.3	0.3	0.1	0.5
TM7 [G-6] sp. oral taxon 870	0	1	0	1	0	1	0	0	0	0	0	0	1	0	0	0	0	1	0	1	0	0	0	0	0	0	1	0	0	0	0	0	1	0	1	0	1	1	0	1	0.3	0.3	0.1	0.5
Actinomyces naeslundii nov 97.980%	0	0	0	0	0	1	1	1	1	0	1	0	0	0	0	0	1	1	1	0	0	0	0	0	0	0	0	0	0	0	0	1	0	0	0	0	1	1	1	0	0.3	0.4	0	0.4
Kingella oralis nov 97.556%	0	0	0	0	0	1	0	0	0	1	1	0	0	0	1	0	0	1	1	0	0	0	0	0	0	0	0	0	0	0	1	1	0	1	1	0	1	1	0	0	0.3	0.3	0	0.6
Veillonellaceae [G-1] sp. oral taxon 129	1	0	0	1	0	0	0	0	1	1	0	1	0	1	0	0	0	0	1	0	0	0	0	0	0	0	0	0	0	1	0	1	0	1	0	0	0	1	1	0	0.3	0.35	0.1	0.4
Neisseria oralis	0	0	0	1	0	0	1	0	0	1	0	0	1	1	0	0	0	0	1	0	1	0	0	0	0	0	0	0	0	1	0	0	1	0	1	0	0	1	1	0	0.3	0.3	0.2	0.4
TM7 [G-1] sp. oral taxon 952 nov 96.239%	0	0	0	1	0	1	1	0	0	0	0	0	0	1	0	0	0	0	1	0	0	0	1	0	0	1	0	0	0	1	0	0	1	0	1	0	0	1	1	0	0.3	0.25	0.3	0.4
Megasphaera sp. oral taxon 123	0	1	1	1	0	0	1	1	0	0	0	0	0	0	1	1	0	0	1	0	0	0	0	0	0	0	0	0	0	0	0	0	1	0	0	0	1	0	1	0	0.275	0.4	0	0.3
Fretibacterium sp. oral taxon 359	0	1	0	0	0	0	1	1	1	0	0	0	0	1	0	0	0	0	1	0	0	0	0	1	0	0	0	0	0	0	0	1	0	1	0	0	0	1	1	0	0.275	0.3	0.1	0.4
Porphyromonas sp. oral taxon 277 nov 97.967%	0	0	0	1	0	1	1	1	1	0	0	0	0	0	0	0	0	0	0	0	1	0	0	0	0	0	0	1	0	0	0	1	0	0	1	0	0	1	1	0	0.275	0.25	0.2	0.4
Actinobaculum sp. oral taxon 848	0	0	0	0	1	0	1	1	1	0	0	0	0	0	1	0	0	0	1	0	0	0	0	0	0	0	0	0	0	0	0	1	0	1	1	1	0	1	0	0	0.275	0.3	0	0.5
Porphyromonas catoniae nov 97.760%	1	0	1	0	0	0	1	1	1	0	0	1	0	0	0	0	0	1	0	0	0	0	1	1	0	0	0	0	0	0	0	0	0	0	0	0	1	0	1	0	0.275	0.35	0.2	0.2
Treponema sp. oral taxon 268	0	0	1	1	0	1	0	1	0	0	0	0	0	0	0	1	0	0	0	1	0	0	0	1	1	0	0	1	1	0	0	0	0	0	1	0	0	0	0	0	0.275	0.3	0.4	0.1
Prevotella pleuritidis	1	0	1	0	1	1	0	0	0	1	1	0	1	1	0	0	1	0	0	0	0	0	0	0	0	0	0	0	0	0	0	1	0	0	0	1	0	0	0	0	0.275	0.45	0	0.2
Selenomonas sp. oral taxon 146	0	1	0	0	0	1	1	1	0	0	0	0	0	1	0	1	1	0	0	0	0	1	1	0	0	1	0	0	0	0	0	0	0	0	0	0	0	0	1	0	0.275	0.35	0.3	0.1
Centipeda periodontii	0	0	0	0	0	0	0	1	0	1	0	0	0	1	0	1	0	0	0	0	1	1	0	1	1	0	0	1	0	1	0	0	0	0	0	0	0	0	0	0	0.25	0.2	0.6	0
Aggregatibacter actinomycetemcomitans	1	0	1	0	0	0	0	0	1	0	1	0	0	1	0	1	0	0	0	1	1	0	0	0	0	0	0	0	0	0	0	1	0	0	0	1	0	0	0	0	0.25	0.35	0.1	0.2
Streptococcus sp. oral taxon 066	0	1	0	0	0	0	1	0	0	0	0	0	0	0	0	1	0	0	1	0	0	1	0	0	1	0	0	0	1	0	0	1	0	0	0	0	0	1	1	0	0.25	0.2	0.3	0.3
Granulicatella elegans	0	0	0	1	0	0	0	0	0	0	1	0	1	0	0	0	1	0	0	0	0	0	0	0	0	0	1	0	0	0	1	0	1	1	1	0	0	0	0	1	0.25	0.2	0.1	0.5
Bergeyella sp. oral taxon 900	0	0	0	0	0	0	1	1	0	1	0	0	0	0	0	1	0	0	0	0	0	1	0	0	1	0	1	0	0	1	0	0	0	0	0	1	0	0	0	1	0.25	0.2	0.4	0.2
Lachnospiraceae [G-8] sp. oral taxon 500	1	0	1	1	0	0	0	0	0	0	1	0	1	0	0	0	1	0	0	1	0	0	0	0	0	0	0	0	0	0	0	0	1	0	1	0	0	0	0	1	0.25	0.35	0	0.3
Escherichia coli	1	1	0	1	0	0	0	1	0	0	0	0	0	1	0	0	0	0	0	0	0	1	0	1	0	0	0	1	0	0	0	0	0	0	1	0	0	1	0	0	0.25	0.25	0.3	0.2
Streptococcus sp. oral taxon 431	0	1	0	0	0	1	0	1	0	0	0	0	0	0	0	0	1	1	0	0	0	0	0	0	0	0	0	1	0	0	0	1	0	0	0	0	1	0	1	1	0.25	0.25	0.1	0.4
Capnocytophaga sp. oral taxon 323	0	0	0	1	0	1	1	1	0	1	0	0	0	0	0	0	0	0	1	0	0	0	0	0	0	1	0	0	0	0	0	0	1	0	0	0	0	1	1	0	0.25	0.3	0.1	0.3
Actinomyces sp. oral taxon 172	0	0	1	0	0	0	1	1	1	0	0	1	1	0	0	0	0	0	0	1	0	0	0	0	0	0	1	0	0	0	0	0	1	0	1	0	0	0	0	0	0.25	0.35	0.1	0.2
Peptostreptococcaceae [XI][G-5] [Eubacterium] saphenum	0	0	0	0	1	1	0	0	1	0	0	0	0	0	0	0	0	0	0	1	1	1	0	1	1	0	1	0	0	0	0	1	0	0	0	0	0	0	0	0	0.25	0.2	0.5	0.1
Porphyromonas sp. oral taxon 285	1	0	0	0	1	1	0	0	1	0	0	1	0	0	0	0	0	0	0	0	1	0	1	0	0	0	1	0	0	0	0	0	0	0	0	1	0	0	0	0	0.225	0.25	0.3	0.1
Johnsonella sp. oral taxon 166	1	1	1	0	0	0	1	0	0	0	0	0	0	0	0	0	0	0	0	0	1	1	0	0	0	0	0	0	1	0	0	0	0	1	0	0	1	0	0	0	0.225	0.2	0.3	0.2
Prevotella multispecies spp39 2	0	0	0	0	0	0	0	1	1	0	0	0	1	1	0	0	0	1	1	0	0	0	0	1	0	0	0	1	0	0	0	0	1	0	0	0	0	0	0	0	0.225	0.3	0.2	0.1
Streptococcus sp. oral taxon 070	0	0	0	0	0	1	1	1	0	0	0	0	0	0	1	1	0	0	0	0	0	0	0	0	1	0	1	1	0	0	0	0	0	1	0	0	0	0	0	0	0.225	0.25	0.3	0.1
Desulfovibrio sp. oral taxon 040 nov 93.373%	0	0	0	0	1	0	0	0	0	0	0	1	0	1	0	0	0	0	0	1	0	0	1	1	0	0	0	0	0	0	0	0	0	0	0	1	1	0	0	1	0.225	0.2	0.2	0.3
Lactobacillus gasseri	0	0	1	0	0	1	0	0	0	0	0	1	0	0	0	1	0	0	0	0	0	1	0	0	0	0	0	0	1	0	0	1	0	1	0	0	0	0	1	0	0.225	0.2	0.2	0.3
Fusobacterium nucleatum	0	0	0	0	0	0	1	0	1	1	1	0	0	0	1	0	0	0	1	0	0	0	0	0	0	0	0	0	0	0	1	1	0	0	0	0	0	0	1	0	0.225	0.3	0	0.3
Erysipelotrichaceae [G-1] sp. oral taxon 904	1	0	0	0	0	0	1	1	0	0	0	0	1	1	0	0	0	0	0	0	0	0	0	1	0	0	0	1	0	0	0	0	1	0	0	0	0	1	0	0	0.225	0.25	0.2	0.2
Dialister pneumosintes	0	0	0	1	0	1	1	0	0	1	0	0	0	0	1	0	0	1	0	0	0	0	0	0	0	0	0	0	0	0	0	1	0	1	1	0	0	0	0	0	0.225	0.3	0	0.3
Neisseria sp. oral taxon 018	0	0	0	0	1	0	1	0	1	0	0	0	0	0	0	1	0	0	0	0	0	0	1	0	1	0	0	0	0	0	1	0	0	0	0	1	0	0	0	1	0.225	0.2	0.2	0.3
Capnocytophaga sp. oral taxon 335	1	0	0	1	1	0	1	0	0	0	1	1	0	0	0	0	0	0	0	0	0	0	1	0	0	0	0	0	0	0	1	0	1	0	0	0	0	0	0	0	0.225	0.3	0.1	0.2
Lachnospiraceae [G-7] sp. oral taxon 163	0	1	0	0	0	0	0	0	0	0	0	0	0	0	0	0	1	1	0	0	0	1	0	0	0	0	0	0	0	0	1	0	1	0	1	0	1	0	0	0	0.2	0.15	0.1	0.4
Peptostreptococcaceae [XI][G-6] [Eubacterium] nodatum	0	0	0	0	0	1	1	0	0	0	0	0	0	0	0	1	0	1	0	0	0	0	0	0	1	0	1	0	0	0	0	0	0	0	0	0	1	1	0	0	0.2	0.2	0.2	0.2
Capnocytophaga sp. oral taxon 901	0	0	0	0	0	0	1	0	0	0	0	0	0	0	0	0	1	1	0	1	0	0	0	0	0	0	0	0	0	0	0	0	1	0	0	0	1	1	0	1	0.2	0.2	0	0.4
Oribacterium sinus	1	0	0	0	1	0	0	1	0	0	0	0	0	1	0	1	0	0	0	0	1	0	0	0	1	0	0	0	0	0	0	0	0	0	0	1	0	0	0	0	0.2	0.25	0.2	0.1
Aggregatibacter sp. oral taxon 898	0	0	0	0	0	0	0	0	1	1	0	0	0	0	1	0	0	1	0	1	0	0	0	0	0	0	0	1	0	0	0	0	0	0	0	0	1	0	0	1	0.2	0.25	0.1	0.2
Stomatobaculum sp. oral taxon 910	1	1	0	0	0	0	0	0	1	0	0	0	0	0	0	0	0	0	0	1	0	1	0	0	0	0	0	0	0	0	0	1	0	0	0	0	0	1	0	1	0.2	0.2	0.1	0.3
Lachnoanaerobaculum orale	0	0	0	0	0	1	0	0	0	0	0	0	1	1	0	0	0	0	0	0	0	0	1	0	0	0	1	0	0	0	0	0	1	0	1	0	0	1	0	0	0.2	0.15	0.2	0.3
Leptotrichia sp. oral taxon 847	0	0	0	1	0	0	0	1	0	0	0	0	0	1	0	0	0	0	0	1	0	0	0	1	0	0	0	1	0	0	0	0	0	0	1	0	0	0	1	0	0.2	0.2	0.2	0.2
Streptococcus sp. oral taxon 074	0	0	0	0	0	0	1	1	0	0	0	0	0	1	0	0	0	0	1	0	0	0	0	1	0	0	0	1	0	0	0	0	0	0	0	0	0	1	1	0	0.2	0.2	0.2	0.2
Propionibacterium acidifaciens	0	0	0	0	0	0	0	1	1	0	0	0	0	1	0	0	0	1	0	0	0	0	0	1	0	0	0	0	0	0	1	1	0	0	0	0	1	0	0	0	0.2	0.2	0.1	0.3
Campylobacter concisus	0	0	1	1	0	0	0	0	0	0	0	0	1	1	0	0	0	0	0	0	1	0	0	1	0	0	0	1	0	0	0	0	1	0	0	0	0	0	0	0	0.2	0.2	0.3	0.1
Peptostreptococcaceae [XI][G-4] sp. oral taxon 369	0	1	0	0	0	0	0	0	1	0	0	0	0	0	0	0	1	0	1	0	0	1	0	0	0	0	0	0	0	0	0	1	0	0	0	0	0	1	1	0	0.2	0.2	0.1	0.3
Megasphaera micronuciformis	0	0	0	1	0	1	0	0	0	1	0	0	0	0	0	0	1	0	1	0	0	0	0	0	0	0	1	0	0	1	0	0	0	0	1	0	0	0	0	0	0.2	0.25	0.2	0.1
Gemella bergeri	0	0	0	0	0	0	1	0	0	0	0	0	0	0	0	0	1	0	0	1	1	0	0	0	0	1	0	0	0	0	0	0	1	0	0	0	0	0	1	1	0.2	0.15	0.2	0.3
Neisseria sicca	0	0	0	0	1	0	0	0	1	0	0	0	0	0	1	0	0	0	1	0	0	0	0	0	0	0	0	0	0	0	1	1	0	1	0	1	0	0	0	0	0.2	0.2	0	0.4
TM7 [G-1] sp. oral taxon 348	0	1	0	0	0	0	0	0	0	0	1	0	1	0	0	0	1	0	0	1	0	0	0	0	0	0	0	1	0	0	0	0	0	1	0	1	0	0	0	0	0.2	0.25	0.1	0.2
Streptococcus multispecies spp49 2	0	0	0	1	0	0	1	0	0	0	0	0	0	0	0	0	0	0	0	0	1	1	1	0	0	1	1	0	0	1	0	0	0	0	0	0	0	0	0	0	0.2	0.1	0.6	0
Haemophilus haemolyticus	0	1	0	1	0	0	0	0	0	0	0	0	0	1	0	0	0	0	0	1	0	1	0	1	0	0	0	0	0	0	0	0	0	0	0	0	0	0	0	1	0.175	0.2	0.2	0.1
Prevotella sp. oral taxon 313	0	0	0	1	0	0	0	1	0	0	0	0	0	1	0	0	0	1	0	0	0	0	0	1	0	0	0	0	0	0	0	1	0	0	1	0	0	0	0	0	0.175	0.2	0.1	0.2
Streptococcus parasanguinis I	1	0	0	0	0	1	0	0	0	0	0	0	0	0	0	1	0	0	0	1	1	0	0	0	1	0	0	0	0	0	0	0	0	0	0	0	0	0	0	1	0.175	0.2	0.2	0.1
Corynebacterium sp. Oral Taxon A16	1	0	1	0	0	0	0	0	0	0	0	1	0	1	0	0	0	0	0	0	0	0	1	1	0	1	0	0	0	0	0	0	0	0	0	0	0	0	0	0	0.175	0.2	0.3	0
Veillonella denticariosi	0	0	0	0	0	0	1	0	1	0	1	0	0	0	1	0	0	0	1	0	0	0	0	0	0	0	0	0	0	0	0	0	0	0	0	0	0	1	1	0	0.175	0.25	0	0.2
Treponema vincentii	0	1	0	0	0	0	0	1	0	1	0	0	0	0	0	0	0	0	0	1	0	0	0	0	0	0	0	1	0	0	0	0	1	0	0	0	0	0	0	1	0.175	0.2	0.1	0.2
GN02 [G-1] sp. oral taxon 871	0	0	1	0	0	0	0	0	0	0	1	1	0	0	0	0	0	0	1	0	0	0	1	0	0	0	0	0	1	0	1	0	0	0	0	0	0	0	0	0	0.175	0.2	0.2	0.1
Fusobacterium nucleatum ss vincentii	0	1	0	0	0	0	1	0	0	0	0	0	0	0	0	0	0	0	1	1	0	1	0	0	0	0	0	0	0	0	0	0	0	0	0	0	0	1	0	1	0.175	0.2	0.1	0.2
Capnocytophaga ochracea	0	0	0	0	0	0	1	0	1	0	0	0	0	0	0	0	1	0	0	0	0	0	0	0	0	1	0	0	0	0	0	1	0	0	1	0	0	1	0	0	0.175	0.15	0.1	0.3
Selenomonas sp. oral taxon 919	0	0	0	0	0	1	1	0	0	0	0	0	0	0	0	1	0	0	0	0	1	1	0	0	1	0	0	1	0	0	0	0	0	0	0	0	0	0	0	0	0.175	0.15	0.4	0
Erysipelotrichaceae [G-1] sp. oral taxon 905	0	0	0	0	0	0	1	0	0	1	1	0	1	0	0	0	1	0	0	1	0	0	0	0	0	0	0	0	0	0	0	0	0	0	0	0	0	1	0	0	0.175	0.3	0	0.1
Lachnoanaerobaculum multispecies spp43 2	0	0	0	0	0	1	1	0	0	1	0	0	1	0	0	0	0	0	0	0	0	0	0	0	0	0	0	0	0	0	0	1	1	0	0	0	0	1	0	0	0.175	0.2	0	0.3
Leptotrichia sp. oral taxon 463	0	1	0	0	0	0	1	0	1	0	0	0	0	0	0	0	0	0	1	1	0	0	0	0	0	0	0	0	0	0	0	0	0	0	0	0	0	1	0	1	0.175	0.25	0	0.2
Leptotrichia sp. AF189244.1	1	0	0	0	0	0	1	1	1	0	0	0	0	1	0	0	0	0	1	0	0	0	0	0	0	0	0	0	0	0	0	0	0	0	1	0	0	0	0	0	0.175	0.3	0	0.1
Capnocytophaga multispecies spp38 2	0	0	0	1	1	0	0	0	0	0	0	0	1	0	0	0	0	0	0	1	0	0	0	0	0	0	0	0	0	0	0	0	1	1	0	0	0	0	0	0	0.15	0.2	0	0.2
Streptococcus sp. Oral Taxon C04	0	0	0	0	0	0	1	0	0	0	0	0	1	0	0	0	0	0	0	0	0	0	0	0	0	0	0	0	0	0	0	0	1	0	1	1	0	1	0	0	0.15	0.1	0	0.4
Porphyromonas multispecies spp18 2	0	0	0	1	0	0	1	1	0	0	0	0	0	0	0	0	0	0	0	0	0	0	0	0	0	0	0	0	0	0	1	0	0	0	0	0	1	1	0	0	0.15	0.15	0	0.3
Veillonellaceae [G-1] sp. oral taxon 132	0	0	0	1	0	0	0	0	0	0	1	0	0	0	0	0	0	0	1	0	0	0	0	0	1	0	1	0	0	0	0	0	0	0	1	0	0	0	0	0	0.15	0.15	0.2	0.1
Actinomyces sp. oral taxon 414	0	0	0	0	0	1	0	0	0	0	0	0	0	1	0	0	0	0	0	1	0	0	0	1	0	0	1	0	0	0	0	0	0	0	0	0	0	0	0	1	0.15	0.15	0.2	0.1
Bacteroidetes [G-3] sp. oral taxon 365	0	0	0	0	0	1	0	1	0	0	0	0	0	1	0	1	0	0	0	0	0	0	0	0	1	0	1	0	0	0	0	0	0	0	0	0	0	0	0	0	0.15	0.2	0.2	0
Streptococcus sp. str. 2136FAA	0	1	0	0	0	1	0	0	0	0	1	0	0	0	0	0	1	0	0	0	0	1	0	0	0	0	0	0	0	0	1	0	0	0	0	0	0	0	0	0	0.15	0.2	0.1	0.1
Prevotella sp. oral taxon 475	0	0	0	0	0	1	1	0	0	0	0	0	0	0	0	0	0	0	1	0	0	0	0	0	0	0	1	0	0	0	0	0	0	0	0	0	1	0	1	0	0.15	0.15	0.1	0.2
TM7 [G-4] sp. oral taxon 355	0	0	1	1	1	0	0	0	0	0	0	0	0	0	0	0	0	0	0	0	0	0	0	0	0	0	0	0	1	0	0	0	0	0	1	1	0	0	0	0	0.15	0.15	0.1	0.2
Prevotella histicola	0	0	0	1	0	0	0	0	0	0	0	0	0	0	0	1	0	0	0	1	0	0	0	0	1	0	0	0	0	0	0	0	0	0	1	0	0	0	0	1	0.15	0.15	0.1	0.2
Actinomyces sp. Oral Taxon 178	0	0	0	0	0	1	1	0	0	0	0	0	0	0	1	0	0	0	0	0	0	0	0	0	0	0	0	0	0	1	0	0	0	1	0	0	0	1	0	0	0.15	0.15	0.1	0.2
Mycoplasma salivarium	0	0	0	0	0	1	1	0	0	0	0	0	0	0	0	0	0	0	1	0	0	0	0	0	0	0	1	0	0	0	0	0	0	0	0	0	0	1	1	0	0.15	0.15	0.1	0.2
Haemophilus sp. oral taxon 908	0	0	0	0	0	0	0	1	0	0	0	0	0	1	0	0	0	0	0	0	0	0	0	0	0	0	0	1	0	0	0	1	1	0	1	0	0	0	0	0	0.15	0.1	0.1	0.3
Tannerella sp. oral taxon 916	0	1	0	1	0	0	0	0	0	1	0	0	0	0	0	0	0	0	0	0	0	0	0	0	0	0	0	0	0	0	0	0	0	0	0	1	1	0	1	0	0.15	0.15	0	0.3
Actinomyces sp. Oral Taxon 171	0	0	0	0	0	1	1	1	0	0	0	0	0	0	0	0	0	0	0	0	0	0	0	0	0	0	1	0	0	0	0	1	0	0	0	0	0	1	0	0	0.15	0.15	0.1	0.2
Streptococcus multispecies spp20 2	0	0	0	0	0	0	0	0	1	0	1	1	0	0	0	0	0	0	0	0	0	0	1	0	0	0	0	0	0	0	1	1	0	0	0	0	0	0	0	0	0.15	0.15	0.1	0.2
Aggregatibacter multispecies spp24 2	0	0	1	0	0	0	1	0	0	0	0	0	0	0	0	0	0	0	0	0	0	0	0	1	0	0	0	0	0	0	0	0	0	0	0	0	0	1	1	1	0.15	0.1	0.1	0.3
Selenomonas sp. oral taxon 478	0	0	0	1	0	1	0	1	0	0	0	0	1	0	0	0	0	0	0	0	0	0	0	0	0	0	0	0	0	0	0	0	1	0	1	0	0	0	0	0	0.15	0.2	0	0.2
Veillonella sp. oral taxon 780	0	0	0	0	0	1	1	0	0	0	0	0	0	0	0	0	0	0	0	0	0	0	0	0	0	0	1	0	0	0	0	0	1	0	1	1	0	0	0	0	0.15	0.1	0.1	0.3
Streptococcus sp. oral taxon 057	0	0	0	1	0	0	0	0	1	0	0	0	0	1	1	0	0	1	0	0	0	0	0	0	0	0	0	0	0	0	0	0	0	1	0	0	0	0	0	0	0.15	0.25	0	0.1
Veillonella multispecies spp32 2	0	0	0	1	0	0	1	0	1	0	0	0	0	0	0	1	1	0	0	1	0	0	0	0	0	0	0	0	0	0	0	0	0	0	0	0	0	0	0	0	0.15	0.3	0	0
Selenomonas sp. oral taxon 937	0	0	0	0	0	0	1	1	0	0	0	0	0	0	0	0	0	0	1	0	0	0	0	0	1	0	0	0	0	0	1	1	0	0	0	0	0	0	0	0	0.15	0.15	0.1	0.2
Veillonella sp. Oral Taxon C09	0	0	0	0	1	0	0	0	0	0	0	0	0	0	0	0	0	0	0	0	0	0	0	1	0	0	1	0	0	0	0	0	1	1	0	0	1	0	0	0	0.15	0.05	0.2	0.3
Haemophilus sp. oral taxon 036	0	0	1	0	0	1	0	0	0	0	0	0	0	0	0	0	0	0	0	0	0	0	0	0	0	0	1	0	1	0	0	0	0	1	0	0	0	0	0	0	0.125	0.1	0.2	0.1
Selenomonas sp. oral taxon 133	1	0	0	1	0	0	0	0	0	1	0	0	0	0	0	0	0	0	0	0	0	0	0	0	0	0	0	0	0	1	0	0	0	0	1	0	0	0	0	0	0.125	0.15	0.1	0.1
Lachnoanaerobaculum sp. oral taxon 083	0	1	0	0	0	0	0	0	1	0	0	0	0	0	0	0	0	0	0	0	0	1	0	0	0	0	0	0	0	0	0	1	0	0	0	0	0	0	1	0	0.125	0.1	0.1	0.2
Kingella sp. Oral Taxon C21	0	0	0	0	0	0	0	0	0	0	0	0	0	1	1	0	0	0	0	0	0	0	0	1	0	0	0	0	0	0	0	0	0	1	1	0	0	0	0	0	0.125	0.1	0.1	0.2
Fusobacterium simiae	0	0	0	0	0	1	1	0	0	0	0	0	0	0	0	1	0	0	0	0	0	0	0	0	1	0	1	0	0	0	0	0	0	0	0	0	0	0	0	0	0.125	0.15	0.2	0
Peptostreptococcaceae [XI][G-6] [Eubacterium] minutum	0	0	0	1	0	0	0	0	0	0	0	0	0	0	1	0	0	0	1	0	0	0	0	0	0	0	0	1	0	0	0	0	0	0	0	0	0	0	1	0	0.125	0.15	0.1	0.1
Selenomonas sp. Oral Taxon G55	1	0	0	0	0	0	0	0	0	0	0	0	1	1	0	0	0	1	0	0	1	0	0	0	0	0	0	0	0	0	0	0	0	0	0	0	0	0	0	0	0.125	0.2	0.1	0
Treponema sp. oral taxon 230	1	0	0	0	0	0	1	1	0	0	0	0	0	0	0	0	0	0	0	0	0	0	0	0	0	0	0	1	0	0	0	0	0	0	0	0	0	1	0	0	0.125	0.15	0.1	0.1
Capnocytophaga multispecies spp25 2	0	0	0	0	1	1	0	0	0	0	0	0	0	0	0	1	0	0	0	0	0	0	0	0	0	0	0	0	0	0	0	0	0	0	0	1	0	1	0	0	0.125	0.15	0	0.2
Streptococcus multispecies spp33 2	0	0	0	1	0	0	0	0	0	0	0	0	1	0	0	0	0	0	0	0	0	0	0	0	0	0	0	1	0	0	0	0	1	0	1	0	0	0	0	0	0.125	0.1	0.1	0.2
Selenomonas sp. Oral Taxon G67	1	0	0	1	0	0	1	1	0	0	0	0	0	0	0	0	0	0	0	0	0	0	0	0	0	0	0	0	0	0	0	0	0	0	1	0	0	0	0	0	0.125	0.2	0	0.1
Streptococcus sp. oral taxon 061	0	0	0	0	0	0	0	0	0	0	0	0	0	0	0	0	0	0	1	0	0	0	0	0	0	0	0	0	0	1	0	0	0	0	1	0	0	1	1	0	0.125	0.05	0.1	0.3
Fusobacterium canifelinum	0	0	0	1	0	0	0	0	0	0	0	0	0	0	1	1	0	0	0	0	0	0	0	0	0	0	0	0	0	0	1	0	0	0	0	0	0	0	1	0	0.125	0.15	0	0.2
Fretibacterium sp. oral taxon 362	0	0	0	1	0	1	0	1	0	0	0	0	0	0	0	0	0	0	0	0	0	0	0	0	0	0	0	0	0	0	0	1	0	0	1	0	0	0	0	0	0.125	0.15	0	0.2
Bacteroidetes [G-3] sp. oral taxon 280	0	0	0	0	0	1	1	0	0	0	1	0	0	0	0	0	1	0	0	0	0	0	0	0	0	1	0	0	0	0	0	0	0	0	0	0	0	0	0	0	0.125	0.2	0.1	0
Lactobacillus fermentum	0	0	0	1	0	0	0	1	0	0	0	0	0	0	0	0	1	1	0	0	0	0	0	0	0	0	0	0	0	0	0	0	0	0	0	1	0	0	0	0	0.125	0.2	0	0.1
Lactobacillus salivarius	0	0	0	0	0	0	0	0	0	1	0	0	0	0	0	0	0	1	0	0	0	0	0	0	0	0	0	0	0	1	0	0	0	0	0	0	1	0	1	0	0.125	0.1	0.1	0.2
Prevotella enoeca	0	1	1	0	0	1	1	0	0	0	0	0	0	0	0	0	0	0	0	0	0	0	0	0	0	0	0	0	0	0	0	1	0	0	0	0	0	0	0	0	0.125	0.2	0	0.1
Leptotrichia multispecies spp11 2	0	0	0	0	0	1	0	0	0	1	0	0	0	0	0	0	0	0	0	0	0	0	1	0	0	0	0	1	0	0	0	0	0	0	0	1	0	0	0	0	0.125	0.1	0.2	0.1
Actinomyces sp. oral taxon 896	0	0	0	1	0	0	0	0	0	0	0	0	0	0	0	0	1	0	0	0	0	0	0	0	0	1	0	0	0	0	0	0	0	0	1	0	0	0	0	0	0.1	0.1	0.1	0.1
Gemella sanguinis	0	0	0	0	0	1	0	0	0	0	0	0	0	0	0	1	0	0	0	0	0	0	0	0	1	0	1	0	0	0	0	0	0	0	0	0	0	0	0	0	0.1	0.1	0.2	0
Prevotella sp. oral taxon 315	0	0	0	0	0	1	1	0	0	0	0	0	0	0	0	0	0	0	0	0	0	0	0	0	0	0	1	0	0	0	0	0	0	0	0	0	0	1	0	0	0.1	0.1	0.1	0.1
Centipeda sp. Oral Taxon D18	0	0	0	1	0	0	0	0	0	0	0	0	0	0	0	0	0	0	1	0	0	0	0	0	0	0	0	0	0	0	0	0	0	0	1	0	0	0	1	0	0.1	0.1	0	0.2
Leptotrichia sp. oral taxon 221	1	0	0	0	0	0	0	0	0	0	0	1	1	0	0	0	0	0	0	0	0	0	0	0	0	0	0	0	0	0	0	0	1	0	0	0	0	0	0	0	0.1	0.15	0	0.1
Alloprevotella sp. oral taxon 913	0	0	0	0	0	0	1	0	0	0	0	0	0	0	1	0	0	0	0	0	0	0	0	0	0	0	0	0	0	0	0	0	0	1	0	0	0	1	0	0	0.1	0.1	0	0.2
Prevotella marshii	0	0	0	0	0	0	0	1	0	1	0	0	0	0	0	0	0	0	0	0	0	0	0	0	0	0	0	1	0	0	0	0	0	0	0	0	0	0	1	0	0.1	0.1	0.1	0.1
Streptococcus multispecies spp6 2	0	0	0	0	1	0	0	0	0	0	0	0	0	0	0	0	0	0	0	1	0	0	0	0	0	0	0	0	0	0	0	0	0	0	0	1	0	0	1	0	0.1	0.1	0	0.2
Fusobacterium multispecies spp44 3	0	0	0	0	0	1	1	0	0	0	0	0	0	0	0	1	0	0	0	0	0	0	0	0	0	0	1	0	0	0	0	0	0	0	0	0	0	0	0	0	0.1	0.15	0.1	0
Prevotella multispecies spp3 2	0	0	0	0	0	0	0	1	1	0	0	0	0	0	0	0	0	0	1	0	0	0	0	0	0	0	0	0	0	0	0	0	0	1	0	0	0	0	0	0	0.1	0.15	0	0.1
Lachnospiraceae [G-7] sp. oral taxon 086	0	0	0	0	0	1	0	0	0	0	0	0	0	0	0	0	0	0	0	0	1	1	0	0	0	0	1	0	0	0	0	0	0	0	0	0	0	0	0	0	0.1	0.05	0.3	0
Capnocytophaga sp. oral taxon 324	0	0	0	0	0	0	0	0	0	0	0	0	0	0	0	1	0	0	0	0	0	0	0	0	0	0	0	0	0	1	1	0	1	0	0	0	0	0	0	0	0.1	0.05	0.1	0.2
Capnocytophaga sp. oral taxon 902	0	0	0	0	0	0	0	1	0	0	0	0	0	0	0	0	0	0	1	0	0	0	0	0	0	1	0	1	0	0	0	0	0	0	0	0	0	0	0	0	0.1	0.1	0.2	0
Lactobacillus gastricus	0	0	0	1	0	0	0	1	0	0	0	0	0	0	0	0	1	0	0	0	0	0	0	0	0	0	0	0	0	0	0	0	0	0	0	0	0	0	1	0	0.1	0.15	0	0.1
Actinomyces lingnae [NVP]	0	0	0	0	0	0	0	0	1	0	0	0	0	0	0	0	0	0	1	0	0	0	0	0	0	0	0	0	0	0	0	1	0	0	0	0	0	0	1	0	0.1	0.1	0	0.2
TM7 [G-1] multispecies spp12 2	1	0	0	1	0	0	0	0	0	0	1	0	0	0	0	0	0	0	0	0	0	0	0	0	0	0	0	0	0	0	0	0	0	0	0	0	1	0	0	0	0.1	0.15	0	0.1
SR1 [G-1] multispecies spp52 2	0	0	1	0	0	1	1	0	1	0	0	0	0	0	0	0	0	0	0	0	0	0	0	0	0	0	0	0	0	0	0	0	0	0	0	0	0	0	0	0	0.1	0.2	0	0
Selenomonas sp. oral taxon 126	0	0	0	0	0	0	0	1	0	0	1	0	0	0	0	0	0	1	0	0	0	0	0	0	0	0	0	0	0	0	0	0	0	0	0	0	1	0	0	0	0.1	0.15	0	0.1
Streptococcus multispecies spp35 2	0	0	0	0	0	0	1	0	1	0	0	0	0	0	0	0	0	0	0	0	0	0	0	0	0	0	1	0	0	0	0	1	0	0	0	0	0	0	0	0	0.1	0.1	0.1	0.1
Peptostreptococcaceae [G] sp. Oral Taxon B61	0	0	0	0	0	0	0	0	0	0	0	0	0	0	0	0	0	1	0	0	0	0	1	0	0	0	1	0	1	0	0	0	0	0	0	0	0	0	0	0	0.1	0.05	0.3	0
Treponema sp. oral taxon 247	0	0	0	0	0	0	0	0	1	0	0	0	0	0	0	0	0	0	1	0	0	0	0	0	0	0	0	0	0	0	1	0	0	0	0	1	0	0	0	0	0.1	0.1	0	0.2
Mitsuokella sp. Oral Taxon G68	0	0	0	0	0	1	0	0	1	0	0	0	0	0	0	0	0	0	0	0	0	0	0	0	0	0	0	0	0	0	0	1	0	0	0	0	0	0	0	0	0.075	0.1	0	0.1
Kingella sp. oral taxon 012	0	0	1	1	0	0	0	0	0	0	0	0	0	0	0	0	0	0	0	0	0	0	0	0	0	0	0	0	0	0	0	0	0	0	1	0	0	0	0	0	0.075	0.1	0	0.1
Parvimonas sp. oral taxon 393	0	0	0	1	0	0	0	0	0	0	0	0	0	0	0	0	1	0	0	0	0	0	0	0	0	1	0	0	0	0	0	0	0	0	0	0	0	0	0	0	0.075	0.1	0.1	0
Streptococcus sp. str. C300	0	0	0	0	0	1	0	0	0	0	0	0	0	0	0	0	0	0	0	0	0	0	0	0	0	0	1	1	0	0	0	0	0	0	0	0	0	0	0	0	0.075	0.05	0.2	0
Alloprevotella sp. oral taxon 912	0	0	1	0	0	1	0	0	0	0	0	0	0	0	0	0	0	0	0	0	0	0	0	0	0	0	1	0	0	0	0	0	0	0	0	0	0	0	0	0	0.075	0.1	0.1	0
Alloprevotella sp. oral taxon 473	0	0	0	0	0	0	0	1	0	0	0	0	0	0	0	0	0	0	1	0	0	0	0	0	0	0	0	1	0	0	0	0	0	0	0	0	0	0	0	0	0.075	0.1	0.1	0
Actinomyces graevenitzii	0	0	0	0	0	0	1	0	0	0	0	0	0	0	0	0	0	0	0	1	0	0	0	0	0	0	0	0	0	0	0	0	0	0	0	0	0	1	0	0	0.075	0.1	0	0.1
Prevotella nanceiensis	0	0	0	0	0	0	0	0	0	0	0	0	0	0	1	0	0	0	0	0	0	0	0	0	0	0	0	0	0	0	0	1	0	1	0	0	0	0	0	0	0.075	0.05	0	0.2
Oribacterium asaccharolyticum	0	0	0	0	0	1	0	0	0	0	0	0	0	0	0	0	1	0	1	0	0	0	0	0	0	0	0	0	0	0	0	0	0	0	0	0	0	0	0	0	0.075	0.15	0	0
Neisseria multispecies spp47 2	1	0	0	0	0	0	0	0	0	0	0	0	0	0	0	0	0	0	0	0	1	0	0	0	0	0	0	1	0	0	0	0	0	0	0	0	0	0	0	0	0.075	0.05	0.2	0
Streptococcus multispecies spp40 2	0	0	0	0	0	0	0	0	0	0	0	0	1	0	0	0	0	0	0	0	0	0	1	0	0	0	0	0	0	0	0	0	1	0	0	0	0	0	0	0	0.075	0.05	0.1	0.1
Gemella sp. oral taxon 928	0	0	0	0	0	0	0	0	0	0	0	1	0	0	0	0	1	0	0	0	0	0	0	0	0	0	0	1	0	0	0	0	0	0	0	0	0	0	0	0	0.075	0.1	0.1	0
Bacteroidaceae [G-1] sp. oral taxon 272	0	0	0	0	0	0	0	0	0	0	1	0	0	0	0	0	0	0	1	0	0	0	0	0	0	0	0	0	0	0	1	0	0	0	0	0	0	0	0	0	0.075	0.1	0	0.1
Haemophilus sputorum	0	0	0	0	0	1	1	0	0	0	0	0	0	0	0	0	0	0	0	0	0	0	0	0	0	0	1	0	0	0	0	0	0	0	0	0	0	0	0	0	0.075	0.1	0.1	0
Fusobacterium multispecies spp31 2	0	0	0	0	0	0	0	0	0	0	0	0	0	0	0	0	0	0	1	0	0	0	0	0	0	0	0	0	0	0	0	1	0	0	0	0	0	0	1	0	0.075	0.05	0	0.2
Treponema sp. oral taxon 253	0	0	0	0	0	0	0	0	0	0	0	0	0	0	0	0	0	0	1	0	0	0	0	0	0	0	0	0	0	0	1	0	0	0	0	0	0	0	1	0	0.075	0.05	0	0.2
Actinomyces multispecies spp36 2	0	0	0	0	0	0	0	0	0	0	0	0	0	0	0	0	0	0	0	0	0	0	1	0	0	0	1	0	0	0	0	0	1	0	0	0	0	0	0	0	0.075	0	0.2	0.1
Actinomyces sp. Oral Taxon 180	1	0	0	0	0	0	1	0	0	0	0	0	0	0	0	0	0	0	0	0	1	0	0	0	0	0	0	0	0	0	0	0	0	0	0	0	0	0	0	0	0.075	0.1	0.1	0
Lachnospiraceae [G] sp. Oral Taxon B18	0	0	0	0	0	0	0	0	0	0	0	0	0	1	0	0	0	0	1	0	0	0	0	0	0	0	0	1	0	0	0	0	0	0	0	0	0	0	0	0	0.075	0.1	0.1	0
Centipeda sp. Oral Taxon B01	0	0	0	0	0	0	1	0	0	0	0	0	0	0	0	0	0	0	0	0	0	0	0	0	0	0	0	0	0	0	0	1	0	0	0	0	0	1	0	0	0.075	0.05	0	0.2
Streptococcus multispecies spp7 2	0	0	0	0	0	1	1	0	0	0	0	0	0	0	0	0	0	0	0	0	0	0	0	0	0	0	1	0	0	0	0	0	0	0	0	0	0	0	0	0	0.075	0.1	0.1	0
Mitsuokella sp. oral taxon 131	0	0	0	0	0	0	0	0	1	0	0	0	0	0	0	0	0	0	0	0	0	0	0	0	0	0	0	1	0	0	0	0	0	1	0	0	0	0	0	0	0.075	0.05	0.1	0.1
Streptococcus peroris	0	0	0	0	0	1	0	0	0	0	0	0	0	0	0	0	0	1	0	0	0	0	0	0	0	0	0	0	0	0	0	0	0	0	0	0	0	0	1	0	0.075	0.1	0	0.1
Prevotella baroniae	0	0	0	0	0	1	0	1	0	0	0	0	0	0	0	0	0	0	0	0	0	0	0	0	0	0	1	0	0	0	0	0	0	0	0	0	0	0	0	0	0.075	0.1	0.1	0
Streptococcus multispecies spp5 3	0	0	0	1	0	0	0	0	0	0	0	0	0	0	0	0	0	0	0	0	0	0	0	1	0	0	0	0	0	0	0	0	0	0	1	0	0	0	0	0	0.075	0.05	0.1	0.1
Bulleidia extructa	0	0	0	0	0	0	0	0	0	0	0	0	0	0	0	1	0	0	0	0	0	0	0	0	0	0	0	0	0	0	0	0	0	1	1	0	0	0	0	0	0.075	0.05	0	0.2
Porphyromonas multispecies spp27 2	1	0	0	0	0	0	1	0	0	0	0	0	0	0	0	0	0	0	0	0	0	0	0	0	0	0	0	0	0	0	0	0	0	0	0	0	0	0	1	0	0.075	0.1	0	0.1
Prevotella sp. Oral Taxon B62	0	0	0	0	0	0	0	0	0	0	0	0	0	0	0	0	0	0	0	0	0	0	0	0	0	1	0	0	1	0	0	0	1	0	0	0	0	0	0	0	0.075	0	0.2	0.1
Stomatobaculum multispecies spp37 2	0	0	0	1	0	0	0	0	0	0	0	0	0	0	0	0	0	0	0	0	0	0	0	0	0	0	0	0	0	0	0	0	0	0	1	0	0	0	0	0	0.05	0.05	0	0.1
Peptostreptococcaceae [XI][G-1] [Eubacterium] sulci	0	0	0	0	0	0	0	0	0	0	0	0	0	0	1	0	0	0	0	0	0	0	0	0	0	0	0	0	0	0	0	0	0	1	0	0	0	0	0	0	0.05	0.05	0	0.1
Treponema sp. oral taxon 270	0	0	0	0	0	0	0	0	0	0	0	0	0	0	0	1	0	0	0	0	0	0	0	0	1	0	0	0	0	0	0	0	0	0	0	0	0	0	0	0	0.05	0.05	0.1	0
Eggerthia catenaformis	0	0	0	0	0	0	0	0	0	0	0	0	0	0	1	0	0	0	0	0	0	0	0	0	0	0	0	0	0	0	0	0	0	1	0	0	0	0	0	0	0.05	0.05	0	0.1
Treponema sp. oral taxon 257	0	0	0	0	0	0	0	0	0	0	0	1	0	0	0	0	0	0	0	0	0	0	1	0	0	0	0	0	0	0	0	0	0	0	0	0	0	0	0	0	0.05	0.05	0.1	0
Prevotella buccae	0	0	0	0	0	0	1	0	0	0	0	0	0	0	0	0	0	0	0	0	0	0	0	0	0	0	0	0	0	0	0	0	0	0	0	0	0	1	0	0	0.05	0.05	0	0.1
Olsenella uli	0	0	0	0	0	0	0	0	0	0	0	0	1	0	0	0	0	0	0	0	0	0	0	0	0	0	0	0	0	0	0	0	1	0	0	0	0	0	0	0	0.05	0.05	0	0.1
Streptococcus oligofermentans	0	0	0	0	0	0	0	0	0	0	0	0	0	0	0	0	0	0	0	0	0	0	0	0	0	0	1	1	0	0	0	0	0	0	0	0	0	0	0	0	0.05	0	0.2	0
Phreatobacter oligotrophus	0	0	0	0	0	0	0	0	0	0	0	0	0	0	0	0	0	0	0	0	0	0	1	0	0	0	0	0	0	0	0	0	1	0	0	0	0	0	0	0	0.05	0	0.1	0.1
Fusobacterium multispecies spp22 3	0	0	0	0	0	0	0	0	1	0	0	0	0	0	0	0	0	0	0	0	0	0	0	0	0	0	0	0	0	0	0	1	0	0	0	0	0	0	0	0	0.05	0.05	0	0.1
Lachnoanaerobaculum sp. oral taxon 496	0	0	0	0	0	0	0	0	1	0	0	0	0	0	0	0	0	0	0	0	0	0	0	0	0	0	0	0	0	0	0	1	0	0	0	0	0	0	0	0	0.05	0.05	0	0.1
Prevotella sp. oral taxon 306	1	0	0	0	0	0	0	0	0	0	0	0	0	0	0	0	0	0	0	0	1	0	0	0	0	0	0	0	0	0	0	0	0	0	0	0	0	0	0	0	0.05	0.05	0.1	0
Capnocytophaga sp. oral taxon 878	0	0	0	0	0	1	0	0	0	0	0	0	0	0	0	0	0	1	0	0	0	0	0	0	0	0	0	0	0	0	0	0	0	0	0	0	0	0	0	0	0.05	0.1	0	0
Fusobacterium sp. oral taxon 370	0	0	0	0	0	0	1	0	0	0	0	0	0	0	0	0	0	0	0	0	0	0	0	0	0	0	0	0	0	0	0	0	0	0	0	0	0	1	0	0	0.05	0.05	0	0.1
Selenomonas sp. oral taxon 442	0	0	0	0	0	1	0	0	0	0	0	0	0	0	0	0	0	0	1	0	0	0	0	0	0	0	0	0	0	0	0	0	0	0	0	0	0	0	0	0	0.05	0.1	0	0
Afipia broomeae	0	0	0	0	0	1	0	0	0	0	0	0	0	0	0	0	0	0	0	0	0	0	0	0	0	0	1	0	0	0	0	0	0	0	0	0	0	0	0	0	0.05	0.05	0.1	0
Prevotella sp. oral taxon 376	0	0	0	0	0	1	0	0	0	0	0	0	0	0	0	0	0	0	0	0	0	0	0	0	0	0	0	0	0	0	0	1	0	0	0	0	0	0	0	0	0.05	0.05	0	0.1
Leptotrichia sp. Oral Taxon B57	0	0	0	0	0	0	0	0	1	0	0	0	0	0	0	0	0	0	0	0	0	0	0	0	0	0	0	0	0	0	0	1	0	0	0	0	0	0	0	0	0.05	0.05	0	0.1
Treponema sp. oral taxon 226	0	0	1	0	0	0	0	0	0	0	0	0	0	0	0	0	0	0	0	0	0	0	0	0	0	0	0	0	1	0	0	0	0	0	0	0	0	0	0	0	0.05	0.05	0.1	0
Porphyromonas sp. oral taxon 930	0	0	0	0	0	0	1	1	0	0	0	0	0	0	0	0	0	0	0	0	0	0	0	0	0	0	0	0	0	0	0	0	0	0	0	0	0	0	0	0	0.05	0.1	0	0
Prevotella multiformis	0	0	0	0	0	0	0	0	0	0	0	0	1	0	0	0	0	0	0	0	0	0	0	0	0	0	0	0	0	0	0	0	1	0	0	0	0	0	0	0	0.05	0.05	0	0.1
Neisseria multispecies spp46 2	0	0	0	0	0	0	0	0	0	0	0	0	0	1	0	0	0	0	0	0	0	0	0	1	0	0	0	0	0	0	0	0	0	0	0	0	0	0	0	0	0.05	0.05	0.1	0
Treponema sp. oral taxon 234	0	0	0	0	0	1	0	0	0	0	0	0	0	0	0	0	0	0	0	0	0	0	0	0	0	0	1	0	0	0	0	0	0	0	0	0	0	0	0	0	0.05	0.05	0.1	0
Selenomonas multispecies spp10 2	0	0	0	0	0	0	0	0	0	0	0	0	1	0	0	0	0	0	0	0	0	0	0	0	0	0	0	0	0	0	0	0	1	0	0	0	0	0	0	0	0.05	0.05	0	0.1
Dialister micraerophilus	0	0	0	0	0	0	0	1	0	0	0	0	0	0	0	1	0	0	0	0	0	0	0	0	0	0	0	0	0	0	0	0	0	0	0	0	0	0	0	0	0.05	0.1	0	0
Streptococcus multispecies spp19 2	0	0	0	0	0	1	0	0	0	0	0	0	0	0	0	0	0	0	0	0	0	0	0	0	0	0	0	0	0	0	0	0	0	0	1	0	0	0	0	0	0.05	0.05	0	0.1
Streptococcus lactarius	0	0	0	0	1	0	0	0	0	0	0	0	1	0	0	0	0	0	0	0	0	0	0	0	0	0	0	0	0	0	0	0	0	0	0	0	0	0	0	0	0.05	0.1	0	0
Lactobacillus vaginalis	0	0	0	0	0	0	0	0	0	0	0	0	0	0	0	0	0	0	0	0	1	0	0	1	0	0	0	0	0	0	0	0	0	0	0	0	0	0	0	0	0.05	0	0.2	0
Treponema sp. oral taxon 262	0	0	0	0	0	0	1	0	0	0	0	0	0	0	0	0	0	0	0	0	0	0	0	0	0	0	0	0	0	0	0	0	0	0	0	0	0	1	0	0	0.05	0.05	0	0.1
Treponema medium	0	0	0	0	0	0	0	0	0	0	0	0	0	0	0	1	0	0	0	0	0	1	0	0	0	0	0	0	0	0	0	0	0	0	0	0	0	0	0	0	0.05	0.05	0.1	0
Streptococcus multispecies spp13 2	0	1	0	0	0	0	0	0	0	0	0	0	0	0	0	0	0	0	0	0	0	0	0	0	0	0	0	0	0	0	0	0	0	0	0	0	0	0	0	1	0.05	0.05	0	0.1
Prevotella sp. oral taxon 443	0	0	0	0	0	0	0	0	0	0	0	0	0	0	0	0	0	0	0	0	0	0	1	0	0	0	0	0	0	0	0	0	0	0	1	0	0	0	0	0	0.05	0	0.1	0.1
Treponema amylovorum	0	0	0	0	0	0	0	0	0	0	0	0	0	0	0	0	0	0	1	0	0	0	0	0	0	0	0	0	0	0	0	0	0	0	0	1	0	0	0	0	0.05	0.05	0	0.1
Eikenella sp. oral taxon 011	0	0	0	1	0	1	0	0	0	0	0	0	0	0	0	0	0	0	0	0	0	0	0	0	0	0	0	0	0	0	0	0	0	0	0	0	0	0	0	0	0.05	0.1	0	0
Brevibacterium casei	0	0	0	0	0	0	0	0	0	0	0	0	0	0	0	0	0	0	0	0	0	0	0	0	1	0	0	0	0	0	0	0	1	0	0	0	0	0	0	0	0.05	0	0.1	0.1
Peptoclostridium yurii	0	0	0	0	0	0	0	0	0	0	0	0	0	0	0	0	0	0	1	0	0	0	0	0	0	0	0	0	0	0	0	0	0	0	0	0	0	0	1	0	0.05	0.05	0	0.1
Leptotrichia sp. oral taxon 217	0	0	0	0	0	1	0	0	0	0	0	0	1	0	0	0	0	0	0	0	0	0	0	0	0	0	0	0	0	0	0	0	0	0	0	0	0	0	0	0	0.05	0.1	0	0
Treponema sp. oral taxon 246	0	0	0	0	0	1	0	0	0	0	0	0	0	0	0	0	0	0	0	0	0	0	0	0	0	0	0	0	0	0	0	0	0	0	1	0	0	0	0	0	0.05	0.05	0	0.1
Oribacterium multispecies spp48 2	0	0	0	0	0	0	1	0	0	0	0	0	0	0	0	0	0	0	0	0	0	0	0	0	0	0	0	0	0	0	0	0	0	0	0	0	0	1	0	0	0.05	0.05	0	0.1
Selenomonas multispecies spp2 2	0	0	0	0	0	0	0	1	0	1	0	0	0	0	0	0	0	0	0	0	0	0	0	0	0	0	0	0	0	0	0	0	0	0	0	0	0	0	0	0	0.05	0.1	0	0
Treponema sp. oral taxon 238	0	0	0	0	0	0	0	0	1	0	0	0	0	0	0	0	0	0	1	0	0	0	0	0	0	0	0	0	0	0	0	0	0	0	0	0	0	0	0	0	0.05	0.1	0	0
Methylobacterium rhodesianum	0	0	0	0	0	0	1	0	0	0	0	0	0	0	0	0	1	0	0	0	0	0	0	0	0	0	0	0	0	0	0	0	0	0	0	0	0	0	0	0	0.05	0.1	0	0
Bacteroidetes [G-3] sp. oral taxon 503	0	0	0	0	0	0	0	0	0	0	0	0	0	0	0	0	0	0	0	0	0	0	0	0	0	0	0	1	0	0	0	0	0	0	0	1	0	0	0	0	0.05	0	0.1	0.1
Caulobacter crescentus	0	0	0	0	0	0	0	0	0	0	0	1	0	0	0	0	0	0	0	0	0	1	0	0	0	0	0	0	0	0	0	0	0	0	0	0	0	0	0	0	0.05	0.05	0.1	0
Neisseria sp. oral taxon 020	0	0	0	0	0	0	0	0	0	0	0	0	0	0	0	0	0	0	0	0	0	0	0	0	0	0	0	1	0	0	0	1	0	0	0	0	0	0	0	0	0.05	0	0.1	0.1
Bacillus sp. str. 2A57	0	0	0	0	0	0	1	0	1	0	0	0	0	0	0	0	0	0	0	0	0	0	0	0	0	0	0	0	0	0	0	0	0	0	0	0	0	0	0	0	0.05	0.1	0	0
Prevotella dentalis	0	0	0	0	0	1	0	0	0	0	0	0	0	0	0	0	0	0	0	0	0	0	0	0	0	0	0	0	0	0	0	0	0	0	0	0	0	0	0	0	0.025	0.05	0	0
Desulfobulbus sp. oral taxon 041	0	0	1	0	0	0	0	0	0	0	0	0	0	0	0	0	0	0	0	0	0	0	0	0	0	0	0	0	0	0	0	0	0	0	0	0	0	0	0	0	0.025	0.05	0	0
Peptostreptococcaceae [XI][G-2] sp. oral taxon 091	0	0	0	0	0	1	0	0	0	0	0	0	0	0	0	0	0	0	0	0	0	0	0	0	0	0	0	0	0	0	0	0	0	0	0	0	0	0	0	0	0.025	0.05	0	0
Alloprevotella rava	1	0	0	0	0	0	0	0	0	0	0	0	0	0	0	0	0	0	0	0	0	0	0	0	0	0	0	0	0	0	0	0	0	0	0	0	0	0	0	0	0.025	0.05	0	0
Propionibacterium acnes	0	0	0	1	0	0	0	0	0	0	0	0	0	0	0	0	0	0	0	0	0	0	0	0	0	0	0	0	0	0	0	0	0	0	0	0	0	0	0	0	0.025	0.05	0	0
Campylobacter sp. oral taxon 044	0	0	0	0	0	0	0	0	0	0	0	0	0	0	0	0	0	0	0	0	0	0	0	0	0	0	1	0	0	0	0	0	0	0	0	0	0	0	0	0	0.025	0	0.1	0
Paracoccus limosus	1	0	0	0	0	0	0	0	0	0	0	0	0	0	0	0	0	0	0	0	0	0	0	0	0	0	0	0	0	0	0	0	0	0	0	0	0	0	0	0	0.025	0.05	0	0
Slackia exigua	0	0	0	0	0	0	0	0	0	0	0	0	0	0	0	0	0	0	0	0	0	0	0	0	0	0	0	0	0	0	0	1	0	0	0	0	0	0	0	0	0.025	0	0	0.1
Dietzia cinnamea	0	0	0	0	0	0	0	0	0	0	0	0	0	0	0	1	0	0	0	0	0	0	0	0	0	0	0	0	0	0	0	0	0	0	0	0	0	0	0	0	0.025	0.05	0	0
Leptotrichia multispecies spp9 2	0	0	0	0	0	0	1	0	0	0	0	0	0	0	0	0	0	0	0	0	0	0	0	0	0	0	0	0	0	0	0	0	0	0	0	0	0	0	0	0	0.025	0.05	0	0
Atopobium sp. oral taxon 416	0	0	0	0	0	0	0	0	0	0	0	0	0	0	0	0	0	0	0	0	0	0	0	0	0	0	0	0	0	1	0	0	0	0	0	0	0	0	0	0	0.025	0	0.1	0
Acinetobacter sp. Oral Taxon C51	0	0	0	0	0	0	0	0	0	0	0	0	0	0	0	0	1	0	0	0	0	0	0	0	0	0	0	0	0	0	0	0	0	0	0	0	0	0	0	0	0.025	0.05	0	0
Selenomonas multispecies spp29 2	0	0	0	0	0	0	0	0	0	0	0	0	0	0	0	0	0	0	0	0	0	0	0	0	0	0	0	0	0	0	0	0	0	0	0	0	0	1	0	0	0.025	0	0	0.1
Capnocytophaga multispecies spp26 2	0	0	0	0	0	0	0	1	0	0	0	0	0	0	0	0	0	0	0	0	0	0	0	0	0	0	0	0	0	0	0	0	0	0	0	0	0	0	0	0	0.025	0.05	0	0
Lactobacillus oris	0	0	0	0	0	1	0	0	0	0	0	0	0	0	0	0	0	0	0	0	0	0	0	0	0	0	0	0	0	0	0	0	0	0	0	0	0	0	0	0	0.025	0.05	0	0
Streptococcus sp. Oral Taxon 71	0	0	0	0	0	0	0	1	0	0	0	0	0	0	0	0	0	0	0	0	0	0	0	0	0	0	0	0	0	0	0	0	0	0	0	0	0	0	0	0	0.025	0.05	0	0
Micrococcus luteus	0	0	0	1	0	0	0	0	0	0	0	0	0	0	0	0	0	0	0	0	0	0	0	0	0	0	0	0	0	0	0	0	0	0	0	0	0	0	0	0	0.025	0.05	0	0
Nesterenkonia rhizosphaerae	0	0	0	1	0	0	0	0	0	0	0	0	0	0	0	0	0	0	0	0	0	0	0	0	0	0	0	0	0	0	0	0	0	0	0	0	0	0	0	0	0.025	0.05	0	0
Treponema sp. oral taxon 258	0	0	0	0	0	0	1	0	0	0	0	0	0	0	0	0	0	0	0	0	0	0	0	0	0	0	0	0	0	0	0	0	0	0	0	0	0	0	0	0	0.025	0.05	0	0
Streptococcus multispecies spp17 2	0	0	0	0	0	1	0	0	0	0	0	0	0	0	0	0	0	0	0	0	0	0	0	0	0	0	0	0	0	0	0	0	0	0	0	0	0	0	0	0	0.025	0.05	0	0
Acinetobacter sp. Oral Taxon C99	0	0	0	0	0	0	0	0	0	0	0	0	0	0	0	0	0	0	0	0	0	0	0	0	0	0	0	0	0	0	0	0	1	0	0	0	0	0	0	0	0.025	0	0	0.1
Bacteroides fragilis	0	0	0	0	0	0	0	0	0	0	0	0	0	0	0	0	0	0	0	1	0	0	0	0	0	0	0	0	0	0	0	0	0	0	0	0	0	0	0	0	0.025	0.05	0	0
Parvimonas multispecies spp50 2	0	0	0	0	0	0	0	0	0	0	0	0	0	0	0	0	0	0	1	0	0	0	0	0	0	0	0	0	0	0	0	0	0	0	0	0	0	0	0	0	0.025	0.05	0	0
Corynebacterium sp. Oral Taxon A46	0	0	0	0	0	0	0	0	0	0	0	0	0	0	0	0	0	0	0	0	0	0	0	0	0	0	0	1	0	0	0	0	0	0	0	0	0	0	0	0	0.025	0	0.1	0
Fusobacterium multispecies spp16 2	0	0	0	0	0	0	0	0	0	0	0	0	0	0	0	0	0	0	0	0	0	0	0	0	0	0	0	0	0	0	0	0	0	0	0	0	0	1	0	0	0.025	0	0	0.1
Haemophilus paraphrohaemolyticus	0	0	0	0	0	0	0	0	0	0	0	0	0	0	0	0	0	0	0	0	0	0	0	0	0	0	0	0	0	0	0	0	0	0	0	0	0	1	0	0	0.025	0	0	0.1
Microvirga zambiensis	0	0	0	0	0	1	0	0	0	0	0	0	0	0	0	0	0	0	0	0	0	0	0	0	0	0	0	0	0	0	0	0	0	0	0	0	0	0	0	0	0.025	0.05	0	0
Bergeyella sp. oral taxon 931	0	0	0	0	1	0	0	0	0	0	0	0	0	0	0	0	0	0	0	0	0	0	0	0	0	0	0	0	0	0	0	0	0	0	0	0	0	0	0	0	0.025	0.05	0	0
Leptotrichia sp. oral taxon 879	0	0	0	0	0	0	1	0	0	0	0	0	0	0	0	0	0	0	0	0	0	0	0	0	0	0	0	0	0	0	0	0	0	0	0	0	0	0	0	0	0.025	0.05	0	0
Streptococcus multispecies spp28 2	0	0	0	0	0	0	0	0	0	0	0	0	0	0	0	0	1	0	0	0	0	0	0	0	0	0	0	0	0	0	0	0	0	0	0	0	0	0	0	0	0.025	0.05	0	0
Alloprevotella sp. oral taxon 308	0	0	1	0	0	0	0	0	0	0	0	0	0	0	0	0	0	0	0	0	0	0	0	0	0	0	0	0	0	0	0	0	0	0	0	0	0	0	0	0	0.025	0.05	0	0
Caulobacter sp. Oral Taxon C49	0	0	0	0	0	0	0	0	0	0	0	0	0	0	0	0	0	0	0	0	0	0	1	0	0	0	0	0	0	0	0	0	0	0	0	0	0	0	0	0	0.025	0	0.1	0
Selenomonas multispecies spp41 2	0	0	0	0	0	0	0	1	0	0	0	0	0	0	0	0	0	0	0	0	0	0	0	0	0	0	0	0	0	0	0	0	0	0	0	0	0	0	0	0	0.025	0.05	0	0
Streptococcus sp. str. M334	0	0	0	0	0	0	0	1	0	0	0	0	0	0	0	0	0	0	0	0	0	0	0	0	0	0	0	0	0	0	0	0	0	0	0	0	0	0	0	0	0.025	0.05	0	0
Bacillus horikoshii	0	0	0	0	0	0	0	0	0	0	0	0	0	0	1	0	0	0	0	0	0	0	0	0	0	0	0	0	0	0	0	0	0	0	0	0	0	0	0	0	0.025	0.05	0	0
Brevundimonas diminuta Oral Taxon D38	0	0	0	0	0	0	0	0	0	0	0	0	0	0	0	0	0	0	0	0	0	0	0	0	0	0	0	1	0	0	0	0	0	0	0	0	0	0	0	0	0.025	0	0.1	0
Pseudomonas otitidis	0	0	0	0	0	0	0	0	0	0	0	0	0	0	0	1	0	0	0	0	0	0	0	0	0	0	0	0	0	0	0	0	0	0	0	0	0	0	0	0	0.025	0.05	0	0
Selenomonas multispecies spp30 2	0	0	0	0	0	0	0	0	0	0	0	0	0	0	0	0	0	0	0	0	0	0	0	0	0	0	0	0	0	1	0	0	0	0	0	0	0	0	0	0	0.025	0	0.1	0
TM7 [G-1] sp. oral taxon 352	0	0	0	0	0	0	0	0	0	0	1	0	0	0	0	0	0	0	0	0	0	0	0	0	0	0	0	0	0	0	0	0	0	0	0	0	0	0	0	0	0.025	0.05	0	0
Fusobacterium multispecies spp15 3	0	0	0	0	0	0	0	0	0	0	1	0	0	0	0	0	0	0	0	0	0	0	0	0	0	0	0	0	0	0	0	0	0	0	0	0	0	0	0	0	0.025	0.05	0	0
Neisseria sp. oral taxon 499	0	0	0	0	0	0	0	0	0	0	0	0	0	0	0	0	0	0	0	0	0	0	0	0	0	0	0	0	0	0	0	0	0	1	0	0	0	0	0	0	0.025	0	0	0.1
Granulicatella sp. Oral Taxon D03	1	0	0	0	0	0	0	0	0	0	0	0	0	0	0	0	0	0	0	0	0	0	0	0	0	0	0	0	0	0	0	0	0	0	0	0	0	0	0	0	0.025	0.05	0	0
Treponema sp. oral taxon 951	0	0	0	0	0	0	0	0	0	0	0	0	0	0	0	0	0	0	0	1	0	0	0	0	0	0	0	0	0	0	0	0	0	0	0	0	0	0	0	0	0.025	0.05	0	0
Alloprevotella sp. oral taxon 914	0	0	0	0	0	0	0	0	0	0	0	0	0	0	0	0	0	0	1	0	0	0	0	0	0	0	0	0	0	0	0	0	0	0	0	0	0	0	0	0	0.025	0.05	0	0
Ruminococcaceae [G-1] sp. oral taxon 075	0	0	0	0	0	0	0	0	0	0	0	0	0	0	0	0	0	0	1	0	0	0	0	0	0	0	0	0	0	0	0	0	0	0	0	0	0	0	0	0	0.025	0.05	0	0
Propionibacterium sp. oral taxon 915	0	0	0	0	0	0	0	0	0	0	0	0	0	0	0	0	0	0	0	0	0	0	0	0	0	0	0	0	0	0	0	0	0	0	0	0	0	0	1	0	0.025	0	0	0.1
Streptococcus pseudopneumoniae	0	0	0	0	0	0	0	0	0	0	0	0	0	0	0	0	0	0	0	0	0	0	0	0	0	0	0	0	1	0	0	0	0	0	0	0	0	0	0	0	0.025	0	0.1	0
Lactobacillus crispatus	0	0	0	0	0	0	0	0	0	0	0	0	0	0	0	0	0	0	0	0	0	0	0	0	0	0	0	0	0	0	0	0	0	0	1	0	0	0	0	0	0.025	0	0	0.1
Prevotella sp. oral taxon 515	0	0	0	0	0	0	0	0	0	0	0	0	0	0	0	0	0	0	0	0	1	0	0	0	0	0	0	0	0	0	0	0	0	0	0	0	0	0	0	0	0.025	0	0.1	0
Streptococcus multispecies spp8 2	0	0	0	0	0	0	0	0	0	0	0	0	0	0	0	0	0	0	0	0	0	0	0	0	0	0	1	0	0	0	0	0	0	0	0	0	0	0	0	0	0.025	0	0.1	0
Enterobacter cancerogenus	0	0	0	0	0	0	0	0	0	0	0	0	0	0	0	0	0	0	0	0	0	0	0	0	0	0	1	0	0	0	0	0	0	0	0	0	0	0	0	0	0.025	0	0.1	0
Lysobacter brunescens	0	0	0	0	0	0	0	0	0	0	0	0	0	0	0	0	0	0	0	0	0	0	0	1	0	0	0	0	0	0	0	0	0	0	0	0	0	0	0	0	0.025	0	0.1	0
Prevotella sp. Oral Taxon G60	0	0	0	0	0	0	0	0	0	0	0	0	0	0	0	0	0	0	0	0	0	0	0	0	0	0	0	0	0	0	0	0	0	0	0	0	1	0	0	0	0.025	0	0	0.1
Ruminococcaceae [G-2] sp. oral taxon 085	0	0	1	0	0	0	0	0	0	0	0	0	0	0	0	0	0	0	0	0	0	0	0	0	0	0	0	0	0	0	0	0	0	0	0	0	0	0	0	0	0.025	0.05	0	0
Paracoccus marcusii Oral Taxon D41	0	0	1	0	0	0	0	0	0	0	0	0	0	0	0	0	0	0	0	0	0	0	0	0	0	0	0	0	0	0	0	0	0	0	0	0	0	0	0	0	0.025	0.05	0	0
Novispirillum itersonii	0	0	1	0	0	0	0	0	0	0	0	0	0	0	0	0	0	0	0	0	0	0	0	0	0	0	0	0	0	0	0	0	0	0	0	0	0	0	0	0	0.025	0.05	0	0
Haemophilus parahaemolyticus	0	0	1	0	0	0	0	0	0	0	0	0	0	0	0	0	0	0	0	0	0	0	0	0	0	0	0	0	0	0	0	0	0	0	0	0	0	0	0	0	0.025	0.05	0	0
Asaia bogorensis	0	0	0	0	0	0	0	0	0	0	0	0	0	0	0	0	0	0	0	0	0	0	0	0	0	0	0	0	0	0	0	0	0	0	0	0	0	0	0	1	0.025	0	0	0.1
Staphylococcus epidermidis	0	0	0	0	0	0	0	0	0	0	0	0	0	0	0	0	0	0	0	0	0	0	0	0	0	0	0	0	0	0	0	0	1	0	0	0	0	0	0	0	0.025	0	0	0.1
Dialister sp. oral taxon 119	0	0	0	0	0	0	0	0	0	0	0	0	0	0	0	0	0	0	0	0	0	0	0	0	0	0	0	0	0	0	0	0	1	0	0	0	0	0	0	0	0.025	0	0	0.1
Haematobacter massiliensis	0	0	0	0	0	0	0	0	0	0	0	0	0	0	0	0	0	0	0	0	0	0	0	0	0	0	0	0	0	0	0	0	1	0	0	0	0	0	0	0	0.025	0	0	0.1
Pseudomonas sp. Oral Taxon C61	0	0	0	0	0	0	0	0	0	0	0	0	0	0	0	0	0	0	0	0	0	0	0	0	0	0	0	0	0	0	0	0	1	0	0	0	0	0	0	0	0.025	0	0	0.1
Dietzia sp. BBDP51	0	0	0	0	0	0	0	0	0	0	0	0	0	0	0	0	0	0	0	0	0	0	1	0	0	0	0	0	0	0	0	0	0	0	0	0	0	0	0	0	0.025	0	0.1	0
Blastococcus saxobsidens	0	0	0	0	0	0	0	0	0	0	0	0	0	0	0	0	0	0	0	0	0	0	1	0	0	0	0	0	0	0	0	0	0	0	0	0	0	0	0	0	0.025	0	0.1	0
Paracoccus chinensis	0	0	0	0	0	0	0	0	0	0	0	0	0	0	0	0	0	0	0	0	0	0	1	0	0	0	0	0	0	0	0	0	0	0	0	0	0	0	0	0	0.025	0	0.1	0
Massilia aurea	0	0	0	0	0	0	0	0	0	0	0	0	0	0	0	0	0	0	0	0	0	0	1	0	0	0	0	0	0	0	0	0	0	0	0	0	0	0	0	0	0.025	0	0.1	0
Pseudomonas stutzeri	0	0	0	0	0	0	0	0	0	0	0	0	0	0	0	0	0	0	0	0	0	0	1	0	0	0	0	0	0	0	0	0	0	0	0	0	0	0	0	0	0.025	0	0.1	0
Eubacterium [XI][G-7] yurii	0	0	0	0	0	0	0	1	0	0	0	0	0	0	0	0	0	0	0	0	0	0	0	0	0	0	0	0	0	0	0	0	0	0	0	0	0	0	0	0	0.025	0.05	0	0
Phenylobacterium falsum	0	0	0	0	0	0	0	0	0	0	0	0	0	0	0	0	0	0	0	0	0	0	0	0	0	0	0	1	0	0	0	0	0	0	0	0	0	0	0	0	0.025	0	0.1	0
Moraxella osloensis	0	0	0	0	0	0	0	0	0	0	0	0	0	0	0	0	0	0	0	0	0	0	0	0	0	0	0	1	0	0	0	0	0	0	0	0	0	0	0	0	0.025	0	0.1	0
Catonella sp. oral taxon 164	0	0	0	0	0	0	0	0	0	0	0	0	0	0	0	1	0	0	0	0	0	0	0	0	0	0	0	0	0	0	0	0	0	0	0	0	0	0	0	0	0.025	0.05	0	0
Olsenella sp. oral taxon 809	0	0	0	0	0	1	0	0	0	0	0	0	0	0	0	0	0	0	0	0	0	0	0	0	0	0	0	0	0	0	0	0	0	0	0	0	0	0	0	0	0.025	0.05	0	0
Lactobacillus paracasei	0	0	0	0	0	1	0	0	0	0	0	0	0	0	0	0	0	0	0	0	0	0	0	0	0	0	0	0	0	0	0	0	0	0	0	0	0	0	0	0	0.025	0.05	0	0
Actinomyces oricola	0	0	0	0	0	0	0	0	0	0	0	0	0	0	0	0	0	0	0	0	0	0	0	0	0	0	0	0	0	1	0	0	0	0	0	0	0	0	0	0	0.025	0	0.1	0
Legionella pneumophila	0	0	0	0	0	0	0	0	0	0	0	0	0	0	0	0	0	0	0	0	0	0	0	0	1	0	0	0	0	0	0	0	0	0	0	0	0	0	0	0	0.025	0	0.1	0
Bradyrhizobium elkanii	0	0	0	0	0	0	0	0	0	0	1	0	0	0	0	0	0	0	0	0	0	0	0	0	0	0	0	0	0	0	0	0	0	0	0	0	0	0	0	0	0.025	0.05	0	0
Kytococcus sedentarius	0	0	0	0	0	0	0	0	0	0	0	0	0	0	0	0	0	0	0	0	0	0	0	0	0	1	0	0	0	0	0	0	0	0	0	0	0	0	0	0	0.025	0	0.1	0
Peptoniphilus lacrimalis	0	0	0	0	0	0	0	0	0	0	0	0	0	0	0	0	0	0	0	0	0	0	0	0	0	1	0	0	0	0	0	0	0	0	0	0	0	0	0	0	0.025	0	0.1	0
Nubsella zeaxanthinifaciens	0	0	0	0	0	0	0	0	0	0	0	0	0	0	0	0	0	0	0	0	0	0	0	0	0	0	0	0	0	0	0	0	0	1	0	0	0	0	0	0	0.025	0	0	0.1
Kocuria marina	0	0	0	0	0	0	0	0	0	0	0	0	0	0	0	0	0	0	0	0	0	0	0	0	0	0	0	0	1	0	0	0	0	0	0	0	0	0	0	0	0.025	0	0.1	0
Kluyvera ascorbata	0	0	0	0	0	0	0	0	0	0	0	0	0	0	0	0	0	0	0	0	0	1	0	0	0	0	0	0	0	0	0	0	0	0	0	0	0	0	0	0	0.025	0	0.1	0
# species identified	200	182	204	220	146	271	271	274	238	157	207	192	173	201	182	214	198	181	252	177	180	166	153	170	146	135	180	213	147	119	191	242	213	181	209	202	195	239	243	180	538	490	391	423
